# Supplementary material for: Most researchers would receive more recognition if assessed by article-level metrics than by journal-level metrics
Source: PLoS Biol. 2025 Dec 16;23(12):e3003532. doi: 10.1371/journal.pbio.3003532 (PMC12707641; doi:10.1371/journal.pbio.3003532)
Supplement: S1 Data — (XLSX) [file pbio.3003532.s002.xlsx]

## Sheet: Fig_1(a).csv
journal	relative_citation_ratio		Journal_full name (legend)	JCR
Cell	22.09		Cell	27.25
Cell	9.01		Nature Neuroscience	19.06
Cell	11.82		Science Translational Medicine	15.78
Cell	8.93		Neuron	12.07
Cell	19.26		Sleep Medicine Reviews	8.91
Cell	2.47		mBio	6.36
Cell	12.81		World Journal of Emergency Surgery	3.28
Cell	12.68		Yale Journal of Biology and Medicine	3.15
Cell	7.78		World Journal of Surgery	1.98
Cell	3.1
Cell	8.5
Cell	2.04
Cell	2.71
Cell	0.34
Cell	7.78
Cell	0.03
Cell	10.39
Cell	6.1
Cell	0.16
Cell	6.52
Cell	0.23
Cell	0
Cell	2.54
Cell	7.43
Cell	4.65
Cell	8.1
Cell	0.05
Cell	6.35
Cell	0.2
Cell	4.21
Cell	43.03
Cell	0.89
Cell	0.24
Cell	1.94
Cell	18.83
Cell	9.2
Cell	3.48
Cell	10.45
Cell	13.14
Cell	6.63
Cell	0.06
Cell	0.09
Cell	0.2
Cell	0.18
Cell	25.83
Cell	4.29
Cell	12.34
Cell	2.67
Cell	5.28
Cell	11.94
Cell	3.97
Cell	3.31
Cell	6.09
Cell	1.79
Cell	11.72
Cell	0.22
Cell	0.13
Cell	0.16
Cell	0.36
Cell	0.61
Cell	0.08
Cell	0.15
Cell	0.57
Cell	8.73
Cell	0.26
Cell	2.16
Cell	11.22
Cell	4.61
Cell	49.91
Cell	17.81
Cell	25.23
Cell	43.89
Cell	63.43
Cell	17.04
Cell	91.04
Cell	23.46
Cell	1.61
Cell	4.91
Cell	4.14
Cell	4.06
Cell	2.69
Cell	14.27
Cell	19.1
Cell	0
Cell	0.09
Cell	0.38
Cell	0.08
Cell	0.43
Cell	6.83
Cell	7.89
Cell	2.23
Cell	2.01
Cell	9.5
Cell	5.94
Cell	4.82
Cell	2.61
Cell	0.52
Cell	1.27
Cell	3
Cell	10.94
Cell	1.11
Cell	5.45
Cell	3.23
Cell	4.63
Cell	5.48
Cell	4.65
Cell	16.07
Cell	1.61
Cell	2.87
Cell	7.06
Cell	11.84
Cell	5.57
Cell	1.24
Cell	0.3
Cell	0.58
Cell	1.5
Cell	131.43
Cell	0.97
Cell	0.79
Cell	3.44
Cell	2.8
Cell	27.7
Cell	30.22
Cell	4.47
Cell	6.76
Cell	0
Cell	0.24
Cell	6.36
Cell	1.53
Cell	2.26
Cell	0.2
Cell	3.96
Cell	5.27
Cell	1.8
Cell	3.15
Cell	2.04
Cell	14.55
Cell	2.72
Cell	4.5
Cell	0
Cell	0.08
Cell	2.9
Cell	0.23
Cell	0.27
Cell	0.4
Cell	6.82
Cell	8.3
Cell	8.97
Cell	2.32
Cell	9.54
Cell	7.9
Cell	6.46
Cell	14.02
Cell	6.85
Cell	8.99
Cell	5.56
Cell	8.2
Cell	48.04
Cell	2.03
Cell	5.57
Cell	0.1
Cell	1.02
Cell	0.3
Cell	0.34
Cell	78.75
Cell	5.5
Cell	15.47
Cell	4.99
Cell	5.37
Cell	0.93
Cell	2.69
Cell	3.24
Cell	21.67
Cell	1.1
Cell	4.35
Cell	3.45
Cell	5.05
Cell	0.28
Cell	5.76
Cell	1.72
Cell	8.17
Cell	0
Cell	0.36
Cell	0.04
Cell	0.18
Cell	22.71
Cell	5.26
Cell	9.74
Cell	3.2
Cell	4.6
Cell	4.71
Cell	1.54
Cell	12.58
Cell	6.64
Cell	19.93
Cell	23.74
Cell	1.7
Cell	7.51
Cell	7.16
Cell	5.77
Cell	6.57
Cell	2.76
Cell	0
Cell	0
Cell	0.33
Cell	0
Cell	0.28
Cell	16.77
Cell	18.78
Cell	16.28
Cell	0.74
Cell	5.1
Cell	3.55
Cell	2.54
Cell	26.36
Cell	4.2
Cell	0.44
Cell	6.97
Cell	5.73
Cell	12.39
Cell	10.31
Cell	25.85
Cell	11.18
Cell	14.73
Cell	9.79
Cell	8.25
Cell	12.31
Cell	2.66
Cell	3.69
Cell	0.22
Cell	0.42
Cell	0.91
Cell	0.09
Cell	0.12
Cell	0.08
Cell	87.67
Cell	8.19
Cell	81.05
Cell	4.93
Cell	2.36
Cell	0.05
Cell	0.11
Cell	0
Cell	1.13
Cell	0.24
Cell	0.11
Cell	0
Cell	57.26
Cell	44.84
Cell	3.71
Cell	3.31
Cell	4.77
Cell	7.34
Cell	6.88
Cell	1.83
Cell	49.51
Cell	31.44
Cell	0.15
Cell	0.36
Cell	18.89
Cell	5.73
Cell	12.98
Cell	3.28
Cell	0.4
Cell	0.63
Cell	10.31
Cell	1.05
Cell	3.81
Cell	0.04
Cell	1.86
Cell	27.98
Cell	3.99
Cell	1
Cell	2.04
Cell	3.25
Cell	0.93
Cell	0.13
Cell	7.44
Cell	5.44
Cell	0.39
Cell	4.97
Cell	4.83
Cell	6.21
Cell	2.67
Cell	0.2
Cell	0.17
Cell	0.81
Cell	1.22
Cell	6.95
Cell	14.38
Cell	9.39
Cell	3.45
Cell	2.26
Cell	2.68
Cell	4.04
Cell	10.54
Cell	7.91
Cell	4.78
Cell	0.07
Cell	11.19
Cell	8.1
Cell	6.97
Cell	0
Cell	1.43
Cell	15.34
Cell	3.23
Cell	6.55
Cell	12.26
Cell	5.39
Cell	9.6
Cell	3.21
Cell	33.19
Cell	29.31
Cell	11.5
Cell	0.52
Cell	6.28
Cell	4.23
Cell	7.55
Cell	2.25
Cell	5.65
Cell	0
Cell	0.28
Cell	0.25
Cell	0.35
Cell	44.06
Cell	20.92
Cell	7.48
Cell	5.03
Cell	4.44
Cell	6.42
Cell	5.7
Cell	5.52
Cell	9.55
Cell	4.67
Cell	1.36
Cell	0
Cell	2.11
Cell	1.17
Cell	5.93
Cell	26.73
Cell	1.36
Cell	3.47
Cell	5.68
Cell	2.76
Cell	4.04
Cell	15.49
Cell	4.61
Cell	3.81
Cell	3.29
Cell	5.76
Cell	0.28
Cell	0
Cell	0.13
Cell	0.25
Cell	1.25
Cell	4.78
Cell	2.16
Cell	10.73
Cell	3.86
Cell	3.47
Cell	5.44
Cell	8.68
Cell	6.6
Cell	12.75
Cell	2.74
Cell	3.94
Cell	1.24
Cell	0
Cell	0
Cell	5.43
Cell	0.28
Cell	0.06
Cell	33.6
Cell	5.9
Cell	34.18
Cell	10.4
Cell	7.79
Cell	7.23
Cell	3.67
Cell	1.82
Cell	0.18
Cell	1.87
Cell	2.15
Cell	0
Cell	0.11
Cell	0.31
Cell	0
Cell	7.1
Cell	19.47
Cell	5.69
Cell	17.13
Cell	1.12
Cell	2.24
Cell	0.84
Cell	4.34
Cell	5.23
Cell	7.49
Cell	3.88
Cell	3.22
Cell	0
Cell	2.46
Cell	0.35
Cell	0.41
Cell	0.16
Cell	16.33
Cell	6.77
Cell	2.27
Cell	3.39
Cell	15.13
Cell	1.69
Cell	26.32
Cell	6.01
Cell	1.32
Cell	8.53
Cell	2.82
Cell	3.24
Cell	2.58
Cell	13.19
Cell	4.83
Cell	6.86
Cell	1.95
Cell	8.24
Cell	0
Cell	0.6
Cell	0.36
Cell	0.19
Cell	0.29
Cell	0.03
Cell	85.62
Cell	27.33
Cell	28.22
Cell	25.28
Cell	3.56
Cell	2.86
Cell	5.79
Cell	19.04
Cell	0
Cell	1.35
Cell	2.25
Cell	45.31
Cell	3.12
Cell	5.82
Cell	1.79
Cell	9.01
Cell	3.04
Cell	30.96
Cell	4.78
Cell	5.49
Cell	2.05
Cell	0.29
Cell	0.03
Cell	0.19
Cell	0
Cell	19.01
Cell	14.44
Cell	8.15
Cell	2.54
Cell	1
Cell	4.36
Cell	3.94
Cell	15.55
Cell	6.64
Cell	2.64
Cell	2.63
Cell	8.89
Cell	16.13
Cell	1.4
Cell	18.37
Cell	4.42
Cell	0.14
Cell	0.28
Cell	0
Cell	0.56
Cell	0
Cell	14.08
Cell	2.05
Cell	19.81
Cell	0.13
Cell	2.45
Cell	3.36
Cell	4.97
Cell	3.69
Cell	19.72
Cell	23.54
Cell	5
Cell	1.73
Cell	5.78
Cell	2.44
Cell	7.23
Cell	1.33
Cell	2.93
Cell	4.07
Cell	17.58
Cell	3.59
Cell	4.98
Cell	0.66
Cell	1.28
Cell	0.53
Cell	0.53
Cell	0.3
Cell	0.17
Cell	0.29
Cell	1.36
Cell	4.11
Cell	2.45
Cell	2.62
Cell	1.42
Cell	3.96
Cell	7.58
Cell	0.35
Cell	1.71
Cell	0.9
Cell	0.03
Cell	0.03
Cell	0.05
Cell	0.2
Cell	0.07
Cell	0.1
Cell	7.59
Cell	8.31
Cell	3.52
Cell	6.93
Cell	2.08
Cell	45.62
Cell	0.21
Cell	0.78
Cell	31.54
Cell	5.76
Cell	1.94
Cell	14.15
Cell	5.12
Cell	3.82
Cell	9.53
Cell	2.07
Cell	0
Cell	0.28
Cell	1.4
Cell	0.42
Cell	12.93
Cell	6.6
Cell	3.69
Cell	10.98
Cell	0.18
Cell	3.42
Nat Neurosci	1.42
Nat Neurosci	2.95
Nat Neurosci	1.93
Nat Neurosci	3.43
Nat Neurosci	3.25
Nat Neurosci	4.37
Nat Neurosci	0.09
Nat Neurosci	0.18
Nat Neurosci	2.73
Nat Neurosci	0.32
Nat Neurosci	0.26
Nat Neurosci	0
Nat Neurosci	2.78
Nat Neurosci	2.24
Nat Neurosci	0.07
Nat Neurosci	4.02
Nat Neurosci	2.86
Nat Neurosci	1.34
Nat Neurosci	9.41
Nat Neurosci	1.36
Nat Neurosci	1.14
Nat Neurosci	0
Nat Neurosci	0
Nat Neurosci	0
Nat Neurosci	0.06
Nat Neurosci	0.06
Nat Neurosci	0
Nat Neurosci	0
Nat Neurosci	0.27
Nat Neurosci	0.2
Nat Neurosci	4.87
Nat Neurosci	2.71
Nat Neurosci	0
Nat Neurosci	5.06
Nat Neurosci	4.91
Nat Neurosci	13.73
Nat Neurosci	3.64
Nat Neurosci	1.82
Nat Neurosci	15.72
Nat Neurosci	1.78
Nat Neurosci	9.71
Nat Neurosci	8.07
Nat Neurosci	5.44
Nat Neurosci	5.02
Nat Neurosci	0.07
Nat Neurosci	0
Nat Neurosci	19.12
Nat Neurosci	2.72
Nat Neurosci	0.33
Nat Neurosci	2.65
Nat Neurosci	3.17
Nat Neurosci	6.9
Nat Neurosci	11.34
Nat Neurosci	3.23
Nat Neurosci	3.17
Nat Neurosci	2.79
Nat Neurosci	2.7
Nat Neurosci	2.39
Nat Neurosci	4.4
Nat Neurosci	5.65
Nat Neurosci	0.09
Nat Neurosci	16.14
Nat Neurosci	2.16
Nat Neurosci	8.56
Nat Neurosci	1
Nat Neurosci	1.48
Nat Neurosci	0.28
Nat Neurosci	0.04
Nat Neurosci	0.13
Nat Neurosci	2.48
Nat Neurosci	0.1
Nat Neurosci	4.78
Nat Neurosci	1.79
Nat Neurosci	1.33
Nat Neurosci	6.87
Nat Neurosci	5.07
Nat Neurosci	0.91
Nat Neurosci	4.1
Nat Neurosci	6.62
Nat Neurosci	5.12
Nat Neurosci	4.44
Nat Neurosci	6.8
Nat Neurosci	2.31
Nat Neurosci	7.01
Nat Neurosci	5.21
Nat Neurosci	0
Nat Neurosci	0.09
Nat Neurosci	0.11
Nat Neurosci	0.07
Nat Neurosci	4.39
Nat Neurosci	5.89
Nat Neurosci	2.16
Nat Neurosci	2.6
Nat Neurosci	4.1
Nat Neurosci	18.28
Nat Neurosci	2.52
Nat Neurosci	4.14
Nat Neurosci	2.54
Nat Neurosci	5.88
Nat Neurosci	1.32
Nat Neurosci	5.42
Nat Neurosci	3.89
Nat Neurosci	0
Nat Neurosci	0.32
Nat Neurosci	0.19
Nat Neurosci	0.14
Nat Neurosci	0
Nat Neurosci	0
Nat Neurosci	0.09
Nat Neurosci	0.06
Nat Neurosci	0.22
Nat Neurosci	7.26
Nat Neurosci	3.98
Nat Neurosci	9.13
Nat Neurosci	2.49
Nat Neurosci	2.52
Nat Neurosci	7.53
Nat Neurosci	1.87
Nat Neurosci	1.96
Nat Neurosci	3.27
Nat Neurosci	2.01
Nat Neurosci	0
Nat Neurosci	18.02
Nat Neurosci	0.96
Nat Neurosci	2.26
Nat Neurosci	5.13
Nat Neurosci	9.23
Nat Neurosci	2.02
Nat Neurosci	3.64
Nat Neurosci	5.2
Nat Neurosci	7.87
Nat Neurosci	2.11
Nat Neurosci	1.63
Nat Neurosci	2.68
Nat Neurosci	7.46
Nat Neurosci	3.69
Nat Neurosci	2.44
Nat Neurosci	3.43
Nat Neurosci	2.66
Nat Neurosci	0.98
Nat Neurosci	10.29
Nat Neurosci	0.74
Nat Neurosci	1.56
Nat Neurosci	0.89
Nat Neurosci	7.84
Nat Neurosci	16.97
Nat Neurosci	5.23
Nat Neurosci	1.85
Nat Neurosci	9.75
Nat Neurosci	5.4
Nat Neurosci	2.82
Nat Neurosci	1.18
Nat Neurosci	0
Nat Neurosci	6.53
Nat Neurosci	0.74
Nat Neurosci	3.21
Nat Neurosci	2.08
Nat Neurosci	0
Nat Neurosci	0.04
Nat Neurosci	2.64
Nat Neurosci	1.85
Nat Neurosci	8.7
Nat Neurosci	4.33
Nat Neurosci	4.15
Nat Neurosci	1.94
Nat Neurosci	2.74
Nat Neurosci	0.06
Nat Neurosci	3.47
Nat Neurosci	5.18
Nat Neurosci	0.06
Nat Neurosci	4.12
Nat Neurosci	7.4
Nat Neurosci	1.33
Nat Neurosci	3.27
Nat Neurosci	2.84
Nat Neurosci	10.43
Nat Neurosci	0.89
Nat Neurosci	0.78
Nat Neurosci	0.51
Nat Neurosci	0.51
Nat Neurosci	1.95
Nat Neurosci	7.73
Nat Neurosci	3.76
Nat Neurosci	1.71
Nat Neurosci	4.41
Nat Neurosci	1.62
Nat Neurosci	6.75
Nat Neurosci	0.17
Nat Neurosci	0
Nat Neurosci	15.69
Nat Neurosci	0.12
Nat Neurosci	2.3
Nat Neurosci	35.72
Nat Neurosci	17.24
Nat Neurosci	18.44
Nat Neurosci	25.41
Nat Neurosci	4.95
Nat Neurosci	0.04
Nat Neurosci	4.73
Nat Neurosci	0.78
Nat Neurosci	9.81
Nat Neurosci	3.3
Nat Neurosci	3.48
Nat Neurosci	19.86
Nat Neurosci	5.95
Nat Neurosci	9.55
Nat Neurosci	4.49
Nat Neurosci	2.26
Nat Neurosci	7.59
Nat Neurosci	5.49
Nat Neurosci	6.1
Nat Neurosci	13.55
Nat Neurosci	3.3
Nat Neurosci	0.69
Nat Neurosci	6.18
Nat Neurosci	3.56
Nat Neurosci	6.7
Nat Neurosci	11.08
Nat Neurosci	15.24
Nat Neurosci	38.82
Nat Neurosci	0.19
Nat Neurosci	12.54
Nat Neurosci	2.41
Nat Neurosci	5.22
Nat Neurosci	1.96
Nat Neurosci	2.61
Nat Neurosci	0.08
Nat Neurosci	0.29
Nat Neurosci	0
Nat Neurosci	0.98
Nat Neurosci	2.85
Nat Neurosci	15.62
Nat Neurosci	8.02
Nat Neurosci	4.45
Nat Neurosci	8.31
Nat Neurosci	11.92
Nat Neurosci	4.84
Nat Neurosci	17.19
Nat Neurosci	6.63
Nat Neurosci	2.24
Nat Neurosci	0.78
Nat Neurosci	1.79
Nat Neurosci	4.23
Nat Neurosci	0
Sci Transl Med	9.34
Sci Transl Med	12.19
Sci Transl Med	0
Sci Transl Med	3.54
Sci Transl Med	1.34
Sci Transl Med	1.49
Sci Transl Med	3.99
Sci Transl Med	0.23
Sci Transl Med	4.81
Sci Transl Med	7.28
Sci Transl Med	0.46
Sci Transl Med	2.47
Sci Transl Med	5.58
Sci Transl Med	1.97
Sci Transl Med	1.8
Sci Transl Med	5.51
Sci Transl Med	0.6
Sci Transl Med	0.15
Sci Transl Med	7.45
Sci Transl Med	4.66
Sci Transl Med	1.73
Sci Transl Med	5.17
Sci Transl Med	0.62
Sci Transl Med	4.02
Sci Transl Med	4.1
Sci Transl Med	8.36
Sci Transl Med	11.68
Sci Transl Med	10.43
Sci Transl Med	6.98
Sci Transl Med	5.41
Sci Transl Med	1.96
Sci Transl Med	3.41
Sci Transl Med	0
Sci Transl Med	2.3
Sci Transl Med	5.79
Sci Transl Med	3.22
Sci Transl Med	2.09
Sci Transl Med	2.86
Sci Transl Med	3.07
Sci Transl Med	1.34
Sci Transl Med	1.02
Sci Transl Med	3.8
Sci Transl Med	3.5
Sci Transl Med	1.39
Sci Transl Med	2.18
Sci Transl Med	3.26
Sci Transl Med	4.98
Sci Transl Med	0.59
Sci Transl Med	0.22
Sci Transl Med	2.5
Sci Transl Med	3.08
Sci Transl Med	5.6
Sci Transl Med	2.44
Sci Transl Med	3.21
Sci Transl Med	2.13
Sci Transl Med	4.64
Sci Transl Med	7
Sci Transl Med	6.49
Sci Transl Med	2.9
Sci Transl Med	4.31
Sci Transl Med	3.16
Sci Transl Med	0.85
Sci Transl Med	2.03
Sci Transl Med	3.12
Sci Transl Med	1.01
Sci Transl Med	1.05
Sci Transl Med	1.6
Sci Transl Med	4.46
Sci Transl Med	2.79
Sci Transl Med	0.83
Sci Transl Med	2.92
Sci Transl Med	2.03
Sci Transl Med	1.3
Sci Transl Med	2.99
Sci Transl Med	4.53
Sci Transl Med	0.62
Sci Transl Med	12.29
Sci Transl Med	3.27
Sci Transl Med	5.01
Sci Transl Med	4.96
Sci Transl Med	7.22
Sci Transl Med	2.59
Sci Transl Med	1.74
Sci Transl Med	2.2
Sci Transl Med	1.53
Sci Transl Med	6.1
Sci Transl Med	0.55
Sci Transl Med	0.84
Sci Transl Med	1.87
Sci Transl Med	0.25
Sci Transl Med	5.33
Sci Transl Med	2.14
Sci Transl Med	6.29
Sci Transl Med	5.4
Sci Transl Med	10.79
Sci Transl Med	9.38
Sci Transl Med	6.57
Sci Transl Med	9.83
Sci Transl Med	17.16
Sci Transl Med	12.35
Sci Transl Med	8.1
Sci Transl Med	5.42
Sci Transl Med	1.87
Sci Transl Med	0.11
Sci Transl Med	2.81
Sci Transl Med	5.89
Sci Transl Med	5.86
Sci Transl Med	2.15
Sci Transl Med	3.69
Sci Transl Med	0.78
Sci Transl Med	6.61
Sci Transl Med	1.34
Sci Transl Med	5.63
Sci Transl Med	1.53
Sci Transl Med	0.52
Sci Transl Med	0.77
Sci Transl Med	7
Sci Transl Med	4.16
Sci Transl Med	5.83
Sci Transl Med	3.05
Sci Transl Med	2.06
Sci Transl Med	5.47
Sci Transl Med	4.2
Sci Transl Med	1.56
Sci Transl Med	3.32
Sci Transl Med	1.95
Sci Transl Med	3.16
Sci Transl Med	0.59
Sci Transl Med	8.49
Sci Transl Med	4.02
Sci Transl Med	5.09
Sci Transl Med	0.51
Sci Transl Med	4.46
Sci Transl Med	1.66
Sci Transl Med	5.35
Sci Transl Med	3.56
Sci Transl Med	15.74
Sci Transl Med	1.66
Sci Transl Med	2.74
Sci Transl Med	10.93
Sci Transl Med	1.87
Sci Transl Med	2.56
Sci Transl Med	3.88
Sci Transl Med	0.06
Sci Transl Med	15.62
Sci Transl Med	8.83
Sci Transl Med	2.29
Sci Transl Med	2.46
Sci Transl Med	0.57
Sci Transl Med	3.64
Sci Transl Med	1.49
Sci Transl Med	6.69
Sci Transl Med	17.25
Sci Transl Med	2.82
Sci Transl Med	3.49
Sci Transl Med	2.42
Sci Transl Med	4.64
Sci Transl Med	0.8
Sci Transl Med	1.98
Sci Transl Med	2.68
Sci Transl Med	1.53
Sci Transl Med	3.55
Sci Transl Med	0.44
Sci Transl Med	8.68
Sci Transl Med	2.96
Sci Transl Med	6.9
Sci Transl Med	5.44
Sci Transl Med	0.42
Sci Transl Med	1.14
Sci Transl Med	1.92
Sci Transl Med	5
Sci Transl Med	1.58
Sci Transl Med	4.17
Sci Transl Med	0.12
Sci Transl Med	12.78
Sci Transl Med	0
Sci Transl Med	4.47
Sci Transl Med	0.17
Sci Transl Med	3.73
Sci Transl Med	0.32
Sci Transl Med	7.8
Sci Transl Med	5.9
Sci Transl Med	0.18
Sci Transl Med	1.63
Sci Transl Med	2.14
Sci Transl Med	0
Sci Transl Med	2.67
Sci Transl Med	0.21
Sci Transl Med	0
Sci Transl Med	1.7
Sci Transl Med	3.61
Sci Transl Med	7.45
Sci Transl Med	3.79
Sci Transl Med	1.88
Sci Transl Med	1.97
Sci Transl Med	3.24
Sci Transl Med	0.14
Sci Transl Med	6.7
Sci Transl Med	2.94
Sci Transl Med	0.47
Sci Transl Med	2.19
Sci Transl Med	2.01
Sci Transl Med	0.51
Sci Transl Med	0.09
Sci Transl Med	1.66
Sci Transl Med	0.75
Sci Transl Med	4.17
Sci Transl Med	2.2
Sci Transl Med	2.85
Sci Transl Med	2.3
Sci Transl Med	7.49
Sci Transl Med	2.97
Sci Transl Med	1.32
Sci Transl Med	1.96
Sci Transl Med	1.31
Sci Transl Med	8.72
Sci Transl Med	1.53
Sci Transl Med	1.48
Sci Transl Med	1.68
Sci Transl Med	4
Sci Transl Med	0.23
Sci Transl Med	0
Sci Transl Med	5.6
Sci Transl Med	1.84
Sci Transl Med	1.79
Sci Transl Med	5.03
Sci Transl Med	0.08
Sci Transl Med	12.26
Sci Transl Med	1.43
Sci Transl Med	4.68
Sci Transl Med	4.54
Sci Transl Med	0.84
Sci Transl Med	0.22
Sci Transl Med	10.45
Sci Transl Med	3.35
Sci Transl Med	0.33
Sci Transl Med	2.51
Sci Transl Med	1.3
Sci Transl Med	11.55
Sci Transl Med	0.76
Sci Transl Med	3.01
Sci Transl Med	0.22
Sci Transl Med	4.04
Sci Transl Med	3.92
Sci Transl Med	1.67
Sci Transl Med	12.35
Sci Transl Med	0.82
Sci Transl Med	5.49
Sci Transl Med	1.63
Sci Transl Med	1.65
Sci Transl Med	2.61
Sci Transl Med	2.55
Sci Transl Med	1.14
Sci Transl Med	0.9
Sci Transl Med	0.05
Sci Transl Med	2.06
Sci Transl Med	7.99
Sci Transl Med	6.02
Sci Transl Med	9.68
Sci Transl Med	2.23
Sci Transl Med	4.48
Sci Transl Med	2.29
Sci Transl Med	3.02
Sci Transl Med	6.2
Sci Transl Med	1.6
Sci Transl Med	2.26
Sci Transl Med	3.38
Sci Transl Med	0.1
Sci Transl Med	7.46
Sci Transl Med	12.54
Sci Transl Med	4.14
Sci Transl Med	0.5
Sci Transl Med	1.88
Sci Transl Med	1.1
Sci Transl Med	1.29
Neuron	0.13
Neuron	7.4
Neuron	2.77
Neuron	0
Neuron	0.28
Neuron	1.96
Neuron	0
Neuron	0.91
Neuron	0
Neuron	5.55
Neuron	0
Neuron	3.02
Neuron	2.59
Neuron	2.67
Neuron	1.37
Neuron	6.05
Neuron	3.57
Neuron	4.76
Neuron	2.44
Neuron	1.54
Neuron	4.8
Neuron	4
Neuron	2.88
Neuron	1.55
Neuron	1.24
Neuron	1.43
Neuron	0.98
Neuron	2.07
Neuron	4.28
Neuron	0
Neuron	0
Neuron	5.82
Neuron	11.36
Neuron	23.28
Neuron	0.44
Neuron	0.7
Neuron	4.01
Neuron	13.34
Neuron	0.44
Neuron	0.09
Neuron	0.53
Neuron	0.28
Neuron	3.03
Neuron	0.6
Neuron	0
Neuron	6.55
Neuron	4.24
Neuron	2.14
Neuron	0
Neuron	3.99
Neuron	11.36
Neuron	0.91
Neuron	1.35
Neuron	1.74
Neuron	1.74
Neuron	0.19
Neuron	0
Neuron	2.11
Neuron	1.28
Neuron	0.54
Neuron	0.17
Neuron	2.44
Neuron	11.5
Neuron	0.28
Neuron	7.27
Neuron	0
Neuron	0
Neuron	1.31
Neuron	0.12
Neuron	0
Neuron	2.72
Neuron	3.57
Neuron	5.27
Neuron	6.92
Neuron	7.21
Neuron	1.15
Neuron	0.31
Neuron	2.36
Neuron	0.21
Neuron	0.23
Neuron	0.25
Neuron	1.24
Neuron	1.8
Neuron	2.14
Neuron	0.79
Neuron	1.91
Neuron	2.93
Neuron	5.19
Neuron	1.78
Neuron	5.78
Neuron	4.76
Neuron	3.99
Neuron	3.19
Neuron	4.76
Neuron	0.16
Neuron	0
Neuron	0
Neuron	7.46
Neuron	0.62
Neuron	1.65
Neuron	2.22
Neuron	1.9
Neuron	1.46
Neuron	0
Neuron	3.22
Neuron	4.68
Neuron	2.03
Neuron	1.45
Neuron	2.01
Neuron	2.32
Neuron	4.87
Neuron	6.63
Neuron	4.68
Neuron	1.15
Neuron	1.62
Neuron	1.31
Neuron	5.9
Neuron	1.49
Neuron	0
Neuron	2.88
Neuron	4.17
Neuron	2.02
Neuron	0
Neuron	0
Neuron	0.12
Neuron	0
Neuron	0.15
Neuron	0.48
Neuron	1.79
Neuron	0
Neuron	2.33
Neuron	0.98
Neuron	2.37
Neuron	5.49
Neuron	10.3
Neuron	1.05
Neuron	1.65
Neuron	4.67
Neuron	5.15
Neuron	0.97
Neuron	2.72
Neuron	2.85
Neuron	4.22
Neuron	1.88
Neuron	10
Neuron	3.1
Neuron	0.8
Neuron	3.47
Neuron	0.71
Neuron	1.18
Neuron	0.07
Neuron	0
Neuron	0
Neuron	1.99
Neuron	11.63
Neuron	0.19
Neuron	1.73
Neuron	0.98
Neuron	3.19
Neuron	12.88
Neuron	3.48
Neuron	1.54
Neuron	1.41
Neuron	1.19
Neuron	1.52
Neuron	1.24
Neuron	3.2
Neuron	4.48
Neuron	0.37
Neuron	1.68
Neuron	0.26
Neuron	3.66
Neuron	1.33
Neuron	0
Neuron	21.49
Neuron	5.76
Neuron	2.19
Neuron	1.32
Neuron	5.76
Neuron	4.46
Neuron	0.54
Neuron	1.68
Neuron	4.59
Neuron	0.42
Neuron	15.25
Neuron	0.23
Neuron	7.35
Neuron	2.74
Neuron	2.81
Neuron	2.69
Neuron	5.24
Neuron	3.59
Neuron	5.88
Neuron	2.78
Neuron	2.39
Neuron	3.18
Neuron	2.27
Neuron	7.6
Neuron	0.21
Neuron	3.01
Neuron	0.21
Neuron	0.11
Neuron	0
Neuron	0
Neuron	26.96
Neuron	0.67
Neuron	0
Neuron	0.06
Neuron	9.83
Neuron	1.85
Neuron	0
Neuron	0
Neuron	0
Neuron	0.52
Neuron	0.45
Neuron	8.01
Neuron	15.13
Neuron	4.89
Neuron	2.94
Neuron	1.38
Neuron	2.52
Neuron	4.49
Neuron	4.66
Neuron	1.46
Neuron	15.34
Neuron	5.4
Neuron	7.59
Neuron	7.27
Neuron	13.69
Neuron	8.85
Neuron	1.18
Neuron	1.91
Neuron	5.31
Neuron	1.62
Neuron	12.96
Neuron	1.17
Neuron	2.87
Neuron	3.72
Neuron	1.75
Neuron	1.65
Neuron	0.73
Neuron	6.6
Neuron	6.47
Neuron	0.08
Neuron	1.56
Neuron	2.62
Neuron	1.46
Neuron	7.57
Neuron	11.17
Neuron	0.66
Neuron	1.65
Neuron	1.46
Neuron	3.77
Neuron	1.46
Neuron	0.2
Neuron	0.83
Neuron	1.21
Neuron	0.23
Neuron	0.26
Neuron	9.33
Neuron	4.13
Neuron	2.51
Neuron	2.43
Neuron	1.67
Neuron	1.27
Neuron	0.4
Neuron	0
Neuron	0
Neuron	0
Neuron	0.16
Neuron	0
Neuron	0.64
Neuron	2.91
Neuron	4.81
Neuron	0.39
Neuron	2.25
Neuron	7.18
Neuron	1.93
Neuron	4.17
Neuron	0.65
Neuron	0.58
Neuron	2.62
Neuron	1.94
Neuron	2.08
Neuron	1.63
Neuron	4.68
Neuron	1.76
Neuron	1.67
Neuron	0.89
Neuron	0.45
Neuron	0.74
Neuron	2.31
Neuron	2.03
Neuron	3.47
Neuron	0
Neuron	0.12
Neuron	0.17
Neuron	6.31
Neuron	0
Neuron	1.7
Neuron	3.9
Neuron	4.66
Neuron	1.46
Neuron	3.87
Neuron	0
Neuron	0.5
Neuron	0
Neuron	0
Neuron	2.09
Neuron	4.33
Neuron	2.42
Neuron	1.43
Neuron	0.91
Neuron	0.4
Neuron	2.83
Neuron	0.88
Neuron	1.22
Neuron	1.32
Neuron	0.38
Neuron	3.4
Neuron	0.23
Neuron	0.43
Neuron	5.99
Neuron	1.6
Neuron	5.06
Neuron	0.35
Neuron	0
Neuron	0.1
Neuron	0
Neuron	0
Neuron	3.73
Neuron	0
Neuron	1.05
Neuron	2.8
Neuron	9.03
Neuron	1.87
Neuron	0.18
Neuron	0
Neuron	0
Neuron	0.13
Neuron	3.06
Neuron	1.61
Neuron	0.6
Neuron	0
Neuron	0
Neuron	0
Neuron	0.27
Neuron	1.32
Neuron	0
Neuron	0
Neuron	3.21
Neuron	0.16
Neuron	1.96
Neuron	0.39
Neuron	1.98
Neuron	1.08
Neuron	2.45
Neuron	0.96
Neuron	2.56
Neuron	1.3
Neuron	0
Neuron	0.09
Neuron	0.52
Neuron	0
Neuron	0.08
Neuron	0
Neuron	5.17
Neuron	1.55
Neuron	1.13
Neuron	4.1
Neuron	0.9
Neuron	1.23
Neuron	0.23
Neuron	0
Neuron	0.17
Neuron	0.82
Neuron	0.12
Neuron	0
Neuron	0
Neuron	1.97
Neuron	1.82
Neuron	0.25
Neuron	1.69
Neuron	3.69
Neuron	3.67
Neuron	2.23
Neuron	0.2
Neuron	1.02
Neuron	1.47
Neuron	0.8
Neuron	0.48
Neuron	7.89
Neuron	0.42
Neuron	1.71
Neuron	0.12
Neuron	0.09
Neuron	0.18
Neuron	0
Neuron	0
Neuron	0
Neuron	3.61
Neuron	4.51
Neuron	0.59
Neuron	2.4
Neuron	38.29
Neuron	2.5
Neuron	2.07
Neuron	0.44
Neuron	0.2
Neuron	0.25
Neuron	7.5
Neuron	6.77
Neuron	1.65
Neuron	5.54
Neuron	3.94
Neuron	1.74
Neuron	2.35
Neuron	1.18
Neuron	1.08
Neuron	7.71
Neuron	0
Neuron	1.02
Neuron	0
Neuron	2
Neuron	0
Neuron	0
Neuron	0
Neuron	0
Neuron	0.72
Neuron	5.19
Neuron	2.29
Neuron	1.9
Neuron	6.5
Neuron	2.9
Neuron	1.64
Neuron	0.81
Neuron	0.19
Neuron	1.54
Neuron	1.14
Neuron	2.81
Neuron	1.61
Neuron	1.24
Neuron	1.63
Neuron	0
Neuron	3.41
Neuron	0
Neuron	5.69
Neuron	1.66
Neuron	5.82
Neuron	2.17
Neuron	5.66
Neuron	0
Neuron	1.14
Neuron	0.48
Neuron	2.72
Neuron	1.3
Neuron	5.28
Neuron	2.8
Neuron	4.34
Neuron	0.22
Neuron	0.17
Neuron	0.2
Neuron	0
Neuron	1.2
Neuron	3.34
Neuron	0.38
Neuron	1.85
Neuron	3.39
Neuron	0
Sleep Med Rev	1.03
Sleep Med Rev	0.52
Sleep Med Rev	1.95
Sleep Med Rev	0
Sleep Med Rev	2.73
Sleep Med Rev	13.67
Sleep Med Rev	1.91
Sleep Med Rev	0.24
Sleep Med Rev	0.83
Sleep Med Rev	0.72
Sleep Med Rev	5.85
Sleep Med Rev	10.78
Sleep Med Rev	3.23
Sleep Med Rev	3.26
Sleep Med Rev	3.66
Sleep Med Rev	2.59
Sleep Med Rev	0.88
Sleep Med Rev	0.11
Sleep Med Rev	0
Sleep Med Rev	2.97
Sleep Med Rev	1.91
Sleep Med Rev	5.82
Sleep Med Rev	0
Sleep Med Rev	0.15
Sleep Med Rev	0.31
Sleep Med Rev	1.17
Sleep Med Rev	3.65
Sleep Med Rev	0.75
Sleep Med Rev	1.66
Sleep Med Rev	1.23
Sleep Med Rev	4.24
Sleep Med Rev	0.73
Sleep Med Rev	6.35
Sleep Med Rev	2.65
Sleep Med Rev	2.18
Sleep Med Rev	0
Sleep Med Rev	6.02
Sleep Med Rev	4.49
Sleep Med Rev	2.86
Sleep Med Rev	2.14
Sleep Med Rev	0.15
Sleep Med Rev	3.87
Sleep Med Rev	4.48
Sleep Med Rev	2.55
Sleep Med Rev	0.92
Sleep Med Rev	0
Sleep Med Rev	1.53
Sleep Med Rev	8.41
Sleep Med Rev	4.67
Sleep Med Rev	0
Sleep Med Rev	4.55
Sleep Med Rev	32.64
Sleep Med Rev	0.58
Sleep Med Rev	2.35
Sleep Med Rev	4.35
Sleep Med Rev	6.33
Sleep Med Rev	3.01
Sleep Med Rev	0
Sleep Med Rev	11.16
Sleep Med Rev	3.82
Sleep Med Rev	0.2
Sleep Med Rev	3.81
Sleep Med Rev	0
Sleep Med Rev	1.85
Sleep Med Rev	0
Sleep Med Rev	2.99
Sleep Med Rev	4.91
Sleep Med Rev	3.67
Sleep Med Rev	3.57
Sleep Med Rev	1.24
Sleep Med Rev	0
Sleep Med Rev	2.86
Sleep Med Rev	0
Sleep Med Rev	3.15
Sleep Med Rev	0
Sleep Med Rev	2.76
Sleep Med Rev	1.26
Sleep Med Rev	0
Sleep Med Rev	0.95
Sleep Med Rev	4.81
Sleep Med Rev	0
Sleep Med Rev	0
Sleep Med Rev	7.6
Sleep Med Rev	1.08
Sleep Med Rev	2.2
Sleep Med Rev	4.89
Sleep Med Rev	1.24
Sleep Med Rev	0
mBio	0.49
mBio	0.25
mBio	3.05
mBio	1.17
mBio	6.13
mBio	1.06
mBio	4.32
mBio	2.99
mBio	1.03
mBio	3.33
mBio	5.14
mBio	2.58
mBio	3.42
mBio	0.72
mBio	5.71
mBio	1.15
mBio	0.58
mBio	2.67
mBio	0.57
mBio	1.29
mBio	6.79
mBio	1.24
mBio	0.65
mBio	2.49
mBio	1.32
mBio	0.42
mBio	2.76
mBio	1.06
mBio	1.46
mBio	1.4
mBio	2.8
mBio	0.95
mBio	3.62
mBio	2.02
mBio	0.74
mBio	1.23
mBio	2.76
mBio	1.21
mBio	0.07
mBio	3.1
mBio	3.08
mBio	2.75
mBio	2.83
mBio	1.8
mBio	1.61
mBio	0.27
mBio	2.79
mBio	3.28
mBio	1.84
mBio	0.74
mBio	1.46
mBio	1.35
mBio	1.84
mBio	2.16
mBio	8.78
mBio	2.12
mBio	2.38
mBio	0
mBio	4.5
mBio	0.46
mBio	4.26
mBio	1.25
mBio	6.58
mBio	0.94
mBio	1.09
mBio	2.92
mBio	0.41
mBio	1.3
mBio	3.25
mBio	1.17
mBio	1.59
mBio	0.8
mBio	1.33
mBio	1.46
mBio	2.19
mBio	2.03
mBio	9.25
mBio	0
mBio	0.99
mBio	5.74
mBio	2.78
mBio	2.6
mBio	1.51
mBio	4.34
mBio	0.13
mBio	0
mBio	0.96
mBio	0.99
mBio	0.39
mBio	3.66
mBio	1.46
mBio	0.7
mBio	0.65
mBio	0.51
mBio	1.74
mBio	1.56
mBio	2.27
mBio	0.27
mBio	0.92
mBio	2.01
mBio	0.98
mBio	4.13
mBio	0.69
mBio	0.15
mBio	1.07
mBio	6.53
mBio	1.72
mBio	0.93
mBio	0.59
mBio	0
mBio	1.3
mBio	2.12
mBio	0.43
mBio	0.82
mBio	1.05
mBio	0.69
mBio	0.64
mBio	1.46
mBio	1.06
mBio	0.08
mBio	0.87
mBio	0.44
mBio	0.72
mBio	1.53
mBio	2.74
mBio	1.16
mBio	0.77
mBio	2.87
mBio	1.31
mBio	0
mBio	0
mBio	8.91
mBio	15.34
mBio	9.4
mBio	1.16
mBio	0.14
mBio	1.29
mBio	1.74
mBio	0.84
mBio	2.75
mBio	1.44
mBio	2.43
mBio	0.59
mBio	1.65
mBio	1.01
mBio	0.18
mBio	3.52
mBio	1.18
mBio	1.83
mBio	1.61
mBio	1.46
mBio	1.39
mBio	1.94
mBio	0.76
mBio	1.07
mBio	2.29
mBio	5.44
mBio	2.48
mBio	3.36
mBio	8.46
mBio	1.89
mBio	1.59
mBio	1.53
mBio	0.95
mBio	1.33
mBio	1.18
mBio	0
mBio	2.45
mBio	1.48
mBio	1.98
mBio	7.36
mBio	1.44
mBio	1.31
mBio	4.73
mBio	4.79
mBio	0.94
mBio	0.85
mBio	3.83
mBio	1.33
mBio	0
mBio	2.33
mBio	1.79
mBio	1.09
mBio	0.93
mBio	2.49
mBio	1.77
mBio	0.5
mBio	0.75
mBio	0.09
mBio	0.63
mBio	1.04
mBio	2.15
mBio	2.03
mBio	2.36
mBio	0
mBio	1.96
mBio	1.06
mBio	0.96
mBio	1.78
mBio	1.82
mBio	1.93
mBio	1.33
mBio	1.04
mBio	2.81
mBio	0.99
mBio	0.85
mBio	1
mBio	2.08
mBio	1.67
mBio	1.59
mBio	5.93
mBio	3.55
mBio	5.63
mBio	1.22
mBio	0.58
mBio	4.21
mBio	1.27
mBio	1.02
mBio	2.18
mBio	1.2
mBio	1.69
mBio	4.68
mBio	1.12
mBio	6.39
mBio	2.58
mBio	2.37
mBio	1.44
mBio	3.16
mBio	5.42
mBio	1.23
mBio	2.02
mBio	3.43
mBio	2.13
mBio	0.87
mBio	3.59
mBio	3.48
mBio	4.78
mBio	1.48
mBio	4.03
mBio	1.45
mBio	2.54
mBio	4.08
mBio	0
mBio	3.29
mBio	3.19
mBio	1.61
mBio	0.38
mBio	0.92
mBio	0.1
mBio	0
mBio	1.09
mBio	1.62
mBio	2.9
mBio	3.49
mBio	3.77
mBio	1
mBio	6.59
mBio	2.08
mBio	65.94
mBio	24.92
mBio	1.89
mBio	4.72
mBio	2.06
mBio	0.18
mBio	0.32
mBio	1.26
mBio	1.77
mBio	2
mBio	0.28
mBio	2.41
mBio	3.22
mBio	0.32
mBio	2.2
mBio	5.18
mBio	0.98
mBio	1.07
mBio	4.39
mBio	3.43
mBio	5.21
mBio	3.32
mBio	4.48
mBio	3.77
mBio	3.06
mBio	1.41
mBio	0.26
mBio	0.3
mBio	3.96
mBio	0.75
mBio	5.82
mBio	2.78
mBio	3.23
mBio	1.13
mBio	1.74
mBio	0.32
mBio	0.28
mBio	3.54
mBio	3.96
mBio	0.72
mBio	1.2
mBio	0.3
mBio	1.81
mBio	1.61
mBio	0.9
mBio	0.65
mBio	0.26
mBio	0.07
mBio	0.48
mBio	1.7
mBio	0
mBio	0.97
mBio	0.52
mBio	2.94
mBio	1.57
mBio	0
mBio	1.54
mBio	1.3
mBio	0.88
mBio	1.66
mBio	0.42
mBio	1.98
mBio	0
mBio	0.8
mBio	0.1
mBio	0.95
mBio	33.17
mBio	1.28
mBio	3.06
mBio	0.95
mBio	1.8
mBio	0.36
mBio	3.15
mBio	3.18
mBio	3.36
mBio	0
mBio	0.1
mBio	0.89
mBio	1.88
mBio	0.34
mBio	1.08
mBio	5.3
mBio	0.04
mBio	0.16
mBio	1.63
mBio	0.52
mBio	0.35
mBio	1.43
mBio	2.25
mBio	1.23
mBio	0.53
mBio	1.21
mBio	0.7
mBio	5.47
mBio	2.22
mBio	2.59
mBio	1.22
mBio	3.33
mBio	0.94
mBio	1.07
mBio	0.9
mBio	1.4
mBio	2.22
mBio	1.09
mBio	4.22
mBio	1.19
mBio	0.21
mBio	0
mBio	0.82
mBio	0.86
mBio	0.61
mBio	1.04
mBio	2.29
mBio	2.11
mBio	1.67
mBio	1.76
mBio	0.33
mBio	1.83
mBio	0.73
mBio	3.83
mBio	4.56
[truncated: 738 more rows]

## Sheet: Fig_1(b)
relative_citation_ratio
32.01
20.43
17.89
13.23
22.8
6.18
10.96
3.18
32.46
8.8
4.62
0
1.27
6.26
8.97
18.64
3.65
1.75
7.4
6.16
4.3
16.25
2.88
13.02
3.26
2.58
6.69
5.25
3.13
34.07
6.16
3.7
3.48
33.67
8.53
4.54
1.8
4.8
2.42
5.08
1.76
10.02
0.45
1.51
5.56
2.41
18.2
3.21
17.12
3
6
3.32
0.37
0.89
0.16
0.11
8.67
14.98
5.76
6.47
21.88
16.36
19.73
8
0.79
6.81
1.04
4.13
3.64
4.24
5.39
2.72
2.55
0.34
11.8
12.36
10.04
9.41
2.26
1.96
27.13
1.01
1.49
17.63
0.36
1.61
2.13
0.74
0.21
4.36
2.84
3.99
3.27
10.57
31.82
16.34
4.64
5.62
8.8
4.36
7.34
1.09
7.12
7.64
5.78
3.08
43.85
5.45
7.03
3.57
8.23
3.48
10.76
15.5
0.02
0.19
1.02
6.03
0.15
3.32
6.06
15.82
9.88
19.46
16.51
4.2
8.59
2.44
3.95
25.34
2.3
5.62
4.58
4.81
11.89
2.12
6.66
7.17
8.2
3.01
4.24
2.07
2.46
1.61
6.84
1.05
1.1
3.38
1.53
0.06
2.13
0.94
0.97
0.35
1.01
18.58
1.67
1.99
0
0.2
0
0.52
8.33
13.6
9.29
7.81
0
1.99
2.55
4.33
8.28
4.09
3.59
6.59
15.44
3.03
1.7
6
0.5
0.04
0.05
0
0
0.02
0
0.26
0.13
0.04
0.05
0.11
0
0
0.02
0.02
0
3.18
0.03
1.97
0.25
0.03
2.46
2.34
1.31
0.05
6.26
2.17
5.11
0.26
1.5
28.87
32.76
0.25
0.09
11.54
4.75
19.15
0.07
0.66
3.3
0.28
7.88
23.57
18.5
10.22
4.32
1.02
4.03
7.64
4.95
4.49
2.13
1.67
1.27
3.89
2.63
11.5
2.99
9.23
13.35
13.6
0.03
2.38
6.67
0.36
0.11
0.69
1.98
0.15
0
3.97
5.08
8.35
5.08
11.57
6.97
3.8
3.4
1.33
0.97
1.59
0
0
5.27
20.32
2.02
1.76
1.42
0.69
0.75
76.88
159.84
2.86
2.15
0.29
0.04
6.98
9.18
17.62
21.96
6.87
0.37
0.1
9.9
16.89
5.43
6.4
9.14
6.55
15.11
9.2
4.56
6.33
0.71
2.58
2.11
2.66
3.28
2.4
12.9
0.66
2.67
2.6
1.14
2.8
5.27
2.28
3.99
16.18
13.34
7.96
0
0.02
0.03
67.54
2.95
23.88
9.39
2.59
2.49
19.24
16.52
13.46
2.48
27.23
4.82
6.68
12.73
2.09
2.05
5.08
5.24
2.37
5.33
2.79
23.32
19.11
5.49
1.62
3.58
11.97
40.44
3.3
24.84
10.14
13.25
18.51
3.96
5.36
25.1
8.89
0
1.08
0.25
0
0
0
0.18
0.29
0.02
0.16
0.16
87.6
0.07
1.7
3.99
4.58
6.87
4.02
0.05
0.24
0.85
0.35
23.56
1.8
0
5.98
21.07
2.37
0.99
2.59
0.32
0
13.33
54.3
3.39
46.17
1.78
2.73
23.26
15.15
0.1
1.3
17.68
2.27
12.37
0.11
1.08
4.43
2.44
9.7
0
0.01
0.05
0.2
1.74
2.66
12.95
19.64
4.82
5.51
4.7
3.97
3.97
3.2
0.36
1.79
0.09
34.07
4.55
2.71
10.36
2.37
26.01
2.09
5.76
7.44
10.51
7.59
7.4
14.34
1.37
4.44
3.37
48.05
2.68
5.73
4.92
13.55
4.26
4.26
0.79
4.45
3.01
3.9
2.41
2.45
10.5
7.97
3.5
0.48
25.9
6.46
0.09
0.08
0.57
0.66
0.83
0
0
0.21
21.48
8.99
1.63
4.14
3.53
0.05
0.53
10.19
47.42
2.83
9.87
13.96
1.26
0.04
3.75
4.27
9.93
1.38
0.8
20.58
10.15
15.53
2.33
0
0.03
0.36
3.97
0.8
29.05
8.69
23.74
1.59
9.41
3.22
2.07
1.74
13.95
5.26
4.84
6.16
1.71
5.09
7.59
5.08
3.13
3.59
2.52
7.6
4.22
1.8
1.05
0.04
11.28
10.32
5.16
3.62
1.64
0
0.54
23.09
7.15
1.16
2.59
1.79
0.72
0.27
0.12
7.02
0
1.4
14.39
5.58
2.33
17.7
7.31
114.42
0.47
0
0.02
0.21
23.3
0
1.44
0.07
0.04
1.44
0.68
11.07
27.82
8.63
0.31
6.17
5.71
17.82
23.15
8.04
9.53
3.73
3.38
13.89
4.37
5.64
3.45
14.97
2
0.05
0.63
0.82
3.24
3.73
3.33
4.1
4.32
1.98
0
0.19
1.99
2.46
2.01
2.99
4.86
24.5
8.02
0.03
1.17
0.03
0.81
0.09
0.08
1.87
4.19
12.38
0.89
1.68
1.31
1.09
2.5
6.08
9.34
4.55
1.81
6.27
3.73
6.34
2.27
0.03
29.47
25.54
8.4
1.01
2.24
5.25
6.32
17.08
0.02
4.62
11.43
11.32
2.36
4.62
11.98
88.85
7.31
8.86
6.14
6.2
9.51
1.48
5.9
0.92
0.1
4.35
3.44
8.16
2.61
3.57
0.02
0
8.27
6.45
1.1
3.35
0.07
1.22
0.41
0
0.04
0.18
0.02
3.9
3.04
0.04
1.76
0
26.72
9.31
9.45
29.47
0.03
0.06
1.07
16.69
0
0
0.17
0.28
22.17
32.96
7.16
5.14
4.25
1.19
5.03
5.08
0.06
23.3
1.77
0.33
2.91
5.97
2.51
0.39
4.22
17.46
8.17
2.89
0.55
5.64
2.24
5.06
0.29
3.59
1.52
8.57
11.07
7.84
11.96
0.88
2.07
6.21
4.74
5.01
1.99
5.69
6.26
12.15
17.83
10.46
13.18
14.37
11.4
8.21
5.98
2.63
0.5
0.18
5.31
3.59
3.09
4.46
2.41
0
13.84
6.37
3.02
0.44
0.63
0.13
5.42
6.23
6.24
5.91
0.56
0.61
0.25
0
1.87
0
1.21
13.65
10.53
0
0.72
0.49
0.55
0.94
0.06
0.56
1.09
13.65
9.41
2.7
5.06
22.62
0.04
0.06
0.3
0.84
10.44
54.96
3.28
8.62
5.6
4.83
1.85
6.68
3.47
0.05
0.02
0
0.41
1.92
7.84
0.96
1.67
34.04
18.83
10.52
11.87
0.43
0.63
0.53
9.88
4.49
7.56
31.82
0.15
9.65
7.6
4.38
1.44
4
26.88
2.97
36.99
9.63
7.25
7.35
1.63
4.84
2.13
0.89
12.13
6.86
5.09
3.34
2.68
11.94
2.37
4.43
2.99
4.77
3.01
0.96
0.02
24.52
3.08
20.53
11.5
1.63
0.61
2.54
30.34
0.74
1.22
6.21
0.01
1.04
0.02
0.09
1.03
7.33
16.3
7.07
0
0.17
0.58
8.4
4.9
1.46
5.83
0
1.03
10.23
32.92
6.93
4.79
4.85
0.85
4.04
2.5
10.02
4.1
0
8.98
4.44
3.49
9.6
3.98
3.84
4.85
14.68
1.96
0.8
1.92
15.82
2.95
6.5
3.37
13.84
3.55
5.91
1.82
15.36
2.74
2.85
4.61
3.16
1.2
4.05
5.87
11.26
8.52
0
0.16
2.5
1.02
2.27
3.59
3.47
4.84
2.12
1.53
9.75
0
11.88
8.12
2.71
0.31
0.97
0.11
4.1
0
0.08
0
0.19
2.76
0.03
0.04
0.03
0.2
29.7
10.51
30.8
8.29
0.16
0.3
1.24
4.21
35.48
8.66
9.81
9.71
1.23
36.95
11.18
1.39
0.6
9.41
8.36
2.69
5.16
0.03
0
176.53
2.09
2.39
59.44
29.07
8.53
5.39
8.68
1.54
0.88
5.39
2.01
1.8
10.37
7.76
2.5
0.09
0.85
0.34
8.56
7.44
2.41
9.76
3.48
6.52
1.56
36.28
7.79
28.19
6.91
5.6
8.02
9.98
7.41
5.64
3.48
8.13
1.74
8.72
2.8
17.1
1.26
9.88
9.57
6.37
11.01
0.26
1.21
5.45
0.47
0.71
2.2
1.24
0.02
48.02
0.08
0
0.19
0.32
8.47
1.72
16.42
0.41
0.9
0.29
16.31
12.49
0.21
0.25
12
21.57
28.36
4.55
7.09
0.12
1.71
0.14
0.06
9.61
17.08
13.38
4.67
19.23
0.02
0
0
0.59
3.22
3.35
5.92
4.02
8.86
5.99
2.03
0.02
0.46
24.65
4.73
0.26
2.16
0.65
5.78
13.16
3.28
2.86
8.5
2.25
0.74
3.07
7.5
2.45
4.2
7.37
3.84
0.84
15.56
70.86
9.43
13.26
54.95
7.94
4.38
5.94
13.26
5.28
3.34
3.2
11.17
4.06
1.97
2.91
1.55
2.32
1.62
0.61
2.21
2.71
5.53
12.02
10.73
17.44
2.34
1
1.49
9.05
7.12
0
3.11
2.43
11.45
5.36
57.3
0.26
2.75
0.13
0.48
0.86
1.06
0.14
0.04
0
0.03
0.23
7.79
13.64
5.31
3.95
0.1
0.8
2.39
5.65
10.91
0.02
0.02
0.21
25.61
6.77
39.76
1.22
2.08
0.02
0.13
8.22
4.48
6.22
7.3
0
0.35
9.29
8.89
7.77
3.34
3.37
2.49
0.25
15.09
9.54
4.89
15.51
3.59
4.72
6.89
8.05
2.24
9.63
3.24
46.46
11.07
3.88
16.88
5.46
6.55
6.27
1.09
3.61
6.13
5.83
4.58
1.5
5.88
5.59
4.9
5.93
0.75
5.17
0
3.99
21.42
0.64
6.28
0.07
2.58
0.73
0.7
0.13
8.06
0.19
12.36
10.39
0.21
1.15
0.03
0.05
3.16
2.3
5.75
22.65
8.53
75.81
3.71
7.25
0
0.29
1.08
6.82
5.15
5.13
9.83
28.37
0
1.25
0.6
24.9
8.16
13.25
7.24
16.89
20.39
5.7
7.41
12.49
4.9
0.01
0.03
0
2.65
0.02
0.35
3.43
2.08
1.35
12.01
4
1.56
1.31
3.15
3.62
2.63
11.34
17.83
3.22
4.87
10.64
4.82
3.08
2.18
6.09
11.19
3.65
3.63
4.47
14.43
3.94
21.76
12.34
15.44
1.9
235.42
2.83
0.36
2.58
0.13
3.84
0.91
1.53
0.69
18.55
22.71
2.2
29.87
0.04
0.07
5.33
18.58
6.56
9.78
0.59
0.57
3.18
8.4
0.68
9.4
8.1
3.55
4.38
4.16
4.85
2.45
0.02
13.58
12.83
5.63
5.23
15.17
11.96
15.66
2.32
1.81
0.97
4.44
5.92
3.51
0.67
1.5
8.42
5.69
3.96
3.35
18.83
8.19
3.89
8.34
5.72
3.95
5.27
4.27
2.33
2.37
6.49
11.59
9.86
0.37
1.14
5.03
3.42
1.12
4.13
2.93
2.51
3.64
3.32
0.7
31.95
4.21
2.4
5.31
45.36
3.38
2.88
5.15
0.09
0.12
2.18
37.78
5.51
2.05
1.66
14.75
5.37
0.08
0.15
4.77
0.22
0.04
1.14
10.34
0.6
0.46
5.29
60.83
10.04
18.71
2.9
0
0.15
1.49
5.36
3.41
6.68
5.22
0
0
0.04
0
0
0.43
0
0
0.03
0.08
0
0.32
0.06
1.97
0.64
2.48
5.6
8.53
0.2
1.61
9.76
16.53
19.75
5.24
10.33
1.01
7.95
1.41
7.76
12.57
0.94
0.12
0.2
2.85
5.52
0.07
0.03
0.08
0.13
0.02
0.86
0.01
36.93
4.97
8.09
39
12.54
5.38
3.12
3.85
651.15
5.3
3.09
5.28
2.42
1.65
3.63
5.48
15.91
7.39
1.15
10.62
1.31
11.19
3.08
0
0.3
7.59
4.95
6.01
9.15
4.75
9.09
4.63
1.42
12.19
1.69
0
1.46
8.22
4.58
2.69
5.36
11.54
1.05
0.3
1.73
0.89
2.11
0.08
0.04
67.78
14.86
0
18.07
8.03
8.13
31.83
2.62
0
0.23
31.5
20.46
5.3
6.51
3.73
8.72
12.07
4.38
95.64
9
3.09
24.32
3.5
0.72
2.56
2.09
5.51
2.32
0.2
0.19
0.29
0.44
3.61
5.81
2.12
3.52
38.32
2.29
23.22
2.94
5.54
2.31
3.35
1.41
5.75
5.87
6.45
6.74
10.86
9.13
7.1
0
0.03
0.05
15.28
5.27
4.81
1.35
18.79
5.51
9.4
5.58
12.51
5.48
0.09
2.04
0.41
0.92
1.91
2.43
0.24
0.27
0
0
10.39
5.31
23.62
8.95
20.07
0.91
0.31
17.72
1.35
0.55
6.4
0
2.88
0.02
29.51
0.13
0.05
1.1
7.59
12.92
3.37
21.46
1.31
1.06
3.07
4.24
11.42
0
0.1
0.41
0.17
2.17
6.09
6.07
1.84
5.92
5.29
7.88
3.76
2.16
8.21
0.24
0
0
0
0.6
2.22
5.88
2.51
3.68
1.22
0.11
0.44
0.08
7.04
13.2
5.04
8.11
1.54
6.27
30.86
3.85
3.3
1.62
1.33
11.36
1.3
5.88
14.99
13.01
22.61
1.63
2.72
2.99
2.77
5.36
0.2
0
5.9
21.1
11.68
5.22
4.93
1.28
1.04
17.18
4.3
4.7
58.95
0.18
0.02
0.36
3.1
1.56
4.97
3.94
4.63
22.58
0.32
7.42
0.63
0.49
7.23
1.87
4.3
8.32
59.88
26.92
4.22
3.06
0.02
0.48
2.49
1.45
2.55
1.21
5.68
3.25
8.96
16.07
1.85
13.04
0.29
1.41
6.22
0.25
0.03
0.04
0.24
0.66
0.37
3.45
2.3
0.71
8.68
2.53
3.96
5.07
16.32
0.06
0
1.5
2.57
17.96
2.5
6.79
9.82
4.22
4.43
6.62
8.25
12.71
5.96
10.33
2.83
46.58
20.12
5.52
245.37
7.36
10.89
1.71
4.33
15.34
2.59
2.73
20.8
2.72
4.85
4.15
1.69
11.56
2.08
3.93
3.04
1.91
0
1.55
7.44
22.54
8.61
1.1
0.39
0.09
6.26
0.11
4.6
0.72
19.5
12.9
0.15
0.21
1.81
1.36
3.61
3.78
17.82
12.2
4.45
9.3
0
0.45
0
0.12
0.31
11.99
7.57
2.34
13.67
3.1
6.28
8.52
2.3
0.38
0.11
19.97
1.27
44.73
4.22
15.5
16.51
1.98
2.2
0.07
0
0.11
0.51
12.62
2.65
4.48
6.68
1.99
0.3
10.8
5.35
11.93
0.58
7.6
10.98
10.69
4.2
2
12.78
4.12
2.43
5.02
22.27
9.88
6.24
1.99
3.54
14.6
1.76
19.1
1.26
20.93
1.27
3.76
1.34
0.75
1.69
0.33
0.19
11.56
0.79
2.66
8.6
8.07
4.56
13.47
5.29
0
0
29.9
6.89
23.34
6.06
3.26
0.08
0.29
0.76
15.43
8.35
4.16
0.28
0.16
0.99
3.92
41.78
0.05
0.43
6.16
3.61
1.63
8.82
0
0
0.06
0.97
0
5.17
11.86
12.96
1.49
1.97
3.9
6.85
6.89
9.96
4.49
18.26
19.09
23.46
1.31
13.31
1.51
19.54
7.51
1
4.51
5.77
6.7
2.41
0
0
6.1
4.73
4.18
3.49
22.12
27.03
3.42
10.08
10.75
4.23
9.97
4.97
3.66
2.11
1.99
1.73
8.65
3.99
5.76
2.02
5.43
3.38
8.95
2.2
2.76
12.85
18.2
2.5
8.26
4.82
23.66
3.27
5.59
5.37
1.13
1.5
4.24
14.14
0.65
1.2
3.74
4.12
2.27
12.67
17.66
11.74
10.13
18.91
0.02
11.22
12.66
16.01
4.79
2.89
24.87
3.16
2.54
0.54
4.93
11.77
3.63
2.13
0.64
0.35
0.95
27.67
0.04
0.12
0.65
2.99
16.25
2.91
3.03
0.01
0.1
0
0.14
0.6
0.08
20.73
12.44
6.54
16.16
7.11
5.16
5.93
1.53
4.16
2.21
28.35
0.18
11.67
0.06
0.66
12.68
10.1
3.02
11.49
2.94
1.81
12.38
9.92
0.06
0.35
0.11
3.99
4.13
27.59
0.47
0.97
3.42
2.24
5.69
12.94
16.84
13
2.47
10.27
10.38
2.57
1.66
6.39
3.56
1.06
0.59
0
4.61
47.65
8.22
13.64
0.9
0.02
0
0.36
0.35
61.22
0.38
0.3
18.27
0.37
2.03
1.5
3.4
8.93
0
0.09
12.71
0.52
0.68
8.29
3.23
6.2
8.6
0.8
12.06
[truncated: 45,453 more rows]

## Sheet: Fig_1(c)
jcr
3.85806
3.00388
2.16098
2.8801
1.30597
2.8801
1.59504
5.625
5.625
5.625
5.625
0.963934
2.8801
5.625
5.625
2.8801
5.625
5.625
5.625
5.625
1.80488
5.625
2.36105
2.40828
6.87083
6.87083
5.625
5.625
6.87083
2.8801
3.00388
3.00388
2.8801
5.625
5.625
2.40828
5.625
4.5
5.625
2.8801
2.8801
6.87083
1.43243
3.00388
1.30597
6.87083
0.907514
2.40828
5.625
2.8801
1.00446
1.93069
5.625
1.27016
2.40828
2.40828
6.87083
5.625
5.625
1.00446
1.93777
2.9037
1.90526
0.963934
5.625
2.9037
2.36105
1.93069
2.8801
2.36105
6.87083
2.36105
2.24155
2.36105
1.81701
3.00388
4.14286
2.36105
2.36105
0.903904
2.36105
1.93069
1.93267
1.93267
0.626419
5.625
1.81701
5.625
0.903904
2.36105
2.40828
5.625
6.87083
2.36105
6.77641
2.55519
5.625
5.625
1.30597
0.626419
6.77641
2.40828
1.93069
2.55519
2.36105
7.70755
1.81701
2.55519
0.928058
6.77641
6.77641
1.93267
6.77641
6.77641
6.77641
2.55519
2.69008
2.69008
2.37006
0.963934
0.626419
2.36105
2.38608
7.22965
1.98485
0.581081
0.826923
1.43243
1.41278
2.80952
2.37006
1.93267
4.75209
4.75209
4.75209
4.75209
4.75209
2.36105
5.625
2.8801
7.33905
2.24155
1.93777
4.42707
2.36105
6.77641
3.65414
1.66667
1.6831
1.93069
7.70755
2.55488
4.42707
2.36105
1.96887
1.53695
4.5
1.98485
2.80952
2.02417
2.36105
2.36458
6.87083
2.10265
2.80952
2.80531
6.77641
5.09547
2.0916
2.25064
3.00388
5.73189
5.09547
5.09547
3.73191
2.58649
2
2.80952
4.52157
2.36105
6.77641
3.27759
1.41278
2.40828
1.66667
2.37006
2.37006
4.75209
4.75209
3.07317
7.70755
7.70755
6.77641
6.77641
2.40828
4.75209
4.75209
2.38608
2.37006
7.33905
6.87083
4.86552
1.70056
6.87083
6.87083
2.36105
2.36105
2.36105
2.37006
2.22642
2.36105
7.70755
4.30838
2.25064
3.65414
2.8801
8.27435
7.70755
6.77641
6.77641
6.77641
2.72881
2.36105
7.70755
7.70755
2.81364
5.09547
2.11185
6.77641
6.77641
2.8801
4.75209
6.87083
2.80952
1.93777
1.99408
6.03543
1.98478
1.98478
2.43689
4.86552
6.87083
1.53695
1.53695
2.25064
2.80952
1.53695
4.24441
5.09547
2.11185
6.87083
6.87083
6.87083
7
2.36105
2.36105
2.36105
1.93777
2.36105
1.92282
0.993056
5.09547
2.02778
2.80952
2.80952
4.75209
0.787062
2.22642
1.52281
1.98478
1.92282
1.88052
2.72881
2.36105
3.38272
2.56849
4.25441
2.55519
1.93777
4.75209
2.11111
2.15094
2
4.10082
2.12048
6.77641
2.03396
4.58405
3.06849
2.89101
2.24155
2.24155
2.36105
2.55519
3.46053
1.93267
1.93267
4.25441
5.09547
5.09547
6.87083
2
4.24441
6.77641
1.41278
2.80952
4.26207
4.8467
1.07862
2.37006
2.22642
4.23849
2.12048
2.12048
2.36105
1.41278
2.55519
1.98478
2.36105
3.67918
1.32792
7.06114
1.01562
4.75209
3.08966
3.38272
1.93069
2.69501
3.46345
1.07512
2.59565
4.23849
3.37904
4.8467
1.07862
3.31664
3.42598
3.88385
1.70056
4.8467
2.02417
4.58405
7.06114
4.25441
2.84906
2.36458
2.58649
3.76414
3.26821
3.67918
1.92282
4.25441
5.72436
1.34177
3.07317
2.31863
1.93267
3.65414
2.8801
2.8801
1.59674
3.00388
2.75809
4.58405
4.58405
7.70755
7.70755
2.72881
1.43243
3.65414
1.1456
4.86552
4.8467
3.07317
2.38608
2.24155
3.38272
2.11765
7.06114
4.23849
3.31667
3.31667
1.79303
4.58405
7.06114
2.75809
2.93903
1.93267
7.06114
2.25455
4.06534
4.17995
4.17995
1.98485
2.89101
4.23849
2.89101
4.23849
1.42015
1.51337
2.6967
6.03543
5.09547
2.69501
4.30838
1.65121
3.0416
3.67918
2
1.062
3.33639
4.24441
3.07317
4.8467
1.062
0.630769
0.630769
3.31667
3.31667
4.58405
2.36105
4.25441
4.25441
1.2994
2.10879
3.26821
3.26821
4.05882
1.32792
2.69501
7.06114
4.30838
4.30838
4.30838
4.17995
0.626419
1.56072
7.70755
6.03543
7.06114
2.10656
1.65121
2.02778
1.93777
7.48178
7.06114
1.41278
4.58405
4.58405
2.36105
3.26821
3.26821
2.25064
4.42707
2.02417
1.66495
1.66495
3.09464
2
3.26821
2.37006
4.24441
5.73189
2.36105
4.25441
4.25441
4.25441
4.25441
4.25441
2.19129
3.08966
2.36105
1.96405
5.09547
1.21849
2.55519
3.42598
1.96107
3.67918
3.67918
5.22131
1.52206
6.38662
7.06114
2.10656
4.17995
4.8467
2.16304
2.25064
2.25064
2.25064
4.42707
2.25064
1.37232
1.37232
0.962264
3.08966
1.93069
1.81443
1.81443
1.96985
2.82334
3.69268
2.16
4.81687
1.98478
3.69268
3.69268
1.41278
2.9037
2.25064
4.23849
3.07317
3.38272
2.56849
1.96107
1.96107
1.97087
4.23849
2.37006
2.24155
2.24155
2.24155
3.07317
2.55519
1.91873
0.993056
5.09547
7.70755
2.22316
2.22316
2.60045
4.69573
4.69573
4.25441
7.06114
2.28986
2.72269
2.43269
2.81081
2.81081
2.15094
1.38969
3.26821
6.38662
1.07862
2.15094
1.2
2.44954
2.89101
2.89101
5.09547
0.963934
5.87863
2.10326
2.50411
3.0416
5.73189
1.96107
6.77641
5.22131
1.80488
2.89101
2.14839
2.06707
5.87863
2.16304
4.75209
4.75209
4.75209
6.40323
6.40323
2.55519
6.77641
6.77641
1.81443
2.25064
1.53695
2.80952
1.52055
2.37006
4.75209
4.75209
4.75209
4.75209
4.75209
3.37904
4.24441
2.77969
3.99272
3.99272
3.26821
1.97087
2.25064
4.81687
3.05455
3.09464
2.72143
2.16304
1.83636
4.81687
2.44898
4.69573
2.36105
2.36105
3.67918
1.37624
2.11612
4.17995
4.69573
2.36105
2.09645
5.6
0.968085
6.38662
2.16
2.43269
1.97087
1.37232
4.42707
2.25064
6.40323
6.40323
6.40323
6.40323
6.40323
6.40323
6.40323
1.67708
3.42598
3.42598
5.73189
3.08966
3.42598
2.06707
6.77641
1.00962
2.25064
2.89101
2.80952
4.81861
2.24155
3.87411
5.09547
3.46345
5.2296
3.87411
2.28652
5.22131
2.95687
2.47677
2.15094
2.15094
2.68668
1.89286
4.81687
4.81687
3.02141
2.72881
2.72881
2.72881
3.46053
3.31667
3.31667
2.50667
2.50667
4.69573
2.19129
3.67918
4.6
1.42015
3.67918
3.86667
1.41278
4.52157
1.32838
3.08966
7.70755
4.75795
4.75795
4.25441
1.32039
3.42795
3.3815
3.69268
3.69268
3.69268
6.05609
3.02141
1.92282
0.903904
2.75385
2.35392
2.38074
2.22404
2.22404
4.58405
3.73955
2.56673
2.38686
2.84906
1.47839
2.52207
4.17995
2
1.72321
2.25064
2.26432
1.2
2.15234
5.73189
5.73189
3.52778
5.73189
4.25441
5.73189
3.08966
3.08966
1.21849
4.6
5.2296
5.2296
3.35876
7.06114
5.61791
1.27016
4.8467
2.68668
2.11697
4.52157
3.08966
6.77641
4.30838
1.6982
2.47677
2.08796
3.02141
3.0416
1.4587
2.35897
2.35897
1.66495
2.22316
1.93267
4.70201
1.41278
2.25064
2.25064
3.02141
3.89831
4.75209
2.11612
1.82286
5.22131
5.22131
5.22131
5.22131
3.3207
1.98485
2.68668
2.35392
4.81687
1.04819
1.89834
5.73189
5.73189
4.25441
4.05882
2.36105
3.17219
1.69458
1.41007
1.72567
2.69107
2.61651
1.96985
3.07317
4.24441
7.48178
7.48178
7.48178
2.35897
2.61651
2.25064
3.08966
6.05609
2.55981
2.68668
4.42707
5.41595
3.03471
4.58405
2.56673
1.72567
3.72546
3.72546
2.37006
3.58148
2.8608
5.73189
5.73189
3.08966
5.09547
4.25441
1.92282
7.06114
1.72567
5.61791
1.57496
4.17995
3.51768
2.72881
2.72881
4.40883
2.71021
8.27435
7.70755
1.96107
4.59664
2.56673
3.38272
4.57874
4.05882
5.73189
6.03543
2.56673
3.67918
3.06849
2.8801
6.1042
1.72567
3.4645
1.47975
2.25064
2.25064
2.68668
2.61651
2.47677
2.24508
2.22642
4.58405
4.58405
4.58405
3.73191
2.55519
7.48178
1.72567
5.87863
1.43161
1.062
2.59783
1.80671
4.0742
3.9203
2.56673
4.6
3.90854
4.70201
4.81687
3.89831
2.01176
4.05882
5.73189
5.73189
1.93267
1.82286
0.903904
3.35876
3.69268
5.22131
5.22131
2.58649
7.06114
2.72222
4.17995
4.17995
2.65263
1.3
2.25064
0.626419
2.72881
1.91314
2.1117
3.06747
3.31664
3.37904
6.03543
3.06849
4.20486
2.56673
2.15071
5.73189
5.73189
5.73189
3.12072
3.3207
2.52915
3.90854
2.77969
1.47975
1.3574
1.38462
0.962264
2.68668
4.81687
4.52157
3.31664
2.59783
1.32838
4.0742
3.01176
3.3815
3.80542
7.06114
7.22965
7.22965
1.63441
3.26821
3.26821
4.81687
3.02141
3.31664
3.31664
3.31664
1.825
1.97087
2.18962
2.56536
3.73191
3.73191
0.97168
2.52207
2.52207
2.52207
3.35876
8.06053
2.58649
2.58649
2.58649
2.58649
2.58649
2.58649
2.24183
2.25064
2.02417
1.16935
3.31664
2.82334
3.37904
1.09211
2.11446
2.81364
3.80403
3.3207
3.3207
7.22965
2.95687
2.95687
2.95687
2.95687
4.17995
4.17995
4.17995
4.17995
9.00568
1.41278
1.63613
2.25064
1.96985
4.81687
4.81687
2.75809
0.961066
2.72881
3.33639
3.94101
2.8389
2.81364
5.73189
1.21849
2.22316
2.11185
5.90944
3.08966
3.73955
0.894231
3.69268
1.72567
4.42707
1
4.75209
3.05455
1.27451
2.71021
4.06754
5.73189
5.33012
4.8467
3.72546
2.9037
0.804054
2.75809
2.1117
3.26269
1.79303
3.67918
8.81778
1.01053
1.88525
1.41278
3.72546
3.96204
3.51253
5.10035
8.27435
6.03543
2.69501
7.48178
3.77969
3.77969
4.70201
4.70201
2.26432
2.76214
4.81687
2.375
5.73189
2.81364
2.96607
2.96607
4.17995
9.00568
2.25064
4.8467
3.02141
3.0416
3.0416
3.89831
0.993056
3.42598
5.73189
4.34983
5.09547
2.43213
1.37624
1.82286
8.27435
2.26937
2.56673
3.37952
1.00446
2.11185
3.35876
2.22642
2.77654
1.94521
1.79303
4.58405
7.64302
2.06887
2.11185
2.11185
5.33012
3.80542
2.20551
2.68574
3.07595
6.06189
4.65092
2.38074
2.44898
2.44898
2.44898
3.37726
2.1117
4.14286
1.17895
3.37952
3.65414
3.77969
3.77969
3.77969
2.52207
3.09464
2.52915
2.03205
5.61791
4.70201
6.21417
3.86667
3.72546
3.72546
0.95122
2.15094
1.8964
3.96204
2.25064
2.25064
2.68668
1.775
2.08796
2.22642
1.93267
5.33012
6.1042
3.40775
1.96503
2.13981
4.08879
2.57399
5.61791
5.61791
5.61791
1.59674
4.17995
9.00568
2.84663
2.72881
3.31667
3.31664
3.31664
4.0742
2.63441
4.58405
4.59664
2.8389
5.73189
4.34983
4.34983
2.87891
1.33533
1.89834
4.34983
4.23519
3.37952
3.52778
3.87765
3.08966
2.98684
7.70755
2.11185
6.77641
6.77641
6.1042
3.52778
2.12739
4.05882
1.44648
1.44648
3.89831
4.52157
3.89831
3.52778
3.01587
3.3207
3.3207
4.02536
6.05609
4.65092
2.84663
4.10082
3.51253
2.375
1.94521
3.05319
2.78172
2.43213
1.37624
6.77641
6.38662
6.38662
6.06189
3.80403
1.93421
0.790419
4.40598
1.17078
2.30973
1.99155
2.12739
1.18033
5.73189
5.73189
3.87765
3.07737
1.54858
4.6
5.6
2.69501
1.75446
4.08879
2.57399
2.14436
2.91441
1.88571
2.72881
2.72881
2.72881
2.72881
2.71021
5.38992
4.69573
5.73189
4.34983
12.8325
2.14839
2.14839
2.11612
2.11612
9.01501
3.94101
4.34983
3.87765
8.27435
14.8928
4.75795
1.54858
2.81364
2.11612
2.11612
2.23989
4.20486
3.9203
2.56673
3.67918
7.36667
1.54858
3.22458
6.38662
6.38662
1.68182
4.86552
3.40775
1.91791
6.40323
3.78421
2.25455
2.23989
3.08852
5.90944
4.64017
3.88385
2.14436
2.14436
4.24441
4.24441
2.28571
3.35876
4.08879
5.10936
5.10936
5.10936
6.21417
2.47677
2.47677
3.86667
2.04545
2.04545
1.65121
0.95122
2.15094
4.8467
2.83529
1.55411
2.08796
1.21849
4.6
2.69501
1.00962
3.77969
2.58649
7.06114
5.2296
9.12389
3.80403
5.87863
5.10549
6.5568
1.97493
3.66556
4.46503
3.72546
3.26821
1.97087
3.72546
2.04545
2.04545
2.25064
2.25064
1.47143
2.35392
3.33639
1.91459
3.01176
3.01176
3.94101
2.06707
2.12957
2.11185
3.40775
7.94972
6.38662
6.38662
9.8951
3.35876
1.33645
3.86667
1.83636
2.25064
2.75385
3.39474
2.68668
3.00388
1.25275
3.31664
2.24155
4.59664
8.27435
1.91873
3.67918
3.56164
2.15071
4.70631
4.75795
4.25441
4.25441
5.73189
2.56673
7.70755
2.03057
2.11185
2.09172
4.02962
9.01501
9.01501
3.12072
3.73955
2.8608
4.30838
4.02536
7.78424
1.13378
2.25064
2.68668
2.37006
7.85714
7.85714
6.25723
4.0742
3.72131
4.59664
2.00386
5.73189
5.73189
5.73189
5.73189
3.0989
3.77969
3.77969
5.33012
7.06114
5.57929
5.57929
2.13981
5.61791
5.61791
5.61791
1.89517
1.66116
2.25064
4.42707
2.83962
2.32895
1.79303
3.52778
2.28571
1.57547
4.34983
3.41791
1.45628
1.54858
2.43213
3.18482
3.8569
3.8569
3.01587
9.12389
6.05609
5.10936
1.81443
4.65092
2.51845
6.40323
6.40323
4.14286
5.41595
3.73191
6.03543
3.41791
1.80473
7.70755
1.54858
2.06887
4.25441
2.87848
1.43243
3.18482
1.9604
3.09464
7.06114
2.4291
2.10326
1.43448
2.47677
2.04545
1.72321
1.83636
2.80952
4.10082
2.57283
5.09951
3.77969
3.80542
6.93578
2.57399
3.21429
1.88525
2.47677
1.97087
2.83529
2.75809
2.75809
3.02141
3.99228
2.71021
3.91637
3.77696
5.73189
5.09547
2.09645
2.09645
1.74886
2.02139
9.01501
9.01501
9.01501
9.01501
3.94101
5.73189
2.74733
8.27435
3.9203
7.36667
1.54858
4.6
4.6
4.25441
2.62222
1.92282
2.29388
5.73189
3.87411
3.87411
3.41791
3.41791
2.03233
2.15071
1.54858
2.59443
1.74886
2.30526
3.9203
2.56673
2.56849
2.56849
1.80473
1.80473
4.25441
2.11185
5.87863
1.97087
1.97087
1.41278
1.41278
1.25475
1.51899
3.37726
3.06747
3.73191
9.01501
3.33587
5.73189
5.73189
5.9109
3.87765
7.78424
1.6982
2.19244
2.42857
1.21459
2.97797
1.14286
2.26291
2.38608
4.0742
1.66097
3.08966
3.08966
3.99708
4.02536
5.61791
5.61791
5.61791
5.61791
5.61791
3.66556
2.25064
1.52055
6.25723
4.20802
4.06534
2.24155
1.40717
8.27435
2.56673
1.9604
3.27294
3.27294
7.06114
6.38662
7.78424
4.02536
3.35876
8.4896
5.64847
3.90854
3.90854
1.59674
2.43269
4.65092
4.65092
6.5568
5.46512
0.735346
2.20114
2.04545
2.61651
2.65229
4.81687
4.52157
3.72535
3.99228
4.52047
4.52047
3.77696
5.73189
5.73189
5.73189
3.5948
3.73955
2.56849
2.11185
3.3207
3.3207
2.9036
4.02536
3.8569
9.8951
3.40775
3.40775
4.17995
4.17995
2.25064
2.57494
2.75809
4.59664
3.77696
5.90944
2.07677
2.12739
4.06754
2.8389
1.92174
4.34983
2.57824
2.56673
3.67918
2.15071
3.42598
1.96107
1.96107
4.20486
9.01501
3.52778
3.08966
6.96962
2.56849
2.11185
1.37624
3.18482
2.30526
1.93069
3.33587
1.92174
5.73189
8.06053
1.00962
6.38662
1.27079
2.9037
1.58917
2.32184
5.59315
4.75209
7.85714
3.33639
0.992611
2.63585
3.94101
5.90944
3.87411
2.06707
8.81778
4.86552
9.12389
2.68668
2.23325
2.57261
2.22642
2.30909
2.82334
1.4587
4.10714
1.79303
1.92174
1.92174
7.02209
7.02209
7.02209
7.02209
7.78424
3.35876
1.15181
5.10936
4.65092
4.26207
4.81687
4.81687
0.901408
2.38074
3.05455
8.27435
8.27435
6.03543
1.54858
1.98801
5.23223
6.52763
3.61327
4.02536
22.2037
1.97493
1.97493
4.70201
4.70201
0.812227
1.03061
1.2046
2.20551
1.27273
4.40883
4.10714
2.71021
2.24706
5.90944
5.73189
3.08966
3.08966
3.87765
2.12957
2.38686
4.75815
4.75815
2.125
2.87891
6.77641
3.3207
9.8951
3.8569
1.57496
1.57496
4.17995
4.17995
4.76094
2.90826
2.22642
2.22642
4.81687
2.84663
4.23849
2.38074
2.93903
2.93903
3.37904
3.37904
4.06534
4.24441
2.71021
4.56272
3.08852
5.90944
3.08966
4.34983
4.75815
1.09211
12.8325
9.01501
9.01501
5.73189
3.9203
1.28361
1.54858
2.43213
2.4359
2.11185
5.90944
5.73189
5.73189
3.08966
8.27435
3.07737
3.27759
3.67918
1.83828
1.68182
1.68182
6.38662
6.38662
4.86552
8.81778
3.096
2.96607
3.35876
1.2871
1.97087
2.20114
1.59504
2.04545
9.80851
9.80851
9.80851
6.40323
6.40323
3.94101
3.07595
3.12442
3.08966
3.87765
4.05348
1.47839
2.69501
0.871397
2.00921
4.49307
4.54843
4.02536
1.62472
1.81443
3.79612
4.05882
2.26937
7.70755
1.54858
7.02209
7.02209
7.02209
2.37173
6.06189
4.02536
1.59667
4.65092
1.37431
2.33645
3.96204
2.22642
2.35392
2.35392
2.75809
2.89101
9.80851
1.38944
8.27435
6.03543
2.68526
2.67253
2.09645
0.903904
7.48178
7.48178
3.77969
4.33597
6.77641
9.20647
6.52763
6.52763
2.00921
5.61791
5.61791
4.70201
1.47975
1.91791
4.81687
4.81687
4.23849
1.09202
6.25723
2.69697
2.07677
3.25864
2.8389
1.92174
1.92174
5.73189
3.87765
8.27435
2.10265
14.8928
14.8928
1.98801
2.78172
2.11185
1.38689
3.8569
6.88592
5.2296
9.8951
0.975
4.84317
3.61327
8.4896
8.4896
8.4896
8.4896
8.4896
2.95687
3.3207
3.3207
7.07753
7.07753
3.03145
1.57496
4.17995
4.17995
9.00568
9.00568
2.82243
2.02417
3.02141
3.0416
2.71021
3.41489
4.02962
2.71145
5.38992
5.38992
3.87411
3.27759
4.25441
3.18545
3.42598
3.50737
2.60045
2.72432
2.11553
5.90944
2.6395
1.69458
1.20488
2.62739
2.29388
5.73189
5.73189
3.08966
2.14322
1.83828
7.36667
2.67253
1.54858
1.93267
7.48178
7.48178
1.01053
7.02209
7.02209
7.02209
6.38662
3.92516
8.06053
8.06053
4.08879
4.08879
12.0387
1.97087
2.55739
3.86667
1.41278
2.83529
3.79612
3.79612
1.7554
9.80851
4.81687
4.81687
6.40323
3.70546
3.77031
3.2953
1.91459
1.17078
3.48649
3.26269
3.03721
4.06534
5.90944
5.90944
2.22705
4.05348
1.2994
5.2296
5.22131
5.22131
5.22131
4.33597
7.48178
3.14599
3.61327
4.54843
4.54843
3.63704
14.223
14.223
14.223
3.90854
2.10656
1.88525
2.81081
6.21417
6.21417
4.46503
2.9026
2.82243
1.63613
2.04545
1.14
9.80851
2.38074
2.38074
7.85714
3.89831
0.73871
6.25723
9.01501
6.1042
8.06053
7.78424
7.78424
9.12389
4.30838
2.19244
6.05609
5.10936
5.10936
2.25064
1.66495
1.66495
3.89831
3.72535
4.52047
3.31664
2.9341
3.37904
1.74409
2.25455
2.25455
4.0742
6.25723
2.2494
3.12072
8.27435
8.27435
3.17219
3.41791
2.8608
1.52286
1.47839
1.47839
1.47839
4.71116
5.33012
[truncated: 247,580+ more rows]

## Sheet: Fig_1(d)
JIF	fract_recognized_jlm
5	0.529348
6	0.418225
7	0.353383
8	0.324418
9	0.262531
10	0.2229
11	0.221841
12	0.216819
13	0.206096
14	0.19571
15	0.179205
16	0.172921
17	0.168034
18	0.140805
19	0.129066
20	0.11369
21	0.105508
22	0.0978648
23	0.0819147
24	0.0728942
25	0.0694384
26	0.0683894
27	0.059391
28	0.0541586
29	0.04
30	0.0287891
