# Supplementary material for: Most researchers would receive more recognition if assessed by article-level metrics than by journal-level metrics
Source: PLoS Biol. 2025 Dec 16;23(12):e3003532. doi: 10.1371/journal.pbio.3003532 (PMC12707641; doi:10.1371/journal.pbio.3003532)
Supplement: S2 Data — (XLSX) [file pbio.3003532.s003.xlsx]

## Sheet: Sheet1
journal_elite	citation_elite
0	0
0	0.0833333
0.222222	0.222222
0	0.160714
0.037037	0.111111
0.0204429	0.143101
0.0416667	0.25
0	0
0	0
0	0
0	0.0526316
0.021978	0.395604
0.141026	0.153846
0	0
0	0.111111
0.04	0.12
0	0.0909091
0.0181818	0.0909091
0	0.1
0.0833333	0.333333
0	0.0857143
0	0
0.09375	0.125
0	0.160714
0	0.4
0	0.25
0.037037	0.148148
0.333333	0
0.0789474	0.263158
0.00980392	0.0784314
0	0.15625
0.0689655	0.413793
0	0.238095
0	0
0	0.576923
0.0416667	0.375
0	0.111111
0.133333	0.133333
0	0
0	0
0	0.0895522
0.142857	0.285714
0	0.111111
0.1	0.2
0.272727	0.363636
0.0217391	0.0434783
0.011583	0.162162
0	0
0	0.258065
0	0
0	0
0.0625	0.25
0	0
0	0.363636
0	0.225806
0	0
0	0.178571
0	0
0	0
0.0588235	0.294118
0	0.04
0	0.166667
0	0.0714286
0.0526316	0.105263
0.292308	0.446154
0	0.0416667
0	0.105263
0	0.125
0	0.166667
0.0769231	0.153846
0.0526316	0.0526316
0	0.0909091
0.0384615	0.0384615
0	0.190476
0.0140845	0.112676
0	0.0434783
0.1	0.1
0	0.0779221
0.0967742	0.193548
0	0.148148
0	0
0	0.272727
0	0.1
0	0
0	0.0857143
0	0.1
0.0140845	0.126761
0.0666667	0
0	0
0.1	0.2
0.553191	0.829787
0	0
0	0.117647
0	0
0.333333	0.222222
0.00934579	0.102804
0.0204082	0.22449
0	0.105263
0	0
0	0.333333
0	0.0416667
0	0
0.354839	0.548387
0	0.222222
0.0333333	0.0666667
0.333333	0.333333
0	0
0	0
0	0
0	0.133333
0.5	1
0	0.454545
0.0555556	0.166667
0.125	0
0	0
0	0
0.132075	0.169811
0	0.130435
0.0405405	0.486486
0	0.0243902
0	0
0	0
0	0.36
0	0
0	0
0	0
0.148148	0.148148
0	0
0.0325203	0.105691
0	0
0.294118	0.588235
0	0.0526316
0.0833333	0.166667
0	0
0	0
0	0.333333
0.0454545	0.318182
0	0.4
0	0.0740741
0	0.25
0	0
0.166667	0
0	0.315789
0.516129	0.677419
0	0
0.0333333	0.0666667
0.0263158	0.302632
0	0
0	0
0	0.088
0	0.4
0	0.0909091
0	0.0375
0	0.103448
0.0555556	0.326389
0	0
0	0
0.0909091	0.227273
0	0.37037
0	0
0.111111	0.222222
0	0.0294118
0.04	0.213333
0	0
0	0
0	0
0	0
0.0666667	0.0666667
0	0.136364
0	0.142857
0	0.0384615
0	0.0833333
0.0454545	0.454545
0	0.0555556
0.1	0.14
0	0.263158
0	0
0.025974	0.207792
0	0.0277778
0	0
0.363636	0.545455
0	0
0.0232558	0.255814
0.00840336	0.0588235
0	0
0.142857	0.285714
0	0.05
0	0.0243902
0	0.111111
0	0
0.0384615	0.346154
0.1	0.4
0	0.5
0	0.0434783
0	0
0	0
0	0
0	0.181818
0	0.2
0	0.0666667
0	0.0689655
0	0
0	0
0	0.21875
0	0
0	0.0769231
0	0.0909091
0	0.129032
0	0
0	0.230769
0	0.0625
0	0
0.142857	0.142857
0	0
0	0
0	0
0	0.130435
0	0.0769231
0	0
0	0.0833333
0	0.09375
0.0697674	0.116279
0.107143	0.321429
0	0.133333
0.0263158	0.438596
0	0.105263
0	0
0	0
0	0.0327869
0.03125	0.140625
0	0
0	0
0	0
0	0
0	0.111111
0	0.027027
0	0.1
0.0487805	0.268293
0	0.0722892
0	0.0465116
0	0.0555556
0	0.125
0	0.108696
0	0.111111
0.0952381	0.380952
0	0.241379
0	0.0666667
0.45	0.75
0	0
0	0.243243
0.04	0.04
0	0.0857143
0	0
0.0322581	0.129032
0	0
0	0
0	0
0.0769231	0.42735
0.0625	0.4375
0	0.1875
0.0512821	0.153846
0.0104167	0.1875
0.220339	0.288136
0	0.214286
0	0.0909091
0	0
0	0.152542
0	0
0	0.111111
0	0.166667
0	0.210526
0.162162	0.27027
0	0.4
0	0.0869565
0	0.0657895
0.0882353	0.176471
0.333333	0
0.0833333	0.25
0.111111	0.111111
0.0758621	0.151724
0	0.263158
0.0625	0
0	0
0.0625	0.1875
0.272727	0.363636
0	0.333333
0.0909091	0.254545
0.0833333	0.208333
0.0571429	0.285714
0	0
0.179487	0.461538
0.282051	0.307692
0	0
0.0769231	0.115385
0	0.291667
1	0.5
0	0.390244
0.0377358	0.0471698
0.0769231	0.0384615
0	0.170732
0	0.217391
0	0
0	0.2
0.0833333	0.25
0	0
0	0.166667
0	0.257143
0	0
0	0.2
0	0.214286
0.0833333	0.0833333
0	0.116279
0	0
0	0.0625
0	0.0277778
0	0
0	0
0.0285714	0.0857143
0.4375	0.5
0.1	0.211111
0	0.107143
0	0
0	0
0.333333	0.666667
0	0
0.166667	0.166667
0.047619	0.190476
0.04	0.04
0.176471	0.147059
0	0.227273
0	0.111111
0	0.107143
0.0909091	0.181818
0.0416667	0
0	0
0.107143	0.214286
0	0.259259
0.0238908	0.112628
0	0
0	0.0526316
0.0666667	0.133333
0	0.305556
0	0
0	0.294118
0.030303	0.121212
0	0
0	0
0	0
0	0
0.0888889	0.488889
0	0
0	0
0	0.0930233
0	0.181818
0.046875	0.15625
0.0952381	0.142857
0	1
0	0.0909091
0	0.238095
0	0.357143
0.125	0.25
0	0.0714286
0	0
0	0.0344828
0	0
0.291667	0.333333
0	0.136364
0	0.333333
0	0.0909091
0.0666667	0.133333
0.0454545	0.318182
0	0.285714
0.015873	0.190476
0.0526316	0.157895
0	0
0	0
0.0185185	0.259259
0	0.285714
0	0.142857
0	0.0789474
0	0.0769231
0.277778	0.166667
0.28	0.32
0	0
0	0
0	0.0900901
0.0470588	0.2
0.181818	0.181818
0.0666667	0.177778
0	0
0.0238095	0.0714286
1	1
0	0.0743243
0	0
0.0232558	0.162791
0	0
0	0
0	0
0.075	0.183333
0	0
0.0220994	0.0276243
0	0.416667
0	0
0	0
0	0.111111
0.05	0.208333
0	0
0	0.0384615
0	0
0	0
0	0.108108
0	0.25
0	0
0.25	0.5
0.047619	0.047619
0	0.0135135
0.0722892	0.204819
0	0
0	0.0714286
0.0212766	0.0638298
0	0
0.0204082	0.0612245
0	0.166667
0	0.238095
0	0.238095
0.0704225	0.253521
0	0
0.00404858	0.186235
0	0.0714286
0.166667	0
0	0.32
0	0
0.0344828	0.155172
0	0.0487805
0	0.04
0	0.2
0.0204082	0.0816327
0	0.0625
0	0.157895
0.142857	0
0	0.0952381
0	0.125
0	0.0555556
0.00740741	0.0888889
0	0.126126
0.0601504	0.225564
0.491803	0.409836
0.0540541	0.135135
0	0.75
0	0.0322581
0	0
0	0.0714286
0	0.166667
0	0.0588235
0.102273	0.272727
0.0204082	0.0816327
0.142857	0
0	0.0757576
0.0384615	0.0769231
0	0
0	0
0.285714	0.428571
0	0
0	0.0357143
0.0266667	0.192
0	0.025
0.12963	0.259259
0.0277778	0.0972222
0	0.0416667
0	0
0	0.2
0.25	0.125
0	0.1
0.0384615	0.0769231
0	0.153846
0	0.0625
0.0526316	0.0526316
0	0.160714
0	0.133333
0.0410959	0.260274
0	0.130435
0.0227273	0.25
0	0.0666667
0	0.0689655
0	0
0	0.462963
0	0.35
0.2	0.422222
0.0833333	0.216667
0	0.0294118
0	0.117647
0.25	0.125
0	0.1875
0.0188679	0.0943396
0	0.157895
0.125	0.125
0.0441176	0.205882
0	0.0491803
0.0480769	0.0961538
0	0
0	0
0	0.2
0	0
0.25	0.25
0	0.130435
0	0
0	0
0	0.75
0	0
0	0.285714
0	0.0588235
0	0.0408163
0	0
0.0434783	0.217391
0.375	0.625
0.0909091	0.136364
0	0.3125
0	0.114286
0	0
0	0.214286
0.0232558	0.232558
0.05	0.35
0	0.25
0.0588235	0.117647
0	0
0.0517241	0.241379
0.222222	0
1	1
0	0.2
0	0.08
0	0
0.0238095	0.190476
0	0.125
0.166667	0.0833333
0.0212766	0.191489
0	0
0.047619	0.107143
0	0
0	0.121212
0.3	0.366667
0	0.222222
0	0.0666667
0.333333	0.333333
0.307692	0.384615
0.05	0.3
0.0142857	0.142857
0	0.166667
0	0
0.306818	0.534091
0	0.25
0	0
0	0
0	0
0	0.0833333
0	0.111111
0.0769231	0.252747
0.138889	0.333333
0	0.149123
0	0.127451
0.075	0.3875
0.030303	0.0606061
0	0.5
0	0
0	0.0714286
0.0277778	0.222222
0.125	0.375
0	0
0	0.0714286
0	0.333333
0.0222222	0.111111
0	0
0	0.125
0.037037	0.0740741
0	0
0.0833333	0.3
0.285714	0.571429
0.0625	0.3125
0	0.0333333
0	0.186047
0	0.2
0	0
0	0.375
0	0.133333
0	0
0	0.357143
0	0.2
0.307692	0.384615
0	0.25
0.0882353	0.205882
0.142857	0.142857
0	0
0	0.253968
0	0.171429
0	0.038835
0	0.222222
0	0.2
0	0
0	0.25
0	0.0727273
0	0
0	0.025
0	0
0	0
0	0.142857
0	0
0	0.05
0	0
0.0909091	0.0454545
0.0526316	0.105263
0	0.285714
0	0
0	0.0566038
0.142857	0.0714286
0	0.0666667
0	0.142857
0	0.0888889
0	0
0.0263158	0.0789474
0.0625	0.1875
0	0
0.0952381	0.047619
0	0.320755
0	0
0	0
0	0
0	0.0238095
0.0714286	0.107143
0	0
0	0
0	0.1
0	0
0	0
0.428571	0.428571
0	0
0.5	0.25
0.0289855	0.057971
0.0714286	0.357143
0	0
0.222222	0.111111
0.0752688	0.150538
0.05	0.2
0	0
0.00675676	0.236486
0	0.117647
0	0.0212766
0.25	0.25
0	0.0882353
0	0.4
0	0
0.0135135	0.351351
0	0.15
0.0740741	0.407407
0.0909091	0
0.0421053	0.168421
0.0816327	0.122449
0	0.111111
0	0
0	0.0909091
0.0120482	0.168675
0.0727273	0.163636
0	0.162791
0.0588235	0.117647
0.25	0.25
0	0.433962
0.0552147	0.153374
0.235294	0.352941
0.047619	0.190476
0	0
0	0
0	0.125
0	0
0	0
0	0.173913
0.333333	0.333333
0.106383	0.255319
0.12	0.36
0	0.0909091
0.0784314	0.137255
0.0196078	0.0784314
0	0.0384615
0	0
0.0659341	0.318681
0	0
0	0.636364
0	0
0	0.285714
0	0.0434783
0.024	0.136
0	0.0140845
0.05	0.05
0.0196078	0.254902
0.1	0.3
0.038961	0.103896
0	0.30303
0.0625	0.25
0.0769231	0.128205
0	0.05
0.05	0.175
0	0.0526316
0	0.0714286
0	0.105263
0	0.227273
0.0185185	0.253086
0.105263	0.263158
0	0.03125
0	0.142857
0	0
0.0967742	0.129032
0	0
0.220339	0.271186
0.0357143	0.428571
0.056338	0.183099
0.1133	0.211823
0.0307692	0.138462
0.0169492	0.169492
0.0344828	0
0.0322581	0.129032
0.0595238	0.130952
0.0480769	0.211538
0	0
0	0.277778
0.37037	0.518519
0.0322581	0.0967742
0	0.175
0	0.152778
0	0.0666667
0	0.0217391
0	0.333333
0	0
0	0.24
0.0327869	0.0655738
0	0
0.151515	0.272727
0.0120482	0.0481928
0	0.0882353
0.0384615	0.153846
0	0.125
0	0.0909091
0	0.181818
0	0
0.2	0.4
0.112676	0.239437
0	0.266667
0	0.176471
0	1
0.0243902	0.146341
0	0.4
0	0.135135
0	0
0.0555556	0
0.0496454	0.294326
0	0
0.00465116	0.0930233
0	0.0416667
0	0
0.392857	0.428571
0	0.5
0	0
0	0.125
0	0.0526316
0	0.230769
0.06	0.17
0.333333	0.333333
0	0.3125
0.193548	0.225806
0.0107527	0.16129
0.0128205	0.0512821
0	0.0666667
0.047619	0.321429
0	0
0	0.24
0	0
0	0
0	0
0.1	0.075
0	0.114286
0	0.0943396
0.151515	0.181818
0	0.154545
0.25	0.25
0.0416667	0
0	0
0.0454545	0.0909091
0	0
0	0.075
0.137931	0.0689655
0.181818	0.272727
0.04	0.12
0.02	0.08
0	0
0	0
0	0.1
0	0.0909091
0.142857	0.714286
0	0.232558
0.125	0.125
0.118644	0.322034
0	0.269231
0	0
0.25	0.25
0.3	0.5
0	0.0588235
0	0.047619
0	0.0769231
0.037037	0.111111
0	0
0.024	0.208
0.0229885	0.183908
0.0283019	0.103774
0.0277778	0.25
0.0196078	0.117647
0.5	0.5
0	0
0	0.0909091
0.0172414	0.0689655
0.176471	0.264706
0.115385	0.153846
0.253012	0.445783
0.0542636	0.24031
0	0
0.135135	0.324324
0	0
0.3	0.6
0	0
0.333333	0.518519
0	0
0	0.04
0.0454545	0
0	0
0	0.030303
0	0
0.0224719	0.157303
0	0.030303
0.0327869	0.0655738
0	0.179487
0.0365854	0.231707
0	0.0246914
0.166667	0.0833333
0.0869565	0.130435
0.0122699	0.128834
0.0210526	0.0947368
0	0
0	0
0	0
0	0
0.0526316	0.0526316
0	0.126316
0	0.407407
0	0.0769231
0.0196078	0.137255
0	0
0	0
0.0423729	0.305085
0.0517241	0.232759
0.333333	0
0	0.122449
0	0
0	0
0.171429	0.257143
0	0.240506
0	0.0689655
0.154412	0.235294
0	0.0967742
0.0666667	0.0666667
0	0
0.0142857	0.157143
0	0
0.0526316	0.210526
0.0208333	0.118056
0.270833	0.395833
0	0.0666667
0	0.238095
0.375	0.25
0	0.166667
0.142857	0.142857
0	0.157895
0	0
0.419355	0.612903
0	0
0	0
0.0333333	0.166667
0	0.2
0.0344828	0.275862
0.0512821	0.25641
0.0833333	0
0	0.0322581
0	0.142857
0	0.2
0	0.0588235
0.0208333	0.125
0	0.0833333
0.0769231	0.153846
0	0.333333
0	0
0	0.173913
0	0
0	0.393939
0	0.0350877
0.020979	0.167832
0.0212766	0.148936
0.219512	0.219512
0	0
0.1	0
0	0.176471
0.037037	0.395062
0.0833333	0.138889
0	0.117647
0	0.166667
0.0294118	0.0882353
0.0909091	0.454545
0.0540541	0.0540541
0	0.166667
0.103448	0.172414
0	0.210526
0.0125	0.05
0	0.2
0.027027	0.189189
0	0.0625
0.0238095	0.0986395
0	0
0	0
0.234043	0.12766
0	0.27551
0	0.0967742
0	0
0	0.105263
0.0645161	0
0	0
0	0
0	0.105263
0.142857	0
0.105263	0.245614
0	0.12766
0	0.285714
0	0
0	0.0625
0.130682	0.204545
0.0588235	0.117647
0	0
0.222222	0.222222
0	0
0.0625	0.125
0	0
0	0
0.0769231	0.307692
0.258065	0.516129
0	0.08
0	0
0	0.0909091
0	0.111111
0	0.285714
0	0
0	0.0952381
0	0
0	0
0	0
0	0
0	0.05
0	0.117647
0.357143	0.428571
0	0.133333
0	0
0.0266667	0.16
0.0166667	0.15
0	0
0.228571	0.228571
0	0.0769231
0.0731707	0.219512
0	0.0434783
0	0.2
0.0833333	0.291667
0	0.142857
0.0689655	0.103448
0.117647	0.294118
0.0384615	0.230769
0.0384615	0.192308
0.2	0.2
0	0.0555556
0.119403	0.298507
0.0138889	0.0416667
0	0.047619
0.133333	0.2
0	0.0833333
0.0285714	0.228571
0	0.05
0.02	0.12
0	0.115385
0	0.176471
0	0
0	0
0	0
0	0.0769231
0.194444	0.277778
0	0
0.0666667	0.2
0.0454545	0.181818
0.0869565	0.0434783
0.176471	0.117647
0.24	0.24
0	0
0	0.111111
0.027027	0.175676
0	0.205882
0	0.0363636
0	0.0434783
0.0243902	0.365854
0.0113636	0.0795455
0	0.047619
0.0493827	0.18107
0.0833333	0.305556
0.119048	0.404762
0	0
0	0.129032
0	0
0.0131579	0.355263
0	0
0	0.111111
0	0
0	0.142857
0	0.4
0	0.113208
0	0.142857
0	0.25
0	0
0.0434783	0.0869565
0	0.142857
0	0.1
0	0.25
0	0.111111
0.192308	0.230769
0.0882353	0.117647
0.3	0.3
0	0.142857
0.047619	0.119048
0.111111	0.133333
0.321429	0.0357143
0	0.0526316
0	0.0632911
0	0.190476
0	0.444444
0.125	0.125
0	0.0714286
0	0.0196078
0.142857	0.142857
0	0.0555556
0	0.106195
0	0.02
0	0
0.147059	0.264706
0.0666667	0.5
0.125	0.375
0.1875	0.3125
0	0.153846
0	0.307692
0.18	0.44
0	0.047619
0	0
0	0.375
0	0.181818
0	0
0	0.037037
0.0731707	0.243902
0	0
0.0327869	0.163934
0	0
0.0263158	0.0263158
0	0.0555556
0	0.571429
0	0.0869565
0.407407	0.518519
0	0.0808081
0	0.0454545
0	0
0	0.181818
0	0.25
0.4	0.55
0.115385	0.115385
0.2	0.2
0	0
0	0
0	0
0	0.102041
0.0666667	0
0.06	0.36
0.333333	0.666667
0.25	0.125
0	0
0	0
0	0.0625
0	0.084507
0.0384615	0.153846
0	0
0	0.0491803
0.121212	0.242424
0.2	0.2
0.0319149	0.0957447
0	0
0.012987	0.142857
0.0277778	0.111111
0.4	0.25
0.2	0.4
0	0.111111
0	0.0526316
0	0
0	0
0	0
0.4	0.6
0.142857	0.190476
0.166667	0.166667
0.181818	0.272727
0.193182	0.102273
0.0470588	0.329412
0.190476	0.142857
0	0.03125
0	0
0.0357143	0.25
0.125	0.375
0.333333	0
0.159091	0.136364
0	0
0	0.138889
0	0.107143
0	0.2
0	0
0.0192308	0.307692
0	0
0	0.222222
0	0.0526316
0	0
0	0.0819672
0.0344828	0.114943
0	0
0	0.105263
0	0.0769231
0.0666667	0.222222
0.3125	0.5625
0	0.111111
0	0
0.0178571	0.130952
0	0.0833333
0.0555556	0.166667
0.04	0.04
0.1	0.1
0	0
0	0
0.136364	0.0909091
0	0.130435
0	0.2
0	0
0.162162	0.297297
0.0689655	0.0689655
0	0.181818
0	0.0555556
0.230769	0.615385
0	0
0.0689655	0.103448
0.266667	0.333333
0.0526316	0.0526316
0.0357143	0.535714
0	0.176471
0	0.0232558
0	0
0.03125	0.03125
0	0
0	0.333333
0	1
0	0.0333333
0	0.131579
0.210526	0.473684
0	0.1
0.289474	0.421053
0	0
0.150943	0.358491
0.0714286	0.285714
0	0
0	0.111111
0	0.0344828
0	0
0.025641	0.0512821
0	0.125
0	0.333333
0.142857	0.047619
0	0
0.118519	0.237037
0.0307692	0.138462
0.545455	0.454545
0	0.0666667
0.047619	0.047619
0.166667	0.166667
0.0340909	0.159091
0.573034	0.539326
0.222222	0.0555556
0	0
0	0
0	0.32
0	0.06
0.222222	0.148148
0	0.0972222
0.6	0.6
0	0
0.07	0.19
0.238095	0.380952
0	0.214286
0	0
0.0322581	0.112903
0.0909091	0.272727
0	0
0.0833333	0.333333
0	0.219512
0	0
0.117647	0.235294
0.0731707	0.308943
0	0.0526316
0	0
0	0
0	0.142857
0	0
0	0
0.37931	0.344828
0.0238095	0.0714286
0	0.037037
0	0.122807
0.0149254	0.231343
0	0.0612245
0.0555556	0.0555556
0.0769231	0.538462
0.0363636	0.181818
0.272727	0.181818
0	0
0	0
0	0
0	0.225806
0	0.301887
0	0.0333333
0	0
0.0434783	0.217391
0	1
0.0769231	0.153846
0	0.0232558
0	0
0	0.0806452
0	0
0.111111	0.222222
0	0.142857
0	0.352941
0	0
0	0
0.25	0.25
0	0
0	0.4
0	0.428571
0.25	0.25
0.25	0.25
0.03125	0.0625
0.4	0.5
0	0
0.0294118	0.235294
0.0408163	0.22449
0.0126582	0.164557
0	0.1
0.00787402	0.0944882
0	0
0	0.333333
0	0
0	0
0.122449	0.122449
0	0.0454545
0	0.097561
0	0
0.0652174	0.0434783
0	0
0	0
0	0.333333
0	0
0	0.25
0.0416667	0.125
0	0
0	0
0	0
0	0.333333
0	0.166667
0	0
0	0.1875
0.047619	0.047619
0	0.230769
0	0
0	0
0	0
0.142857	0.285714
0.047619	0.142857
0	0.416667
0	0.111111
0	0.3
0	0.212121
0	0.1875
0.05	0.1
0	0.1
0.0638298	0.340426
0.00909091	0.0545455
0	0.291667
0.0310078	0.100775
0.666667	0.333333
0.25	0.25
0.133333	0.266667
0.0909091	0.0909091
0.04	0.24
0	0.047619
0.166667	0.166667
0	0.0666667
0	0
0.0333333	0.233333
0.0789474	0.394737
0	0.047619
0.357143	0.214286
0	0
0	0
0.333333	0.222222
0.25641	0.358974
0	0.0322581
0	0
0	0
0	0.214286
0	0.0909091
0	0.137931
0.210526	0.105263
0	0.0322581
0	0.05
0	0
0.152941	0.235294
0	0.0833333
0.2	0
0.0666667	0.133333
0	0.0434783
0	0
0.117647	0.235294
0	0
0.0714286	0
0	0
0	0
0.177778	0.377778
0	0.333333
0.0384615	0.0641026
0	0
0	0.0434783
0.40625	0.40625
0.0588235	0.176471
0	0
0.0153846	0.0307692
0.08	0.08
0.181818	0.454545
0	0.254237
0	1
0	0.125
0	0
0.0322581	0.225806
0	0
0.0224719	0.157303
0	0
0	0
0.25	0.5
0.285714	0.142857
0	0.135802
0.153846	0.0384615
0	0
0	0.107143
0.0384615	0.0384615
0	0.107143
0	0.0689655
0	0
0	0.05
0.2	0.5
0.029703	0.0891089
0.126761	0.323944
0.047619	0.142857
1	1
0	0.0833333
0	0.238095
0	0.147541
0.05	0.25
0.0235294	0.123529
0.0952381	0.214286
0	0.0263158
0	0
0	0.285714
0.125	0
0	0.0909091
0	0
0	0
0	0
0.138889	0.0555556
0.0697674	0.116279
0	0.105263
0	0.144144
0	0
0.0714286	0.0714286
0	0.125
0	0.0725806
0	0
0.015625	0.109375
0	0.111111
0	0.157895
0	0.0526316
0	0
0	0.0434783
0.207547	0.358491
0	0.1875
0.0588235	0.411765
0	0.125
0	0.0625
0.0442478	0.230088
0	0.0625
0	0.0666667
0	0
0	0
0.0107527	0.11828
0	0.125
0	0.5
0	0.290323
0	0.115385
0	0
0	0.111111
0.0322581	0.225806
0	0.25
0	0.0408163
0.1	0.45
0	0
0	0.0744681
0	0.263158
0	0.161765
0	0
0.0909091	0.181818
0.0819672	0.409836
0	0
0	0.075
0.0833333	0.0833333
0.0714286	0.428571
0	0.176471
0.0909091	0.0909091
0	0
0.0142857	0.121429
0	0.0833333
0.0625	0.125
0	0.222222
0	0.105263
0	0.0909091
0.0517241	0.12069
0	0
0.27027	0.567568
0.25	0.333333
0	0
0	0.04
0.0232558	0.116279
0.0813953	0.0813953
0.212766	0.489362
0.111111	0.333333
0.0555556	0.111111
0	0.05
0.0612245	0.102041
0	0.05
0	0
0.0238095	0.0238095
0	0.0277778
0	0
0	0.333333
0	0
0	0
0.0909091	0.227273
0	0.12
0	0.0434783
0	0
0	0.266667
0	0.153846
0	0
0	0.0857143
0.0357143	0.285714
0	0.0759494
0	0
0	0.105263
0	0
0.0111111	0.277778
0	0
0.333333	0.333333
0.0769231	0.615385
0	0.2
0	0.047619
0	0.111111
0.0769231	0.0769231
0	0.0666667
0	0
0.5	0.3125
0	0.0285714
0.0277778	0.138889
0	0.0869565
0.230769	0.576923
0	0.142857
0	0
0	0
0.125	0.25
0	0.0843373
0	0
0.08	0.12
0.0384615	0.153846
0	0
0	0.0909091
0.0526316	0.0789474
0	0.157895
0	0.0769231
0.00549451	0.0879121
0	0
0	0
0	0
0	0
0	0.0454545
0	0.112245
0	0
0	0.265625
0.0909091	0.0909091
0	0
0	0.0434783
0.0754717	0.0849057
0	0
0	0.357143
0	0.0606061
0	0
0	0.166667
0	0.10989
0	0.0909091
0.118421	0.342105
0	0
0	0.0754717
0	0.3
0	0.2
0	0
0	0.0957447
0.0246914	0.0617284
0.0135135	0.135135
0.0217391	0.0978261
0	0.0384615
0	0
0	0
0	0
0	0
0.105263	0.210526
0	0
0	0
0	0.185185
0.010101	0.212121
0.444444	0.444444
0	0.0212766
0	0
0.00847458	0.110169
0.133333	0.233333
0.142857	0.142857
0	0.0588235
0	0
0	0.25
0	0.0454545
0	0.375
0	0
0	0
0	0
0	0.5
0	0.289474
0	0.166667
0	0
0.0537634	0.236559
0	0.178571
0	0.444444
0	0
0	0.5
0	0.12
0	0.16
0.00980392	0.147059
0	0.333333
0	0
0.0833333	0
0	0.25
0	0.045977
0	0
0.25	0.15
0.00775194	0.0697674
0.111111	0
0	0.125
0	0.294118
0.0714286	0.285714
0	0.0666667
0	0
0.0357143	0.107143
0	0.0526316
0	0.341463
0.0635452	0.180602
0.153846	0.0769231
0.0363636	0.327273
0.039548	0.19774
0	0.333333
0	0.161491
0.0294118	0.0147059
0	0.1
0.0147059	0.176471
0.0526316	0.0526316
0.0890411	0.164384
0.0588235	0.0588235
0	0
0	0.0952381
0	0.0769231
0	0
0	0.2
0	0.109375
0	0.461538
0	0.111111
0	0.0744681
0	0.0566038
0.0222222	0.2
0	0
0	0.118881
0.0153061	0.153061
0	0.04
0	0
0	0.107692
0	0
0	0
0	0
0	0.111111
0.031746	0.0793651
0	0.0967742
0	0.0434783
0	0.103448
0	0
0.0379747	0.177215
0.5	0.5
0	0.25
0	0.25
0	0.333333
0	0
0.0434783	0.0869565
0	0.205479
0	0
0.0588235	0.176471
0	0.15
0.0204082	0.173469
0.0434783	0.521739
0	0
0	0.047619
0	0
0	0
0	0.2
0	0.122449
0	0.25
0.0384615	0.0384615
0	0.0285714
0.111111	0
0.030303	0.0909091
0	0.25
0.0545455	0.127273
0	0.0909091
0	0.252747
0	0
0	0
0	0
0	0.294118
0	0.25
0	0.09375
0.0425532	0.106383
0	0.181818
0	0.222222
0	0.037037
0	0.210526
0	0
0.428571	0.5
0	0
0.0769231	0.0384615
0	0
0	0
0	0.142857
0	0
0.0294118	0.0588235
0.0555556	0.0555556
0	0
0	0.555556
0.0434783	0.231884
0	0
0	0.0416667
0	0
0	0
0	0.0833333
0	0.0714286
0	0
0	0
0	0
0	0.130435
0	0.075
0	0
0	0
0	0
0	0.333333
0	0
0	0.0327869
0	0.125
0	0
0	0
0	0.117647
0	0.0322581
0.4375	0.5
0	0.0666667
0	0.5
0.166667	0
0	0
0.123967	0.198347
0	0
0	0.0227273
0.0175439	0.0877193
0	0
0.285714	0.142857
0	0
0	0.361111
0	0
0.521739	0.434783
0	0.125
0.0322581	0
0	0
0	0
0.0625	0
0.0689655	0.172414
0	0
0	0
0	0
0.111111	0.111111
0.0377907	0.200581
0.0588235	0.235294
0	0
0.0135747	0.19457
0	0.0833333
0.0434783	0.130435
0	0.133333
0	0
0	0
0.0740741	0.148148
0.142857	0.047619
0.123596	0.224719
0.103448	0.172414
0	0.0816327
0	0
0	0.169591
0	0.176471
0	0
0.666667	0.333333
0.115385	0.269231
0.15	0.4
0	0
0	0
0	0.0833333
0	0.142857
0	0
0.0810811	0.162162
0	0.0769231
0	0
0	0.2
0	0
0	0.166667
0	0
0	0
0	0
0.242424	0.363636
0	0.0285714
0.263158	0.210526
0	0
0.0480349	0.126638
0.0666667	0.0666667
0	0
0.0537634	0.129032
0.5	0.5
0	0.25
0	0.130435
0	0
0.028169	0.295775
0	0.1
0	0
0	0
0	0.0869565
0	0
0	0
0	0
0	0
0	0
0	0.0689655
0	0
0	0.2
0.0492958	0.15493
0	0
0	0.117647
0.285714	0.285714
0	0.0666667
0	0.04
0	0
0	0
0	0.181818
0	0.0769231
0	0.0909091
0	0.122807
0	0.136364
0	0
0	0.147059
0	0
0	0
0	0
0	0.0666667
0	0.025641
0	0
0	0.241379
0	0.111111
0	0.0526316
0	0
0	0
0	0.285714
0	0
0	0
0	0.0434783
0	0.0952381
0	0.0869565
0	0.25
0.142857	0
0.166667	0.166667
0	0.105263
0	0.2
0	0
0	0
0	0.181818
0	0
0	0.235294
0	0
0.0588235	0.176471
0	0.142857
0	0
0.14	0.4
0	0
0	0.125
0	0.0769231
0	0.153846
0	0.285714
0	0.333333
0	0
0.181818	0.272727
0	0.142857
0	0.173913
0	0
0.153846	0.615385
0	0.222222
0	0
0	0.257143
0	0.181818
0	0
0	0
0	0.206897
0.111111	0.240741
0.285714	0.285714
0	0
0	0
0	0.2
0.0909091	0.454545
0.0909091	0.454545
0	0.148148
0.0185185	0.148148
0	0
0	0
0	0
0	0.333333
0	0.166667
0.2	0.4
0	0.273973
0.333333	0.666667
0.142857	0.285714
0.047619	0.047619
0	0
0.285714	0.5
0	0.0952381
0	0.03125
0	0
0	0
0	0.142857
0	0
0	0.0512821
0.057971	0.130435
0	0.125
0	0.148148
0	0
0.0714286	0.166667
0.0147059	0.117647
0	0
0	0.111111
0	0.142857
0	0
0	0
0	0.347826
0	0
0	0
0	0.222222
0	0.075
0	0.125
0	0
0	0.555556
0	0
0	0
0	0.0322581
0.0526316	0
0	0.25641
0	0.0555556
0.0434783	0.130435
0.5	0.666667
0.0422535	0.126761
0	0.0714286
0.153846	0.153846
0.0126582	0.253165
0	0.142857
0	0.5
0	0.0574713
0.12963	0.222222
0.3125	0.375
0	0
0	0
0	0
0	0.209302
0.111111	0
0	0.0384615
0	0
0	0.2
0.384615	0.384615
0	0
0.0185185	0.203704
0	0.466667
0.2	0.166667
0	0.2
0.142857	0.342857
0	0.047619
0.125	0.25
0	0.461538
0.0645161	0.139785
0.111111	0
0	0.25
0.024	0.04
0	0
0	0
0.0144928	0.217391
0.12069	0.206897
0	0.166667
0	0.0571429
0	0
0	0
0.0487805	0.097561
0.0555556	0.138889
0.142857	0.357143
0.375	0.5
0.0967742	0.0967742
0	0.6
0.0434783	0.130435
0.0508475	0.237288
0	0
0	0.3
0.0263158	0.421053
0	0.3
0.214286	0.428571
0.16	0.2
0.2	0.1
0.03125	0.09375
0	0.0714286
0.0714286	0.214286
0	0.148649
0	0.0625
0	0
0	0
0	0
0.102564	0.153846
0	0.147059
0.0528634	0.110132
0	0
0.076087	0.163043
0.042735	0.0940171
0.25641	0.179487
0.0909091	0.227273
0	0.08
0.166667	0.25
0	0
0	0.0869565
0	0.0208333
0	0.0714286
0	0.25
0	0
0	0
0.3	0
0.4375	0.375
0	0.0909091
0.142857	0.285714
0.025	0.15
0	0
0	0.272727
0	0.214286
0	0.0625
0.00819672	0.0655738
0	0
0.012987	0.168831
[truncated: 48,423 more rows]
