# Supplementary material for: Most researchers would receive more recognition if assessed by article-level metrics than by journal-level metrics
Source: PLoS Biol. 2025 Dec 16;23(12):e3003532. doi: 10.1371/journal.pbio.3003532 (PMC12707641; doi:10.1371/journal.pbio.3003532)
Supplement: S3 Data — (XLSX) [file pbio.3003532.s004.xlsx]

## Sheet: Sheet1
	Of Citation Elite	Of Journal Elite			Of Female	Of Male	Of Asian	Of Black	Of Hispanic	Of White	Of Early	Of Mid	Of Senior	Of All
Male %	62.28	69.53		Citation Elite Higher %	94.85	93.02	91.37	95.223	94.17	93.84	90.98	93.33	93.54	93.47
Female %	37.71	30.46		Journal Elite Higher %	5.14	6.98	8.62	4.776	5.824	6.156	9.01	6.668	6.459	6.53
