# Supplementary material for: Most researchers would receive more recognition if assessed by article-level metrics than by journal-level metrics
Source: PLoS Biol. 2025 Dec 16;23(12):e3003532. doi: 10.1371/journal.pbio.3003532 (PMC12707641; doi:10.1371/journal.pbio.3003532)
Supplement: S4 Data — (XLSX) [file pbio.3003532.s005.xlsx]

## Sheet: Sheet1
citation_elite	journal_elite	citation_elite_ranked	journal_elite_ranked
0	0	0	0
0.0833333	0	0.447195	0
0.222222	0.222222	0.79459	0.948018
0.160714	0	0.676504	0
0.111111	0.037037	0.536364	0.718054
0.143101	0.0204429	0.642411	0.66038
0.25	0.0416667	0.830289	0.732135
0	0	0	0
0	0	0	0
0	0	0	0
0.0526316	0	0.349319	0
0.395604	0.021978	0.946233	0.664941
0.153846	0.141026	0.658376	0.901172
0	0	0	0
0.111111	0	0.536364	0
0.12	0.04	0.569485	0.727336
0.0909091	0	0.472105	0
0.0909091	0.0181818	0.472105	0.651316
0.1	0	0.501795	0
0.333333	0.0833333	0.908391	0.83138
0.0857143	0	0.461117	0
0	0	0	0
0.125	0.09375	0.577973	0.851986
0.160714	0	0.676504	0
0.4	0	0.946629	0
0.25	0	0.830289	0
0.148148	0.037037	0.647389	0.718054
0	0.333333	0	0.97511
0.263158	0.0789474	0.856231	0.826997
0.0784314	0.00980392	0.438409	0.62827
0.15625	0	0.666726	0
0.413793	0.0689655	0.954959	0.805716
0.238095	0	0.82069	0
0	0	0	0
0.576923	0	0.987684	0
0.375	0.0416667	0.936653	0.732135
0.111111	0	0.536364	0
0.133333	0.133333	0.605601	0.895401
0	0	0	0
0	0	0	0
0.0895522	0	0.47147	0
0.285714	0.142857	0.874576	0.901331
0.111111	0	0.536364	0
0.2	0.1	0.752068	0.856746
0.363636	0.272727	0.932607	0.965391
0.0434783	0.0217391	0.321513	0.663355
0.162162	0.011583	0.678586	0.632435
0	0	0	0
0.258065	0	0.852284	0
0	0	0	0
0	0	0	0
0.25	0.0625	0.830289	0.789254
0	0	0	0
0.363636	0	0.932607	0
0.225806	0	0.804466	0
0	0	0	0
0.178571	0	0.717578	0
0	0	0	0
0	0	0	0
0.294118	0.0588235	0.885266	0.780092
0.04	0	0.312013	0
0.166667	0	0.682751	0
0.0714286	0	0.40971	0
0.105263	0.0526316	0.523453	0.76482
0.446154	0.292308	0.964618	0.970528
0.0416667	0	0.316555	0
0.105263	0	0.523453	0
0.125	0	0.577973	0
0.166667	0	0.682751	0
0.153846	0.0769231	0.658376	0.820035
0.0526316	0.0526316	0.349319	0.76482
0.0909091	0	0.472105	0
0.0384615	0.0384615	0.307987	0.722635
0.190476	0	0.741159	0
0.112676	0.0140845	0.552865	0.639257
0.0434783	0	0.321513	0
0.1	0.1	0.501795	0.856746
0.0779221	0	0.437992	0
0.193548	0.0967742	0.746733	0.85514
0.148148	0	0.647389	0
0	0	0	0
0.272727	0	0.864521	0
0.1	0	0.501795	0
0	0	0	0
0.0857143	0	0.461117	0
0.1	0	0.501795	0
0.126761	0.0140845	0.594752	0.639257
0	0.0666667	0	0.798397
0	0	0	0
0.2	0.1	0.752068	0.856746
0.829787	0.553191	0.997362	0.995557
0	0	0	0
0.117647	0	0.56173	0
0	0	0	0
0.222222	0.333333	0.79459	0.97511
0.102804	0.00934579	0.519307	0.627477
0.22449	0.0204082	0.803415	0.659051
0.105263	0	0.523453	0
0	0	0	0
0.333333	0	0.908391	0
0.0416667	0	0.316555	0
0	0	0	0
0.548387	0.354839	0.985046	0.981
0.222222	0	0.79459	0
0.0666667	0.0333333	0.393824	0.704786
0.333333	0.333333	0.908391	0.97511
0	0	0	0
0	0	0	0
0	0	0	0
0.133333	0	0.605601	0
1	0.5	0.997937	0.991055
0.454545	0	0.965729	0
0.166667	0.0555556	0.682751	0.771901
0	0.125	0	0.885167
0	0	0	0
0	0	0	0
0.169811	0.132075	0.702624	0.895183
0.130435	0	0.599591	0
0.486486	0.0405405	0.971143	0.731104
0.0243902	0	0.279229	0
0	0	0	0
0	0	0	0
0.36	0	0.931655	0
0	0	0	0
0	0	0	0
0	0	0	0
0.148148	0.148148	0.647389	0.909343
0	0	0	0
0.105691	0.0325203	0.52847	0.703933
0	0	0	0
0.588235	0.294118	0.988517	0.970667
0.0526316	0	0.349319	0
0.166667	0.0833333	0.682751	0.83138
0	0	0	0
0	0	0	0
0.333333	0	0.908391	0
0.318182	0.0454545	0.903195	0.74346
0.4	0	0.946629	0
0.0740741	0	0.421908	0
0.25	0	0.830289	0
0	0	0	0
0	0.166667	0	0.918824
0.315789	0	0.90143	0
0.677419	0.516129	0.994268	0.994724
0	0	0	0
0.0666667	0.0333333	0.393824	0.704786
0.302632	0.0263158	0.892961	0.680232
0	0	0	0
0	0	0	0
0.088	0	0.468297	0
0.4	0	0.946629	0
0.0909091	0	0.472105	0
0.0375	0	0.307431	0
0.103448	0	0.519843	0
0.326389	0.0555556	0.907677	0.771901
0	0	0	0
0	0	0	0
0.227273	0.0909091	0.806251	0.844033
0.37037	0	0.935959	0
0	0	0	0
0.222222	0.111111	0.79459	0.87055
0.0294118	0	0.287341	0
0.213333	0.04	0.784594	0.727336
0	0	0	0
0	0	0	0
0	0	0	0
0	0	0	0
0.0666667	0.0666667	0.393824	0.798397
0.136364	0	0.614704	0
0.142857	0	0.624978	0
0.0384615	0	0.307987	0
0.0833333	0	0.447195	0
0.454545	0.0454545	0.965729	0.74346
0.0555556	0	0.358323	0
0.14	0.1	0.623133	0.856746
0.263158	0	0.856231	0
0	0	0	0
0.207792	0.025974	0.776542	0.679776
0.0277778	0	0.284247	0
0	0	0	0
0.545455	0.363636	0.984411	0.981853
0	0	0	0
0.255814	0.0232558	0.850816	0.669007
0.0588235	0.00840336	0.368398	0.62589
0	0	0	0
0.285714	0.142857	0.874576	0.901331
0.05	0	0.341346	0
0.0243902	0	0.279229	0
0.111111	0	0.536364	0
0	0	0	0
0.346154	0.0384615	0.925011	0.722635
0.4	0.1	0.946629	0.856746
0.5	0	0.971837	0
0.0434783	0	0.321513	0
0	0	0	0
0	0	0	0
0	0	0	0
0.181818	0	0.721902	0
0.2	0	0.752068	0
0.0666667	0	0.393824	0
0.0689655	0	0.40499	0
0	0	0	0
0	0	0	0
0.21875	0	0.792071	0
0	0	0	0
0.0769231	0	0.427104	0
0.0909091	0	0.472105	0
0.129032	0	0.597231	0
0	0	0	0
0.230769	0	0.810158	0
0.0625	0	0.380377	0
0	0	0	0
0.142857	0.142857	0.624978	0.901331
0	0	0	0
0	0	0	0
0	0	0	0
0.130435	0	0.599591	0
0.0769231	0	0.427104	0
0	0	0	0
0.0833333	0	0.447195	0
0.09375	0	0.488685	0
0.116279	0.0697674	0.560382	0.807382
0.321429	0.107143	0.905119	0.868269
0.133333	0	0.605601	0
0.438596	0.0263158	0.962476	0.680232
0.105263	0	0.523453	0
0	0	0	0
0	0	0	0
0.0327869	0	0.295313	0
0.140625	0.03125	0.624065	0.697884
0	0	0	0
0	0	0	0
0	0	0	0
0	0	0	0
0.111111	0	0.536364	0
0.027027	0	0.283156	0
0.1	0	0.501795	0
0.268293	0.0487805	0.862061	0.75538
0.0722892	0	0.419845	0
0.0465116	0	0.332401	0
0.0555556	0	0.358323	0
0.125	0	0.577973	0
0.108696	0	0.534004	0
0.111111	0	0.536364	0
0.380952	0.0952381	0.940858	0.853256
0.241379	0	0.825113	0
0.0666667	0	0.393824	0
0.75	0.45	0.995577	0.989667
0	0	0	0
0.243243	0	0.827136	0
0.04	0.04	0.312013	0.727336
0.0857143	0	0.461117	0
0	0	0	0
0.129032	0.0322581	0.597231	0.701553
0	0	0	0
0	0	0	0
0	0	0	0
0.42735	0.0769231	0.95843	0.820035
0.4375	0.0625	0.961921	0.789254
0.1875	0	0.734734	0
0.153846	0.0512821	0.658376	0.762976
0.1875	0.0104167	0.734734	0.629559
0.288136	0.220339	0.882192	0.947938
0.214286	0	0.784832	0
0.0909091	0	0.472105	0
0	0	0	0
0.152542	0	0.657484	0
0	0	0	0
0.111111	0	0.536364	0
0.166667	0	0.682751	0
0.210526	0	0.779655	0
0.27027	0.162162	0.863628	0.91809
0.4	0	0.946629	0
0.0869565	0	0.463438	0
0.0657895	0	0.393447	0
0.176471	0.0882353	0.712421	0.842189
0	0.333333	0	0.97511
0.25	0.0833333	0.830289	0.83138
0.111111	0.111111	0.536364	0.87055
0.151724	0.0758621	0.656691	0.819777
0.263158	0	0.856231	0
0	0.0625	0	0.789254
0	0	0	0
0.1875	0.0625	0.734734	0.789254
0.363636	0.272727	0.932607	0.965391
0.333333	0	0.908391	0
0.254545	0.0909091	0.849963	0.844033
0.208333	0.0833333	0.77674	0.83138
0.285714	0.0571429	0.874576	0.777989
0	0	0	0
0.461538	0.179487	0.967454	0.929434
0.307692	0.282051	0.895103	0.967494
0	0	0	0
0.115385	0.0769231	0.557605	0.820035
0.291667	0	0.883937	0
0.5	1	0.971837	0.999108
0.390244	0	0.944844	0
0.0471698	0.0377358	0.333492	0.721802
0.0384615	0.0769231	0.307987	0.820035
0.170732	0	0.703754	0
0.217391	0	0.790008	0
0	0	0	0
0.2	0	0.752068	0
0.25	0.0833333	0.830289	0.83138
0	0	0	0
0.166667	0	0.682751	0
0.257143	0	0.851649	0
0	0	0	0
0.2	0	0.752068	0
0.214286	0	0.784832	0
0.0833333	0.0833333	0.447195	0.83138
0.116279	0	0.560382	0
0	0	0	0
0.0625	0	0.380377	0
0.0277778	0	0.284247	0
0	0	0	0
0	0	0	0
0.0857143	0.0285714	0.461117	0.688126
0.5	0.4375	0.971837	0.988894
0.211111	0.1	0.782472	0.856746
0.107143	0	0.529799	0
0	0	0	0
0	0	0	0
0.666667	0.333333	0.992602	0.97511
0	0	0	0
0.166667	0.166667	0.682751	0.918824
0.190476	0.047619	0.741159	0.749569
0.04	0.04	0.312013	0.727336
0.147059	0.176471	0.645961	0.927768
0.227273	0	0.806251	0
0.111111	0	0.536364	0
0.107143	0	0.529799	0
0.181818	0.0909091	0.721902	0.844033
0	0.0416667	0	0.732135
0	0	0	0
0.214286	0.107143	0.784832	0.868269
0.259259	0	0.853335	0
0.112628	0.0238908	0.552845	0.672974
0	0	0	0
0.0526316	0	0.349319	0
0.133333	0.0666667	0.605601	0.798397
0.305556	0	0.894568	0
0	0	0	0
0.294118	0	0.885266	0
0.121212	0.030303	0.573233	0.694473
0	0	0	0
0	0	0	0
0	0	0	0
0	0	0	0
0.488889	0.0888889	0.97144	0.843161
0	0	0	0
0	0	0	0
0.0930233	0	0.487099	0
0.181818	0	0.721902	0
0.15625	0.046875	0.666726	0.749013
0.142857	0.0952381	0.624978	0.853256
1	0	0.997937	0
0.0909091	0	0.472105	0
0.238095	0	0.82069	0
0.357143	0	0.929494	0
0.25	0.125	0.830289	0.885167
0.0714286	0	0.40971	0
0	0	0	0
0.0344828	0	0.298407	0
0	0	0	0
0.333333	0.291667	0.908391	0.970151
0.136364	0	0.614704	0
0.333333	0	0.908391	0
0.0909091	0	0.472105	0
0.133333	0.0666667	0.605601	0.798397
0.318182	0.0454545	0.903195	0.74346
0.285714	0	0.874576	0
0.190476	0.015873	0.741159	0.644831
0.157895	0.0526316	0.669066	0.76482
0	0	0	0
0	0	0	0
0.259259	0.0185185	0.853335	0.652526
0.285714	0	0.874576	0
0.142857	0	0.624978	0
0.0789474	0	0.439341	0
0.0769231	0	0.427104	0
0.166667	0.277778	0.682751	0.96676
0.32	0.28	0.904187	0.967157
0	0	0	0
0	0	0	0
0.0900901	0	0.471966	0
0.2	0.0470588	0.752068	0.749291
0.181818	0.181818	0.721902	0.92997
0.177778	0.0666667	0.716864	0.798397
0	0	0	0
0.0714286	0.0238095	0.40971	0.671526
1	1	0.997937	0.999108
0.0743243	0	0.424387	0
0	0	0	0
0.162791	0.0232558	0.679637	0.669007
0	0	0	0
0	0	0	0
0	0	0	0
0.183333	0.075	0.729577	0.818587
0	0	0	0
0.0276243	0.0220994	0.284227	0.66512
0.416667	0	0.955356	0
0	0	0	0
0	0	0	0
0.111111	0	0.536364	0
0.208333	0.05	0.77674	0.757363
0	0	0	0
0.0384615	0	0.307987	0
0	0	0	0
0	0	0	0
0.108108	0	0.532635	0
0.25	0	0.830289	0
0	0	0	0
0.5	0.25	0.971837	0.955634
0.047619	0.047619	0.333551	0.749569
0.0135135	0	0.270661	0
0.204819	0.0722892	0.772634	0.815097
0	0	0	0
0.0714286	0	0.40971	0
0.0638298	0.0212766	0.389619	0.661907
0	0	0	0
0.0612245	0.0204082	0.379386	0.659051
0.166667	0	0.682751	0
0.238095	0	0.82069	0
0.238095	0	0.82069	0
0.253521	0.0704225	0.849507	0.808433
0	0	0	0
0.186235	0.00404858	0.734178	0.621626
0.0714286	0	0.40971	0
0	0.166667	0	0.918824
0.32	0	0.904187	0
0	0	0	0
0.155172	0.0344828	0.665616	0.708613
0.0487805	0	0.339918	0
0.04	0	0.312013	0
0.2	0	0.752068	0
0.0816327	0.0204082	0.445846	0.659051
0.0625	0	0.380377	0
0.157895	0	0.669066	0
0	0.142857	0	0.901331
0.0952381	0	0.491859	0
0.125	0	0.577973	0
0.0555556	0	0.358323	0
0.0888889	0.00740741	0.4703	0.624244
0.126126	0	0.594415	0
0.225564	0.0601504	0.804447	0.786557
0.409836	0.491803	0.954007	0.990976
0.135135	0.0540541	0.613118	0.770215
0.75	0	0.995577	0
0.0322581	0	0.293033	0
0	0	0	0
0.0714286	0	0.40971	0
0.166667	0	0.682751	0
0.0588235	0	0.368398	0
0.272727	0.102273	0.864521	0.863886
0.0816327	0.0204082	0.445846	0.659051
0	0.142857	0	0.901331
0.0757576	0	0.426568	0
0.0769231	0.0384615	0.427104	0.722635
0	0	0	0
0	0	0	0
0.428571	0.285714	0.95845	0.967672
0	0	0	0
0.0357143	0	0.301422	0
0.192	0.0266667	0.744769	0.682196
0.025	0	0.28034	0
0.259259	0.12963	0.853335	0.893477
0.0972222	0.0277778	0.499058	0.685587
0.0416667	0	0.316555	0
0	0	0	0
0.2	0	0.752068	0
0.125	0.25	0.577973	0.955634
0.1	0	0.501795	0
0.0769231	0.0384615	0.427104	0.722635
0.153846	0	0.658376	0
0.0625	0	0.380377	0
0.0526316	0.0526316	0.349319	0.76482
0.160714	0	0.676504	0
0.133333	0	0.605601	0
0.260274	0.0410959	0.854485	0.731818
0.130435	0	0.599591	0
0.25	0.0227273	0.830289	0.667083
0.0666667	0	0.393824	0
0.0689655	0	0.40499	0
0	0	0	0
0.462963	0	0.968128	0
0.35	0	0.926658	0
0.422222	0.2	0.957498	0.936495
0.216667	0.0833333	0.789651	0.83138
0.0294118	0	0.287341	0
0.117647	0	0.56173	0
0.125	0.25	0.577973	0.955634
0.1875	0	0.734734	0
0.0943396	0.0188679	0.490728	0.653795
0.157895	0	0.669066	0
0.125	0.125	0.577973	0.885167
0.205882	0.0441176	0.773705	0.741834
0.0491803	0	0.340929	0
0.0961538	0.0480769	0.496856	0.754745
0	0	0	0
0	0	0	0
0.2	0	0.752068	0
0	0	0	0
0.25	0.25	0.830289	0.955634
0.130435	0	0.599591	0
0	0	0	0
0	0	0	0
0.75	0	0.995577	0
0	0	0	0
0.285714	0	0.874576	0
0.0588235	0	0.368398	0
0.0408163	0	0.31588	0
0	0	0	0
0.217391	0.0434783	0.790008	0.737867
0.625	0.375	0.991293	0.982805
0.136364	0.0909091	0.614704	0.844033
0.3125	0	0.898891	0
0.114286	0	0.555384	0
0	0	0	0
0.214286	0	0.784832	0
0.232558	0.0232558	0.814641	0.669007
0.35	0.05	0.926658	0.757363
0.25	0	0.830289	0
0.117647	0.0588235	0.56173	0.780092
0	0	0	0
0.241379	0.0517241	0.825113	0.764047
0	0.222222	0	0.948018
1	1	0.997937	0.999108
0.2	0	0.752068	0
0.08	0	0.440947	0
0	0	0	0
0.190476	0.0238095	0.741159	0.671526
0.125	0	0.577973	0
0.0833333	0.166667	0.447195	0.918824
0.191489	0.0212766	0.744234	0.661907
0	0	0	0
0.107143	0.047619	0.529799	0.749569
0	0	0	0
0.121212	0	0.573233	0
0.366667	0.3	0.93465	0.971143
0.222222	0	0.79459	0
0.0666667	0	0.393824	0
0.333333	0.333333	0.908391	0.97511
0.384615	0.307692	0.941909	0.97269
0.3	0.05	0.88842	0.757363
0.142857	0.0142857	0.624978	0.640051
0.166667	0	0.682751	0
0	0	0	0
0.534091	0.306818	0.98334	0.97265
0.25	0	0.830289	0
0	0	0	0
0	0	0	0
0	0	0	0
0.0833333	0	0.447195	0
0.111111	0	0.536364	0
0.252747	0.0769231	0.84921	0.820035
0.333333	0.138889	0.908391	0.900339
0.149123	0	0.650404	0
0.127451	0	0.595526	0
0.3875	0.075	0.943892	0.818587
0.0606061	0.030303	0.377224	0.694473
0.5	0	0.971837	0
0	0	0	0
0.0714286	0	0.40971	0
0.222222	0.0277778	0.79459	0.685587
0.375	0.125	0.936653	0.885167
0	0	0	0
0.0714286	0	0.40971	0
0.333333	0	0.908391	0
0.111111	0.0222222	0.536364	0.665179
0	0	0	0
0.125	0	0.577973	0
0.0740741	0.037037	0.421908	0.718054
0	0	0	0
0.3	0.0833333	0.88842	0.83138
0.571429	0.285714	0.986692	0.967672
0.3125	0.0625	0.898891	0.789254
0.0333333	0	0.295611	0
0.186047	0	0.733405	0
0.2	0	0.752068	0
0	0	0	0
0.375	0	0.936653	0
0.133333	0	0.605601	0
0	0	0	0
0.357143	0	0.929494	0
0.2	0	0.752068	0
0.384615	0.307692	0.941909	0.97269
0.25	0	0.830289	0
0.205882	0.0882353	0.773705	0.842189
0.142857	0.142857	0.624978	0.901331
0	0	0	0
0.253968	0	0.849725	0
0.171429	0	0.704627	0
0.038835	0	0.311358	0
0.222222	0	0.79459	0
0.2	0	0.752068	0
0	0	0	0
0.25	0	0.830289	0
0.0727273	0	0.420103	0
0	0	0	0
0.025	0	0.28034	0
0	0	0	0
0	0	0	0
0.142857	0	0.624978	0
0	0	0	0
0.05	0	0.341346	0
0	0	0	0
0.0454545	0.0909091	0.327026	0.844033
0.105263	0.0526316	0.523453	0.76482
0.285714	0	0.874576	0
0	0	0	0
0.0566038	0	0.365324	0
0.0714286	0.142857	0.40971	0.901331
0.0666667	0	0.393824	0
0.142857	0	0.624978	0
0.0888889	0	0.4703	0
0	0	0	0
0.0789474	0.0263158	0.439341	0.680232
0.1875	0.0625	0.734734	0.789254
0	0	0	0
0.047619	0.0952381	0.333551	0.853256
0.320755	0	0.904901	0
0	0	0	0
0	0	0	0
0	0	0	0
0.0238095	0	0.278455	0
0.107143	0.0714286	0.529799	0.80879
0	0	0	0
0	0	0	0
0.1	0	0.501795	0
0	0	0	0
0	0	0	0
0.428571	0.428571	0.95845	0.988021
0	0	0	0
0.25	0.5	0.830289	0.991055
0.057971	0.0289855	0.368021	0.691061
0.357143	0.0714286	0.929494	0.80879
0	0	0	0
0.111111	0.222222	0.536364	0.948018
0.150538	0.0752688	0.654688	0.819282
0.2	0.05	0.752068	0.757363
0	0	0	0
0.236486	0.00675676	0.819539	0.623332
0.117647	0	0.56173	0
0.0212766	0	0.27552	0
0.25	0.25	0.830289	0.955634
0.0882353	0	0.468376	0
0.4	0	0.946629	0
0	0	0	0
0.351351	0.0135135	0.927431	0.63771
0.15	0	0.650899	0
0.407407	0.0740741	0.953194	0.816842
0	0.0909091	0	0.844033
0.168421	0.0421053	0.701394	0.736062
0.122449	0.0816327	0.57601	0.830686
0.111111	0	0.536364	0
0	0	0	0
0.0909091	0	0.472105	0
0.168675	0.0120482	0.701573	0.633506
0.163636	0.0727273	0.680986	0.815375
0.162791	0	0.679637	0
0.117647	0.0588235	0.56173	0.780092
0.25	0.25	0.830289	0.955634
0.433962	0	0.961385	0
0.153374	0.0552147	0.658337	0.771881
0.352941	0.235294	0.927788	0.953571
0.190476	0.047619	0.741159	0.749569
0	0	0	0
0	0	0	0
0.125	0	0.577973	0
0	0	0	0
0	0	0	0
0.173913	0	0.708336	0
0.333333	0.333333	0.908391	0.97511
0.255319	0.106383	0.850538	0.868031
0.36	0.12	0.931655	0.882767
0.0909091	0	0.472105	0
0.137255	0.0784314	0.618056	0.826461
0.0784314	0.0196078	0.438409	0.656235
0.0384615	0	0.307987	0
0	0	0	0
0.318681	0.0659341	0.903949	0.798259
0	0	0	0
0.636364	0	0.991868	0
0	0	0	0
0.285714	0	0.874576	0
0.0434783	0	0.321513	0
0.136	0.024	0.614625	0.673053
0.0140845	0	0.27078	0
0.05	0.05	0.341346	0.757363
0.254902	0.0196078	0.850261	0.656235
0.3	0.1	0.88842	0.856746
0.103896	0.038961	0.522064	0.726265
0.30303	0	0.89306	0
0.25	0.0625	0.830289	0.789254
0.128205	0.0769231	0.59622	0.820035
0.05	0	0.341346	0
0.175	0.05	0.711033	0.757363
0.0526316	0	0.349319	0
0.0714286	0	0.40971	0
0.105263	0	0.523453	0
0.227273	0	0.806251	0
0.253086	0.0185185	0.849309	0.652526
0.263158	0.105263	0.856231	0.865929
0.03125	0	0.291109	0
0.142857	0	0.624978	0
0	0	0	0
0.129032	0.0967742	0.597231	0.85514
0	0	0	0
0.271186	0.220339	0.864243	0.947938
0.428571	0.0357143	0.95845	0.713096
0.183099	0.056338	0.729379	0.777355
0.211823	0.1133	0.783047	0.877492
0.138462	0.0307692	0.620654	0.697051
0.169492	0.0169492	0.702188	0.647686
0	0.0344828	0	0.708613
0.129032	0.0322581	0.597231	0.701553
0.130952	0.0595238	0.602983	0.785704
0.211538	0.0480769	0.78269	0.754745
0	0	0	0
0.277778	0	0.869876	0
0.518519	0.37037	0.981575	0.982725
0.0967742	0.0322581	0.497432	0.701553
0.175	0	0.711033	0
0.152778	0	0.657722	0
0.0666667	0	0.393824	0
0.0217391	0	0.275976	0
0.333333	0	0.908391	0
0	0	0	0
0.24	0	0.823209	0
0.0655738	0.0327869	0.39317	0.704111
0	0	0	0
0.272727	0.151515	0.864521	0.911505
0.0481928	0.0120482	0.3397	0.633506
0.0882353	0	0.468376	0
0.153846	0.0384615	0.658376	0.722635
0.125	0	0.577973	0
0.0909091	0	0.472105	0
0.181818	0	0.721902	0
0	0	0	0
0.4	0.2	0.946629	0.936495
0.239437	0.112676	0.82303	0.877135
0.266667	0	0.859086	0
0.176471	0	0.712421	0
1	0	0.997937	0
0.146341	0.0243902	0.644969	0.673529
0.4	0	0.946629	0
0.135135	0	0.613118	0
0	0	0	0
0	0.0555556	0	0.771901
0.294326	0.0496454	0.886575	0.757224
0	0	0	0
0.0930233	0.00465116	0.487099	0.621963
0.0416667	0	0.316555	0
0	0	0	0
0.428571	0.392857	0.95845	0.984431
0.5	0	0.971837	0
0	0	0	0
0.125	0	0.577973	0
0.0526316	0	0.349319	0
0.230769	0	0.810158	0
0.17	0.06	0.702941	0.786061
0.333333	0.333333	0.908391	0.97511
0.3125	0	0.898891	0
0.225806	0.193548	0.804466	0.935543
0.16129	0.0107527	0.677039	0.630333
0.0512821	0.0128205	0.34797	0.63543
0.0666667	0	0.393824	0
0.321429	0.047619	0.905119	0.749569
0	0	0	0
0.24	0	0.823209	0
0	0	0	0
0	0	0	0
0	0	0	0
0.075	0.1	0.424882	0.856746
0.114286	0	0.555384	0
0.0943396	0	0.490728	0
0.181818	0.151515	0.721902	0.911505
0.154545	0	0.664961	0
0.25	0.25	0.830289	0.955634
0	0.0416667	0	0.732135
0	0	0	0
0.0909091	0.0454545	0.472105	0.74346
0	0	0	0
0.075	0	0.424882	0
0.0689655	0.137931	0.40499	0.899625
0.272727	0.181818	0.864521	0.92997
0.12	0.04	0.569485	0.727336
0.08	0.02	0.440947	0.657781
0	0	0	0
0	0	0	0
0.1	0	0.501795	0
0.0909091	0	0.472105	0
0.714286	0.142857	0.994863	0.901331
0.232558	0	0.814641	0
0.125	0.125	0.577973	0.885167
0.322034	0.118644	0.905793	0.882192
0.269231	0	0.862518	0
0	0	0	0
0.25	0.25	0.830289	0.955634
0.5	0.3	0.971837	0.971143
0.0588235	0	0.368398	0
0.047619	0	0.333551	0
0.0769231	0	0.427104	0
0.111111	0.037037	0.536364	0.718054
0	0	0	0
0.208	0.024	0.77668	0.673053
0.183908	0.0229885	0.730331	0.668749
0.103774	0.0283019	0.521985	0.687987
0.25	0.0277778	0.830289	0.685587
0.117647	0.0196078	0.56173	0.656235
0.5	0.5	0.971837	0.991055
0	0	0	0
0.0909091	0	0.472105	0
0.0689655	0.0172414	0.40499	0.648619
0.264706	0.176471	0.858055	0.927768
0.153846	0.115385	0.658376	0.878404
0.445783	0.253012	0.964598	0.961802
0.24031	0.0542636	0.824716	0.771167
0	0	0	0
0.324324	0.135135	0.906884	0.89782
0	0	0	0
0.6	0.3	0.988913	0.971143
0	0	0	0
0.518519	0.333333	0.981575	0.97511
0	0	0	0
0.04	0	0.312013	0
0	0.0454545	0	0.74346
0	0	0	0
0.030303	0	0.289066	0
0	0	0	0
0.157303	0.0224719	0.668809	0.666746
0.030303	0	0.289066	0
0.0655738	0.0327869	0.39317	0.704111
0.179487	0	0.719621	0
0.231707	0.0365854	0.814244	0.717756
0.0246914	0	0.280221	0
0.0833333	0.166667	0.447195	0.918824
0.130435	0.0869565	0.599591	0.840086
0.128834	0.0122699	0.597192	0.634101
0.0947368	0.0210526	0.4917	0.661788
0	0	0	0
0	0	0	0
0	0	0	0
0	0	0	0
0.0526316	0.0526316	0.349319	0.76482
0.126316	0	0.594475	0
0.407407	0	0.953194	0
0.0769231	0	0.427104	0
0.137255	0.0196078	0.618056	0.656235
0	0	0	0
0	0	0	0
0.305085	0.0423729	0.894488	0.736638
0.232759	0.0517241	0.814958	0.764047
0	0.333333	0	0.97511
0.122449	0	0.57601	0
0	0	0	0
0	0	0	0
0.257143	0.171429	0.851649	0.925983
0.240506	0	0.824756	0
0.0689655	0	0.40499	0
0.235294	0.154412	0.816842	0.914718
0.0967742	0	0.497432	0
0.0666667	0.0666667	0.393824	0.798397
0	0	0	0
0.157143	0.0142857	0.66865	0.640051
0	0	0	0
0.210526	0.0526316	0.779655	0.76482
0.118056	0.0208333	0.567402	0.660657
0.395833	0.270833	0.946253	0.965153
0.0666667	0	0.393824	0
0.238095	0	0.82069	0
0.25	0.375	0.830289	0.982805
0.166667	0	0.682751	0
0.142857	0.142857	0.624978	0.901331
0.157895	0	0.669066	0
0	0	0	0
0.612903	0.419355	0.990659	0.987565
0	0	0	0
0	0	0	0
0.166667	0.0333333	0.682751	0.704786
0.2	0	0.752068	0
0.275862	0.0344828	0.869082	0.708613
0.25641	0.0512821	0.851252	0.762976
0	0.0833333	0	0.83138
0.0322581	0	0.293033	0
0.142857	0	0.624978	0
0.2	0	0.752068	0
0.0588235	0	0.368398	0
0.125	0.0208333	0.577973	0.660657
0.0833333	0	0.447195	0
0.153846	0.0769231	0.658376	0.820035
0.333333	0	0.908391	0
0	0	0	0
0.173913	0	0.708336	0
0	0	0	0
0.393939	0	0.945836	0
0.0350877	0	0.301085	0
0.167832	0.020979	0.700998	0.661728
0.148936	0.0212766	0.649828	0.661907
0.219512	0.219512	0.793082	0.947819
0	0	0	0
0	0.1	0	0.856746
0.176471	0	0.712421	0
0.395062	0.037037	0.946094	0.718054
0.138889	0.0833333	0.620991	0.83138
0.117647	0	0.56173	0
0.166667	0	0.682751	0
0.0882353	0.0294118	0.468376	0.691597
0.454545	0.0909091	0.965729	0.844033
0.0540541	0.0540541	0.35632	0.770215
0.166667	0	0.682751	0
0.172414	0.103448	0.706075	0.864422
0.210526	0	0.779655	0
0.05	0.0125	0.341346	0.634577
0.2	0	0.752068	0
0.189189	0.027027	0.739811	0.682791
0.0625	0	0.380377	0
0.0986395	0.0238095	0.501359	0.671526
0	0	0	0
0	0	0	0
0.12766	0.234043	0.595625	0.953472
0.27551	0	0.869043	0
0.0967742	0	0.497432	0
0	0	0	0
0.105263	0	0.523453	0
0	0.0645161	0	0.795918
0	0	0	0
0	0	0	0
0.105263	0	0.523453	0
0	0.142857	0	0.901331
0.245614	0.105263	0.82902	0.865929
0.12766	0	0.595625	0
0.285714	0	0.874576	0
0	0	0	0
0.0625	0	0.380377	0
0.204545	0.130682	0.772178	0.894806
0.117647	0.0588235	0.56173	0.780092
0	0	0	0
0.222222	0.222222	0.79459	0.948018
0	0	0	0
0.125	0.0625	0.577973	0.789254
0	0	0	0
0	0	0	0
0.307692	0.0769231	0.895103	0.820035
0.516129	0.258065	0.981337	0.962317
0.08	0	0.440947	0
0	0	0	0
0.0909091	0	0.472105	0
0.111111	0	0.536364	0
0.285714	0	0.874576	0
0	0	0	0
0.0952381	0	0.491859	0
0	0	0	0
0	0	0	0
0	0	0	0
0	0	0	0
0.05	0	0.341346	0
0.117647	0	0.56173	0
0.428571	0.357143	0.95845	0.981119
0.133333	0	0.605601	0
0	0	0	0
0.16	0.0266667	0.673926	0.682196
0.15	0.0166667	0.650899	0.647012
0	0	0	0
0.228571	0.228571	0.808611	0.95133
0.0769231	0	0.427104	0
0.219512	0.0731707	0.793082	0.81591
0.0434783	0	0.321513	0
0.2	0	0.752068	0
0.291667	0.0833333	0.883937	0.83138
0.142857	0	0.624978	0
0.103448	0.0689655	0.519843	0.805716
0.294118	0.117647	0.885266	0.879891
0.230769	0.0384615	0.810158	0.722635
0.192308	0.0384615	0.744789	0.722635
0.2	0.2	0.752068	0.936495
0.0555556	0	0.358323	0
0.298507	0.119403	0.888221	0.882608
0.0416667	0.0138889	0.316555	0.638682
0.047619	0	0.333551	0
0.2	0.133333	0.752068	0.895401
0.0833333	0	0.447195	0
0.228571	0.0285714	0.808611	0.688126
0.05	0	0.341346	0
0.12	0.02	0.569485	0.657781
0.115385	0	0.557605	0
0.176471	0	0.712421	0
0	0	0	0
0	0	0	0
0	0	0	0
0.0769231	0	0.427104	0
0.277778	0.194444	0.869876	0.9359
0	0	0	0
0.2	0.0666667	0.752068	0.798397
0.181818	0.0454545	0.721902	0.74346
0.0434783	0.0869565	0.321513	0.840086
0.117647	0.176471	0.56173	0.927768
0.24	0.24	0.823209	0.954622
0	0	0	0
0.111111	0	0.536364	0
0.175676	0.027027	0.712183	0.682791
0.205882	0	0.773705	0
0.0363636	0	0.30402	0
0.0434783	0	0.321513	0
0.365854	0.0243902	0.934531	0.673529
0.0795455	0.0113636	0.440808	0.6318
0.047619	0	0.333551	0
0.18107	0.0493827	0.721783	0.757066
0.305556	0.0833333	0.894568	0.83138
0.404762	0.119048	0.952639	0.88241
0	0	0	0
0.129032	0	0.597231	0
0	0	0	0
0.355263	0.0131579	0.929097	0.63654
0	0	0	0
0.111111	0	0.536364	0
0	0	0	0
0.142857	0	0.624978	0
0.4	0	0.946629	0
0.113208	0	0.553619	0
0.142857	0	0.624978	0
0.25	0	0.830289	0
0	0	0	0
0.0869565	0.0434783	0.463438	0.737867
0.142857	0	0.624978	0
0.1	0	0.501795	0
0.25	0	0.830289	0
0.111111	0	0.536364	0
0.230769	0.192308	0.810158	0.935146
0.117647	0.0882353	0.56173	0.842189
0.3	0.3	0.88842	0.971143
0.142857	0	0.624978	0
0.119048	0.047619	0.568315	0.749569
0.133333	0.111111	0.605601	0.87055
0.0357143	0.321429	0.301422	0.974594
0.0526316	0	0.349319	0
0.0632911	0	0.389322	0
0.190476	0	0.741159	0
0.444444	0	0.963031	0
0.125	0.125	0.577973	0.885167
0.0714286	0	0.40971	0
0.0196078	0	0.273894	0
0.142857	0.142857	0.624978	0.901331
0.0555556	0	0.358323	0
0.106195	0	0.528788	0
0.02	0	0.27435	0
0	0	0	0
0.264706	0.147059	0.858055	0.909006
0.5	0.0666667	0.971837	0.798397
0.375	0.125	0.936653	0.885167
0.3125	0.1875	0.898891	0.933103
0.153846	0	0.658376	0
0.307692	0	0.895103	0
0.44	0.18	0.962535	0.929632
0.047619	0	0.333551	0
0	0	0	0
0.375	0	0.936653	0
0.181818	0	0.721902	0
0	0	0	0
0.037037	0	0.304496	0
0.243902	0.0731707	0.82779	0.81591
0	0	0	0
0.163934	0.0327869	0.681323	0.704111
0	0	0	0
0.0263158	0.0263158	0.282363	0.680232
0.0555556	0	0.358323	0
0.571429	0	0.986692	0
0.0869565	0	0.463438	0
0.518519	0.407407	0.981575	0.986791
0.0808081	0	0.444339	0
0.0454545	0	0.327026	0
0	0	0	0
0.181818	0	0.721902	0
0.25	0	0.830289	0
0.55	0.4	0.985125	0.984669
0.115385	0.115385	0.557605	0.878404
0.2	0.2	0.752068	0.936495
0	0	0	0
0	0	0	0
0	0	0	0
0.102041	0	0.517622	0
0	0.0666667	0	0.798397
0.36	0.06	0.931655	0.786061
0.666667	0.333333	0.992602	0.97511
0.125	0.25	0.577973	0.955634
0	0	0	0
0	0	0	0
0.0625	0	0.380377	0
0.084507	0	0.459808	0
0.153846	0.0384615	0.658376	0.722635
0	0	0	0
0.0491803	0	0.340929	0
0.242424	0.121212	0.826362	0.883798
0.2	0.2	0.752068	0.936495
0.0957447	0.0319149	0.496678	0.701374
0	0	0	0
0.142857	0.012987	0.624978	0.635886
0.111111	0.0277778	0.536364	0.685587
0.25	0.4	0.830289	0.984669
0.4	0.2	0.946629	0.936495
0.111111	0	0.536364	0
0.0526316	0	0.349319	0
0	0	0	0
0	0	0	0
0	0	0	0
0.6	0.4	0.988913	0.984669
0.190476	0.142857	0.741159	0.901331
0.166667	0.166667	0.682751	0.918824
0.272727	0.181818	0.864521	0.92997
0.102273	0.193182	0.518157	0.935523
0.329412	0.0470588	0.908233	0.749291
0.142857	0.190476	0.624978	0.93465
0.03125	0	0.291109	0
0	0	0	0
0.25	0.0357143	0.830289	0.713096
0.375	0.125	0.936653	0.885167
0	0.333333	0	0.97511
0.136364	0.159091	0.614704	0.916563
0	0	0	0
0.138889	0	0.620991	0
0.107143	0	0.529799	0
0.2	0	0.752068	0
0	0	0	0
0.307692	0.0192308	0.895103	0.655005
0	0	0	0
0.222222	0	0.79459	0
0.0526316	0	0.349319	0
0	0	0	0
0.0819672	0	0.44652	0
0.114943	0.0344828	0.557466	0.708613
0	0	0	0
0.105263	0	0.523453	0
0.0769231	0	0.427104	0
0.222222	0.0666667	0.79459	0.798397
0.5625	0.3125	0.986216	0.973424
0.111111	0	0.536364	0
0	0	0	0
0.130952	0.0178571	0.602983	0.650225
0.0833333	0	0.447195	0
0.166667	0.0555556	0.682751	0.771901
0.04	0.04	0.312013	0.727336
0.1	0.1	0.501795	0.856746
0	0	0	0
0	0	0	0
0.0909091	0.136364	0.472105	0.898475
0.130435	0	0.599591	0
0.2	0	0.752068	0
0	0	0	0
0.297297	0.162162	0.887547	0.91809
0.0689655	0.0689655	0.40499	0.805716
0.181818	0	0.721902	0
0.0555556	0	0.358323	0
0.615385	0.230769	0.990778	0.951528
0	0	0	0
0.103448	0.0689655	0.519843	0.805716
0.333333	0.266667	0.908391	0.963765
0.0526316	0.0526316	0.349319	0.76482
0.535714	0.0357143	0.98342	0.713096
0.176471	0	0.712421	0
0.0232558	0	0.277722	0
0	0	0	0
0.03125	0.03125	0.291109	0.697884
0	0	0	0
0.333333	0	0.908391	0
1	0	0.997937	0
0.0333333	0	0.295611	0
0.131579	0	0.603518	0
0.473684	0.210526	0.969517	0.944626
0.1	0	0.501795	0
0.421053	0.289474	0.957081	0.969913
0	0	0	0
0.358491	0.150943	0.931338	0.911406
0.285714	0.0714286	0.874576	0.80879
0	0	0	0
0.111111	0	0.536364	0
0.0344828	0	0.298407	0
0	0	0	0
0.0512821	0.025641	0.34797	0.677753
0.125	0	0.577973	0
0.333333	0	0.908391	0
0.047619	0.142857	0.333551	0.901331
0	0	0	0
0.237037	0.118519	0.820273	0.882152
0.138462	0.0307692	0.620654	0.697051
0.454545	0.545455	0.965729	0.99524
0.0666667	0	0.393824	0
0.047619	0.047619	0.333551	0.749569
0.166667	0.166667	0.682751	0.918824
0.159091	0.0340909	0.673192	0.708336
0.539326	0.573034	0.984094	0.99639
0.0555556	0.222222	0.358323	0.948018
0	0	0	0
0	0	0	0
0.32	0	0.904187	0
0.06	0	0.376649	0
0.148148	0.222222	0.647389	0.948018
0.0972222	0	0.499058	0
0.6	0.6	0.988913	0.996529
0	0	0	0
0.19	0.07	0.74106	0.808135
0.380952	0.238095	0.940858	0.954285
0.214286	0	0.784832	0
0	0	0	0
0.112903	0.0322581	0.553281	0.701553
0.272727	0.0909091	0.864521	0.844033
0	0	0	0
0.333333	0.0833333	0.908391	0.83138
0.219512	0	0.793082	0
0	0	0	0
0.235294	0.117647	0.816842	0.879891
0.308943	0.0731707	0.897444	0.81591
0.0526316	0	0.349319	0
0	0	0	0
0	0	0	0
0.142857	0	0.624978	0
0	0	0	0
0	0	0	0
0.344828	0.37931	0.924496	0.983638
0.0714286	0.0238095	0.40971	0.671526
0.037037	0	0.304496	0
0.122807	0	0.576645	0
0.231343	0.0149254	0.814105	0.641836
0.0612245	0	0.379386	0
0.0555556	0.0555556	0.358323	0.771901
0.538462	0.0769231	0.983638	0.820035
0.181818	0.0363636	0.721902	0.717003
0.181818	0.272727	0.721902	0.965391
0	0	0	0
0	0	0	0
0	0	0	0
0.225806	0	0.804466	0
0.301887	0	0.892525	0
0.0333333	0	0.295611	0
0	0	0	0
0.217391	0.0434783	0.790008	0.737867
1	0	0.997937	0
0.153846	0.0769231	0.658376	0.820035
0.0232558	0	0.277722	0
0	0	0	0
0.0806452	0	0.444021	0
0	0	0	0
0.222222	0.111111	0.79459	0.87055
0.142857	0	0.624978	0
0.352941	0	0.927788	0
0	0	0	0
0	0	0	0
0.25	0.25	0.830289	0.955634
0	0	0	0
0.4	0	0.946629	0
0.428571	0	0.95845	0
0.25	0.25	0.830289	0.955634
0.25	0.25	0.830289	0.955634
0.0625	0.03125	0.380377	0.697884
0.5	0.4	0.971837	0.984669
0	0	0	0
0.235294	0.0294118	0.816842	0.691597
0.22449	0.0408163	0.803415	0.731283
0.164557	0.0126582	0.681998	0.634934
0.1	0	0.501795	0
0.0944882	0.00787402	0.491283	0.624998
0	0	0	0
0.333333	0	0.908391	0
0	0	0	0
0	0	0	0
0.122449	0.122449	0.57601	0.884671
0.0454545	0	0.327026	0
0.097561	0	0.499276	0
0	0	0	0
0.0434783	0.0652174	0.321513	0.797545
0	0	0	0
0	0	0	0
0.333333	0	0.908391	0
0	0	0	0
0.25	0	0.830289	0
0.125	0.0416667	0.577973	0.732135
0	0	0	0
0	0	0	0
0	0	0	0
0.333333	0	0.908391	0
0.166667	0	0.682751	0
0	0	0	0
0.1875	0	0.734734	0
0.047619	0.047619	0.333551	0.749569
0.230769	0	0.810158	0
0	0	0	0
0	0	0	0
0	0	0	0
0.285714	0.142857	0.874576	0.901331
0.142857	0.047619	0.624978	0.749569
0.416667	0	0.955356	0
0.111111	0	0.536364	0
0.3	0	0.88842	0
0.212121	0	0.783126	0
0.1875	0	0.734734	0
0.1	0.05	0.501795	0.757363
0.1	0	0.501795	0
0.340426	0.0638298	0.923107	0.795383
0.0545455	0.00909091	0.357609	0.62708
0.291667	0	0.883937	0
0.100775	0.0310078	0.516531	0.697804
0.333333	0.666667	0.908391	0.997402
0.25	0.25	0.830289	0.955634
0.266667	0.133333	0.859086	0.895401
0.0909091	0.0909091	0.472105	0.844033
0.24	0.04	0.823209	0.727336
0.047619	0	0.333551	0
0.166667	0.166667	0.682751	0.918824
0.0666667	0	0.393824	0
0	0	0	0
0.233333	0.0333333	0.815117	0.704786
0.394737	0.0789474	0.946054	0.826997
0.047619	0	0.333551	0
0.214286	0.357143	0.784832	0.981119
0	0	0	0
0	0	0	0
0.222222	0.333333	0.79459	0.97511
0.358974	0.25641	0.931437	0.962079
0.0322581	0	0.293033	0
0	0	0	0
0	0	0	0
0.214286	0	0.784832	0
0.0909091	0	0.472105	0
0.137931	0	0.618889	0
0.105263	0.210526	0.523453	0.944626
0.0322581	0	0.293033	0
0.05	0	0.341346	0
0	0	0	0
0.235294	0.152941	0.816842	0.912338
0.0833333	0	0.447195	0
0	0.2	0	0.936495
0.133333	0.0666667	0.605601	0.798397
0.0434783	0	0.321513	0
0	0	0	0
0.235294	0.117647	0.816842	0.879891
0	0	0	0
0	0.0714286	0	0.80879
0	0	0	0
0	0	0	0
0.377778	0.177778	0.940223	0.928998
0.333333	0	0.908391	0
0.0641026	0.0384615	0.390155	0.722635
0	0	0	0
0.0434783	0	0.321513	0
0.40625	0.40625	0.952897	0.986712
0.176471	0.0588235	0.712421	0.780092
0	0	0	0
0.0307692	0.0153846	0.29093	0.643343
0.08	0.08	0.440947	0.828008
0.454545	0.181818	0.965729	0.92997
0.254237	0	0.849824	0
1	0	0.997937	0
0.125	0	0.577973	0
0	0	0	0
0.225806	0.0322581	0.804466	0.701553
0	0	0	0
0.157303	0.0224719	0.668809	0.666746
0	0	0	0
0	0	0	0
0.5	0.25	0.971837	0.955634
0.142857	0.285714	0.624978	0.967672
0.135802	0	0.614486	0
0.0384615	0.153846	0.307987	0.912417
0	0	0	0
0.107143	0	0.529799	0
0.0384615	0.0384615	0.307987	0.722635
0.107143	0	0.529799	0
0.0689655	0	0.40499	0
0	0	0	0
0.05	0	0.341346	0
0.5	0.2	0.971837	0.936495
0.0891089	0.029703	0.471034	0.693977
0.323944	0.126761	0.906825	0.89195
0.142857	0.047619	0.624978	0.749569
1	1	0.997937	0.999108
0.0833333	0	0.447195	0
0.238095	0	0.82069	0
0.147541	0	0.647091	0
0.25	0.05	0.830289	0.757363
0.123529	0.0235294	0.577537	0.671089
0.214286	0.0952381	0.784832	0.853256
0.0263158	0	0.282363	0
0	0	0	0
0.285714	0	0.874576	0
0	0.125	0	0.885167
0.0909091	0	0.472105	0
0	0	0	0
0	0	0	0
0	0	0	0
0.0555556	0.138889	0.358323	0.900339
0.116279	0.0697674	0.560382	0.807382
0.105263	0	0.523453	0
0.144144	0	0.642589	0
0	0	0	0
0.0714286	0.0714286	0.40971	0.80879
0.125	0	0.577973	0
0.0725806	0	0.420043	0
0	0	0	0
0.109375	0.015625	0.535313	0.644097
0.111111	0	0.536364	0
0.157895	0	0.669066	0
0.0526316	0	0.349319	0
0	0	0	0
0.0434783	0	0.321513	0
0.358491	0.207547	0.931338	0.94415
0.1875	0	0.734734	0
0.411765	0.0588235	0.954186	0.780092
0.125	0	0.577973	0
0.0625	0	0.380377	0
0.230088	0.0442478	0.810099	0.742092
0.0625	0	0.380377	0
0.0666667	0	0.393824	0
0	0	0	0
0	0	0	0
0.11828	0.0107527	0.567541	0.630333
0.125	0	0.577973	0
0.5	0	0.971837	0
0.290323	0	0.883263	0
0.115385	0	0.557605	0
0	0	0	0
0.111111	0	0.536364	0
0.225806	0.0322581	0.804466	0.701553
0.25	0	0.830289	0
0.0408163	0	0.31588	0
0.45	0.1	0.965153	0.856746
0	0	0	0
0.0744681	0	0.424466	0
0.263158	0	0.856231	0
0.161765	0	0.678289	0
0	0	0	0
0.181818	0.0909091	0.721902	0.844033
0.409836	0.0819672	0.954007	0.831043
0	0	0	0
0.075	0	0.424882	0
0.0833333	0.0833333	0.447195	0.83138
0.428571	0.0714286	0.95845	0.80879
0.176471	0	0.712421	0
0.0909091	0.0909091	0.472105	0.844033
0	0	0	0
0.121429	0.0142857	0.574721	0.640051
0.0833333	0	0.447195	0
0.125	0.0625	0.577973	0.789254
0.222222	0	0.79459	0
0.105263	0	0.523453	0
0.0909091	0	0.472105	0
0.12069	0.0517241	0.572698	0.764047
0	0	0	0
0.567568	0.27027	0.986633	0.965074
0.333333	0.25	0.908391	0.955634
0	0	0	0
0.04	0	0.312013	0
0.116279	0.0232558	0.560382	0.669007
0.0813953	0.0813953	0.445727	0.830606
0.489362	0.212766	0.97148	0.945658
0.333333	0.111111	0.908391	0.87055
0.111111	0.0555556	0.536364	0.771901
0.05	0	0.341346	0
0.102041	0.0612245	0.517622	0.788243
0.05	0	0.341346	0
0	0	0	0
0.0238095	0.0238095	0.278455	0.671526
0.0277778	0	0.284247	0
0	0	0	0
0.333333	0	0.908391	0
0	0	0	0
0	0	0	0
0.227273	0.0909091	0.806251	0.844033
0.12	0	0.569485	0
0.0434783	0	0.321513	0
0	0	0	0
0.266667	0	0.859086	0
0.153846	0	0.658376	0
0	0	0	0
0.0857143	0	0.461117	0
0.285714	0.0357143	0.874576	0.713096
0.0759494	0	0.426767	0
0	0	0	0
0.105263	0	0.523453	0
0	0	0	0
0.277778	0.0111111	0.869876	0.631225
0	0	0	0
0.333333	0.333333	0.908391	0.97511
0.615385	0.0769231	0.990778	0.820035
0.2	0	0.752068	0
0.047619	0	0.333551	0
0.111111	0	0.536364	0
0.0769231	0.0769231	0.427104	0.820035
0.0666667	0	0.393824	0
0	0	0	0
0.3125	0.5	0.898891	0.991055
0.0285714	0	0.285734	0
0.138889	0.0277778	0.620991	0.685587
0.0869565	0	0.463438	0
0.576923	0.230769	0.987684	0.951528
0.142857	0	0.624978	0
0	0	0	0
0	0	0	0
0.25	0.125	0.830289	0.885167
0.0843373	0	0.45963	0
0	0	0	0
0.12	0.08	0.569485	0.828008
0.153846	0.0384615	0.658376	0.722635
0	0	0	0
0.0909091	0	0.472105	0
0.0789474	0.0526316	0.439341	0.76482
0.157895	0	0.669066	0
0.0769231	0	0.427104	0
0.0879121	0.00549451	0.468237	0.622499
0	0	0	0
0	0	0	0
0	0	0	0
0	0	0	0
0.0454545	0	0.327026	0
0.112245	0	0.552587	0
0	0	0	0
0.265625	0	0.858769	0
0.0909091	0.0909091	0.472105	0.844033
0	0	0	0
0.0434783	0	0.321513	0
0.0849057	0.0754717	0.460364	0.819341
0	0	0	0
0.357143	0	0.929494	0
0.0606061	0	0.377224	0
0	0	0	0
0.166667	0	0.682751	0
0.10989	0	0.536027	0
0.0909091	0	0.472105	0
0.342105	0.118421	0.923564	0.882113
0	0	0	0
0.0754717	0	0.425894	0
0.3	0	0.88842	0
0.2	0	0.752068	0
0	0	0	0
0.0957447	0	0.496678	0
0.0617284	0.0246914	0.38004	0.675155
0.135135	0.0135135	0.613118	0.63771
0.0978261	0.0217391	0.500228	0.663355
0.0384615	0	0.307987	0
0	0	0	0
0	0	0	0
0	0	0	0
0	0	0	0
0.210526	0.105263	0.779655	0.865929
0	0	0	0
0	0	0	0
0.185185	0	0.7316	0
0.212121	0.010101	0.783126	0.628984
0.444444	0.444444	0.963031	0.989092
0.0212766	0	0.27552	0
0	0	0	0
0.110169	0.00847458	0.536245	0.626009
0.233333	0.133333	0.815117	0.895401
0.142857	0.142857	0.624978	0.901331
0.0588235	0	0.368398	0
0	0	0	0
0.25	0	0.830289	0
0.0454545	0	0.327026	0
0.375	0	0.936653	0
0	0	0	0
0	0	0	0
0	0	0	0
0.5	0	0.971837	0
0.289474	0	0.882727	0
0.166667	0	0.682751	0
0	0	0	0
0.236559	0.0537634	0.819559	0.770076
0.178571	0	0.717578	0
0.444444	0	0.963031	0
0	0	0	0
0.5	0	0.971837	0
0.12	0	0.569485	0
0.16	0	0.673926	0
0.147059	0.00980392	0.645961	0.62827
0.333333	0	0.908391	0
0	0	0	0
0	0.0833333	0	0.83138
0.25	0	0.830289	0
0.045977	0	0.332005	0
0	0	0	0
0.15	0.25	0.650899	0.955634
0.0697674	0.00775194	0.408262	0.624839
0	0.111111	0	0.87055
0.125	0	0.577973	0
0.294118	0	0.885266	0
0.285714	0.0714286	0.874576	0.80879
0.0666667	0	0.393824	0
0	0	0	0
0.107143	0.0357143	0.529799	0.713096
0.0526316	0	0.349319	0
0.341463	0	0.923385	0
0.180602	0.0635452	0.721287	0.795304
0.0769231	0.153846	0.427104	0.912417
0.327273	0.0363636	0.907796	0.717003
0.19774	0.039548	0.751473	0.727197
0.333333	0	0.908391	0
0.161491	0	0.678229	0
0.0147059	0.0294118	0.270998	0.691597
0.1	0	0.501795	0
0.176471	0.0147059	0.712421	0.641161
0.0526316	0.0526316	0.349319	0.76482
0.164384	0.0890411	0.681819	0.843498
0.0588235	0.0588235	0.368398	0.780092
0	0	0	0
0.0952381	0	0.491859	0
0.0769231	0	0.427104	0
0	0	0	0
0.2	0	0.752068	0
0.109375	0	0.535313	0
0.461538	0	0.967454	0
0.111111	0	0.536364	0
0.0744681	0	0.424466	0
0.0566038	0	0.365324	0
0.2	0.0222222	0.752068	0.665179
0	0	0	0
0.118881	0	0.568275	0
0.153061	0.0153061	0.658	0.643303
0.04	0	0.312013	0
0	0	0	0
0.107692	0	0.532179	0
0	0	0	0
0	0	0	0
0	0	0	0
0.111111	0	0.536364	0
0.0793651	0.031746	0.440511	0.700859
0.0967742	0	0.497432	0
0.0434783	0	0.321513	0
0.103448	0	0.519843	0
0	0	0	0
0.177215	0.0379747	0.716289	0.722457
0.5	0.5	0.971837	0.991055
0.25	0	0.830289	0
0.25	0	0.830289	0
0.333333	0	0.908391	0
0	0	0	0
0.0869565	0.0434783	0.463438	0.737867
0.205479	0	0.773448	0
0	0	0	0
0.176471	0.0588235	0.712421	0.780092
0.15	0	0.650899	0
0.173469	0.0204082	0.708217	0.659051
0.521739	0.0434783	0.981833	0.737867
0	0	0	0
0.047619	0	0.333551	0
0	0	0	0
0	0	0	0
0.2	0	0.752068	0
0.122449	0	0.57601	0
0.25	0	0.830289	0
0.0384615	0.0384615	0.307987	0.722635
0.0285714	0	0.285734	0
0	0.111111	0	0.87055
0.0909091	0.030303	0.472105	0.694473
0.25	0	0.830289	0
0.127273	0.0545455	0.595268	0.771286
0.0909091	0	0.472105	0
0.252747	0	0.84921	0
0	0	0	0
0	0	0	0
0	0	0	0
0.294118	0	0.885266	0
0.25	0	0.830289	0
0.09375	0	0.488685	0
0.106383	0.0425532	0.528847	0.736737
0.181818	0	0.721902	0
0.222222	0	0.79459	0
0.037037	0	0.304496	0
0.210526	0	0.779655	0
0	0	0	0
0.5	0.428571	0.971837	0.988021
0	0	0	0
0.0384615	0.0769231	0.307987	0.820035
0	0	0	0
0	0	0	0
0.142857	0	0.624978	0
0	0	0	0
0.0588235	0.0294118	0.368398	0.691597
0.0555556	0.0555556	0.358323	0.771901
0	0	0	0
0.555556	0	0.985383	0
0.231884	0.0434783	0.814304	0.737867
0	0	0	0
0.0416667	0	0.316555	0
0	0	0	0
0	0	0	0
0.0833333	0	0.447195	0
0.0714286	0	0.40971	0
0	0	0	0
0	0	0	0
0	0	0	0
0.130435	0	0.599591	0
0.075	0	0.424882	0
0	0	0	0
0	0	0	0
0	0	0	0
0.333333	0	0.908391	0
0	0	0	0
0.0327869	0	0.295313	0
0.125	0	0.577973	0
0	0	0	0
0	0	0	0
0.117647	0	0.56173	0
0.0322581	0	0.293033	0
0.5	0.4375	0.971837	0.988894
0.0666667	0	0.393824	0
0.5	0	0.971837	0
0	0.166667	0	0.918824
0	0	0	0
0.198347	0.123967	0.75181	0.885127
0	0	0	0
0.0227273	0	0.277027	0
0.0877193	0.0175439	0.467781	0.649491
0	0	0	0
0.142857	0.285714	0.624978	0.967672
0	0	0	0
0.361111	0	0.932092	0
0	0	0	0
0.434783	0.521739	0.961425	0.994764
0.125	0	0.577973	0
0	0.0322581	0	0.701553
0	0	0	0
0	0	0	0
0	0.0625	0	0.789254
0.172414	0.0689655	0.706075	0.805716
0	0	0	0
0	0	0	0
0	0	0	0
0.111111	0.111111	0.536364	0.87055
0.200581	0.0377907	0.769937	0.722417
0.235294	0.0588235	0.816842	0.780092
0	0	0	0
0.19457	0.0135747	0.748617	0.638167
0.0833333	0	0.447195	0
0.130435	0.0434783	0.599591	0.737867
0.133333	0	0.605601	0
0	0	0	0
0	0	0	0
0.148148	0.0740741	0.647389	0.816842
0.047619	0.142857	0.333551	0.901331
0.224719	0.123596	0.803713	0.884988
0.172414	0.103448	0.706075	0.864422
0.0816327	0	0.445846	0
0	0	0	0
0.169591	0	0.702545	0
0.176471	0	0.712421	0
0	0	0	0
0.333333	0.666667	0.908391	0.997402
0.269231	0.115385	0.862518	0.878404
0.4	0.15	0.946629	0.910335
0	0	0	0
0	0	0	0
0.0833333	0	0.447195	0
0.142857	0	0.624978	0
0	0	0	0
0.162162	0.0810811	0.678586	0.829952
0.0769231	0	0.427104	0
0	0	0	0
0.2	0	0.752068	0
0	0	0	0
0.166667	0	0.682751	0
0	0	0	0
0	0	0	0
0	0	0	0
0.363636	0.242424	0.932607	0.955078
0.0285714	0	0.285734	0
0.210526	0.263158	0.779655	0.96321
0	0	0	0
0.126638	0.0480349	0.594713	0.754725
0.0666667	0.0666667	0.393824	0.798397
0	0	0	0
0.129032	0.0537634	0.597231	0.770076
0.5	0.5	0.971837	0.991055
0.25	0	0.830289	0
0.130435	0	0.599591	0
0	0	0	0
0.295775	0.028169	0.886853	0.687789
0.1	0	0.501795	0
0	0	0	0
0	0	0	0
0.0869565	0	0.463438	0
0	0	0	0
0	0	0	0
0	0	0	0
0	0	0	0
0	0	0	0
0.0689655	0	0.40499	0
0	0	0	0
0.2	0	0.752068	0
0.15493	0.0492958	0.665338	0.757006
0	0	0	0
0.117647	0	0.56173	0
0.285714	0.285714	0.874576	0.967672
0.0666667	0	0.393824	0
0.04	0	0.312013	0
0	0	0	0
0	0	0	0
0.181818	0	0.721902	0
0.0769231	0	0.427104	0
0.0909091	0	0.472105	0
0.122807	0	0.576645	0
0.136364	0	0.614704	0
0	0	0	0
0.147059	0	0.645961	0
0	0	0	0
0	0	0	0
0	0	0	0
0.0666667	0	0.393824	0
0.025641	0	0.281212	0
0	0	0	0
0.241379	0	0.825113	0
0.111111	0	0.536364	0
0.0526316	0	0.349319	0
0	0	0	0
0	0	0	0
0.285714	0	0.874576	0
0	0	0	0
0	0	0	0
0.0434783	0	0.321513	0
0.0952381	0	0.491859	0
0.0869565	0	0.463438	0
0.25	0	0.830289	0
0	0.142857	0	0.901331
0.166667	0.166667	0.682751	0.918824
0.105263	0	0.523453	0
0.2	0	0.752068	0
0	0	0	0
0	0	0	0
0.181818	0	0.721902	0
0	0	0	0
0.235294	0	0.816842	0
0	0	0	0
0.176471	0.0588235	0.712421	0.780092
0.142857	0	0.624978	0
0	0	0	0
0.4	0.14	0.946629	0.900894
0	0	0	0
0.125	0	0.577973	0
0.0769231	0	0.427104	0
0.153846	0	0.658376	0
0.285714	0	0.874576	0
0.333333	0	0.908391	0
0	0	0	0
0.272727	0.181818	0.864521	0.92997
0.142857	0	0.624978	0
0.173913	0	0.708336	0
0	0	0	0
0.615385	0.153846	0.990778	0.912417
0.222222	0	0.79459	0
0	0	0	0
0.257143	0	0.851649	0
0.181818	0	0.721902	0
0	0	0	0
0	0	0	0
0.206897	0	0.774876	0
0.240741	0.111111	0.824815	0.87055
0.285714	0.285714	0.874576	0.967672
0	0	0	0
0	0	0	0
0.2	0	0.752068	0
0.454545	0.0909091	0.965729	0.844033
0.454545	0.0909091	0.965729	0.844033
0.148148	0	0.647389	0
0.148148	0.0185185	0.647389	0.652526
0	0	0	0
0	0	0	0
0	0	0	0
0.333333	0	0.908391	0
0.166667	0	0.682751	0
0.4	0.2	0.946629	0.936495
0.273973	0	0.868091	0
0.666667	0.333333	0.992602	0.97511
0.285714	0.142857	0.874576	0.901331
0.047619	0.047619	0.333551	0.749569
0	0	0	0
0.5	0.285714	0.971837	0.967672
0.0952381	0	0.491859	0
0.03125	0	0.291109	0
0	0	0	0
0	0	0	0
0.142857	0	0.624978	0
0	0	0	0
0.0512821	0	0.34797	0
0.130435	0.057971	0.599591	0.779516
0.125	0	0.577973	0
0.148148	0	0.647389	0
0	0	0	0
0.166667	0.0714286	0.682751	0.80879
0.117647	0.0147059	0.56173	0.641161
0	0	0	0
0.111111	0	0.536364	0
0.142857	0	0.624978	0
0	0	0	0
0	0	0	0
0.347826	0	0.925706	0
0	0	0	0
0	0	0	0
0.222222	0	0.79459	0
0.075	0	0.424882	0
0.125	0	0.577973	0
0	0	0	0
0.555556	0	0.985383	0
0	0	0	0
0	0	0	0
0.0322581	0	0.293033	0
0	0.0526316	0	0.76482
0.25641	0	0.851252	0
0.0555556	0	0.358323	0
0.130435	0.0434783	0.599591	0.737867
0.666667	0.5	0.992602	0.991055
0.126761	0.0422535	0.594752	0.736241
0.0714286	0	0.40971	0
0.153846	0.153846	0.658376	0.912417
0.253165	0.0126582	0.849329	0.634934
0.142857	0	0.624978	0
0.5	0	0.971837	0
0.0574713	0	0.367545	0
0.222222	0.12963	0.79459	0.893477
0.375	0.3125	0.936653	0.973424
0	0	0	0
0	0	0	0
0	0	0	0
0.209302	0	0.778723	0
0	0.111111	0	0.87055
0.0384615	0	0.307987	0
0	0	0	0
0.2	0	0.752068	0
0.384615	0.384615	0.941909	0.983796
0	0	0	0
0.203704	0.0185185	0.771345	0.652526
0.466667	0	0.968505	0
0.166667	0.2	0.682751	0.936495
0.2	0	0.752068	0
0.342857	0.142857	0.923782	0.901331
0.047619	0	0.333551	0
0.25	0.125	0.830289	0.885167
0.461538	0	0.967454	0
0.139785	0.0645161	0.623014	0.795918
0	0.111111	0	0.87055
0.25	0	0.830289	0
0.04	0.024	0.312013	0.673053
0	0	0	0
0	0	0	0
0.217391	0.0144928	0.790008	0.640725
0.206897	0.12069	0.774876	0.883739
0.166667	0	0.682751	0
0.0571429	0	0.36582	0
0	0	0	0
0	0	0	0
0.097561	0.0487805	0.499276	0.75538
0.138889	0.0555556	0.620991	0.771901
0.357143	0.142857	0.929494	0.901331
0.5	0.375	0.971837	0.982805
0.0967742	0.0967742	0.497432	0.85514
0.6	0	0.988913	0
0.130435	0.0434783	0.599591	0.737867
0.237288	0.0508475	0.820392	0.762579
0	0	0	0
0.3	0	0.88842	0
0.421053	0.0263158	0.957081	0.680232
0.3	0	0.88842	0
0.428571	0.214286	0.95845	0.945856
0.2	0.16	0.752068	0.916979
0.1	0.2	0.501795	0.936495
0.09375	0.03125	0.488685	0.697884
0.0714286	0	0.40971	0
0.214286	0.0714286	0.784832	0.80879
0.148649	0	0.64967	0
0.0625	0	0.380377	0
0	0	0	0
0	0	0	0
0	0	0	0
0.153846	0.102564	0.658376	0.863985
0.147059	0	0.645961	0
0.110132	0.0528634	0.536225	0.769402
0	0	0	0
0.163043	0.076087	0.68051	0.819817
0.0940171	0.042735	0.490609	0.73747
0.179487	0.25641	0.719621	0.962079
0.227273	0.0909091	0.806251	0.844033
0.08	0	0.440947	0
0.25	0.166667	0.830289	0.918824
0	0	0	0
0.0869565	0	0.463438	0
0.0208333	0	0.275104	0
0.0714286	0	0.40971	0
0.25	0	0.830289	0
0	0	0	0
0	0	0	0
0	0.3	0	0.971143
0.375	0.4375	0.936653	0.988894
0.0909091	0	0.472105	0
0.285714	0.142857	0.874576	0.901331
0.15	0.025	0.650899	0.675572
0	0	0	0
0.272727	0	0.864521	0
0.214286	0	0.784832	0
0.0625	0	0.380377	0
0.0655738	0.00819672	0.39317	0.625593
0	0	0	0
0.168831	0.012987	0.701751	0.635886
[truncated: 48,423 more rows]
