# Supplementary material for: Most researchers would receive more recognition if assessed by article-level metrics than by journal-level metrics
Source: PLoS Biol. 2025 Dec 16;23(12):e3003532. doi: 10.1371/journal.pbio.3003532 (PMC12707641; doi:10.1371/journal.pbio.3003532)
Supplement: S5 Data — (XLSX) [file pbio.3003532.s006.xlsx]

## Sheet: Sheet1
	Of Citation Elite	Of Journal Elite			Of Female	Of Male	Of Asian	Of Black	Of Hispanic	Of White	Of Early	Of Mid	Of Senior	Of All
Male %	59.13	69.32		Citation Elite Higher %	69.6	59.44	59.13	64.27	65.34	63.45	74.64	73.93	61.41	62.83
Female %	40.87	30.68		Journal Elite Higher %	30.4	40.56	40.87	35.73	34.66	36.55	25.36	26.07	38.59	37.17
