# Supplementary material for: Most researchers would receive more recognition if assessed by article-level metrics than by journal-level metrics
Source: PLoS Biol. 2025 Dec 16;23(12):e3003532. doi: 10.1371/journal.pbio.3003532 (PMC12707641; doi:10.1371/journal.pbio.3003532)
Supplement: S6 Data — (XLSX) [file pbio.3003532.s007.xlsx]

## Sheet: Female
journal_elite	citation_elite
0.222222	0.222222
0	0.160714
0.037037	0.111111
0.0204429	0.143101
0	0
0	0.0909091
0.0181818	0.0909091
0.0833333	0.333333
0	0.0857143
0	0.160714
0.333333	0
0	0.0909091
0	0.0740741
0	0.25
0	0
0	0
0	0.088
0	0.4
0	0.0909091
0	0.0375
0	0
0.0909091	0.227273
0	0.37037
0	0
0.111111	0.222222
0	0.0294118
0.04	0.213333
0	0
0	0
0.363636	0.545455
0	0
0	0
0	0
0	0.181818
0	0.2
0	0.0666667
0	0.0689655
0	0
0	0
0	0.21875
0	0
0	0.0769231
0	0.0909091
0	0.129032
0	0
0	0.230769
0	0.0625
0	0
0.142857	0.142857
0	0
0	0.130435
0	0.0769231
0.03125	0.140625
0	0.027027
0.0487805	0.268293
0.333333	0.666667
0	0.0930233
0	0.0743243
0	0
0.0232558	0.162791
0	0
0.0220994	0.0276243
0	0
0	0
0	0
0	0.108108
0	0.25
0.047619	0.047619
0	0.0135135
0.0722892	0.204819
0	0.0714286
0	0
0.0204082	0.0612245
0	0.238095
0.0704225	0.253521
0	0.0714286
0.166667	0
0	0.32
0	0.04
0	0.2
0	0.125
0	0
0	0.0666667
0	0.0689655
0	0
0	0.462963
0	0.35
0.2	0.422222
0.0833333	0.216667
0	0.0294118
0	0.117647
0.25	0.125
0	0.1875
0.0188679	0.0943396
0	0.157895
0.125	0.125
0.0441176	0.205882
0	0.0491803
0.0480769	0.0961538
0	0
0	0
0	0.2
0	0
0.25	0.25
0	0.130435
0	0
0	0
0	0.75
0	0
0	0.285714
0.0434783	0.217391
0.375	0.625
0.0909091	0.136364
0	0.3125
0	0.114286
0	0
0	0.214286
0.0232558	0.232558
0.05	0.35
0	0.25
0	0
0.0517241	0.241379
0.222222	0
1	1
0	0.125
0	0
0	0.121212
0.3	0.366667
0	0.222222
0	0.0666667
0.05	0.3
0.0142857	0.142857
0	0.166667
0	0
0.306818	0.534091
0	0.25
0	0
0	0
0	0.0833333
0	0.111111
0.0769231	0.252747
0	0.5
0	0
0	0
0	0.133333
0	0
0	0.357143
0	0.2
0.307692	0.384615
0	0.25
0.0882353	0.205882
0	0.25
0	0.0727273
0	0
0	0.025
0	0
0	0.142857
0	0
0	0.05
0	0
0.0909091	0.0454545
0.0526316	0.105263
0	0.285714
0	0
0	0.0566038
0.142857	0.0714286
0	0.0666667
0	0.142857
0	0.0888889
0	0
0.0263158	0.0789474
0.0625	0.1875
0	0
0.0952381	0.047619
0.0714286	0.107143
0	0.1
0	0
0	0
0.428571	0.428571
0	0
0.0714286	0.357143
0	0.111111
0.25	0.25
0	0.173913
0.333333	0.333333
0.106383	0.255319
0.12	0.36
0	0.0909091
0.0784314	0.137255
0.0196078	0.0784314
0	0.0384615
0	0
0	0
0	0.285714
0	0.0434783
0.024	0.136
0	0.0140845
0	0.0526316
0	0.0714286
0.333333	0
0	0.122449
0	0
0	0
0	0.240506
0	0.0689655
0.154412	0.235294
0	0.0967742
0	0
0.0142857	0.157143
0	0
0.0208333	0.118056
0	0.173913
0.0833333	0.138889
0.0238095	0.0986395
0	0
0.234043	0.12766
0	0.0625
0.222222	0.222222
0	0
0	0.0909091
0	0.0952381
0	0
0	0
0	0
0.0689655	0.103448
0.117647	0.294118
0	0.115385
0	0.176471
0	0
0	0
0	0
0	0.0769231
0.194444	0.277778
0	0
0.0666667	0.2
0.0454545	0.181818
0.0869565	0.0434783
0.176471	0.117647
0.24	0.24
0.0493827	0.18107
0.0833333	0.305556
0.119048	0.404762
0	0
0	0.153846
0	0
0	0.375
0	0.181818
0	0.107143
0	0.181818
0	0.0344828
0.0434783	0.217391
0	0.0806452
0	0
0.111111	0.222222
0	0.142857
0	0.352941
0	0
0	0
0.25	0.25
0	0
0	0.4
0	0.428571
0.25	0.25
0.25	0.25
0.03125	0.0625
0	0
0.0294118	0.235294
0.0408163	0.22449
0.0126582	0.164557
0	0.1
0	0
0	0.333333
0	0
0	0
0.122449	0.122449
0	0.0454545
0	0.097561
0	0
0.0652174	0.0434783
0	0
0	0
0	0.333333
0	0
0	0.25
0.0416667	0.125
0	0
0	0
0	0
0	0.333333
0	0.166667
0	0
0	0.1875
0.047619	0.047619
0	0.230769
0	0
0	0
0	0
0	0.1875
0	0.291667
0.0666667	0.133333
0.177778	0.377778
0	0.333333
0.0384615	0.0641026
0	0.0434783
0.40625	0.40625
0.0588235	0.176471
0.0153846	0.0307692
0.08	0.08
0.181818	0.454545
0	0.254237
0	1
0	0.125
0	0
0.0322581	0.225806
0.0224719	0.157303
0	0.25
0.1	0.45
0	0
0	0.0744681
0	0.263158
0	0.161765
0	0
0.0909091	0.181818
0.0819672	0.409836
0	0
0	0.075
0.0833333	0.0833333
0.0714286	0.428571
0	0.176471
0.0909091	0.0909091
0	0
0.0142857	0.121429
0	0.0833333
0.0625	0.125
0	0.222222
0	0.105263
0	0.0909091
0.0517241	0.12069
0	0
0.27027	0.567568
0.25	0.333333
0	0
0	0.04
0.0232558	0.116279
0.0813953	0.0813953
0.212766	0.489362
0.111111	0.333333
0.0555556	0.111111
0	0.05
0.0612245	0.102041
0	0.05
0.0238095	0.0238095
0	0.0277778
0	0
0	0.333333
0	0
0	0
0.0909091	0.227273
0	0.12
0	0.0434783
0	0
0	0.266667
0	0.153846
0	0
0	0.0857143
0.0357143	0.285714
0	0.0759494
0	0
0	0
0.0111111	0.277778
0	0
0.333333	0.333333
0.0769231	0.615385
0	0.2
0	0.047619
0.0769231	0.0769231
0	0.0666667
0.0277778	0.138889
0	0.142857
0	0
0.125	0.25
0	0.0843373
0	0
0.08	0.12
0.0384615	0.153846
0	0
0	0.0909091
0.0526316	0.0789474
0	0.0769231
0.00549451	0.0879121
0	0
0	0
0	0
0	0
0	0.0454545
0	0
0	0.265625
0.0909091	0.0909091
0	0
0	0.0434783
0.0754717	0.0849057
0	0
0	0.357143
0	0.0606061
0	0
0	0.166667
0	0.10989
0	0.0909091
0.118421	0.342105
0	0
0	0.0754717
0	0.3
0	0.2
0	0
0	0.0957447
0.0246914	0.0617284
0.0135135	0.135135
0.0217391	0.0978261
0	0.0384615
0	0
0	0
0	0
0	0
0.105263	0.210526
0	0
0	0
0	0.185185
0.010101	0.212121
0	0.0212766
0	0
0.00847458	0.110169
0.142857	0.142857
0	0.0588235
0	0.25
0	0.0454545
0	0.375
0	0
0	0
0	0.5
0	0.289474
0	0
0	0.5
0	0.12
0	0.16
0.00980392	0.147059
0	0.333333
0.0833333	0
0	0.25
0	0.045977
0	0.0952381
0	0.0769231
0	0
0	0.107692
0	0
0	0.0434783
0	0
0.0434783	0.0869565
0	0.205479
0	0
0.0588235	0.176471
0	0.15
0.0204082	0.173469
0.0434783	0.521739
0	0
0	0.047619
0	0
0	0
0	0.2
0	0.122449
0	0.25
0.0384615	0.0384615
0	0.0285714
0.111111	0
0.030303	0.0909091
0	0.25
0.0545455	0.127273
0	0.0909091
0	0.252747
0	0
0	0
0	0
0	0.294118
0	0.25
0	0.09375
0.0425532	0.106383
0	0.181818
0	0.037037
0	0.210526
0	0
0.428571	0.5
0	0
0.0769231	0.0384615
0	0
0	0
0	0.142857
0	0
0.0294118	0.0588235
0.0555556	0.0555556
0	0
0	0.555556
0.0434783	0.231884
0	0
0	0.0416667
0	0
0	0
0	0.0833333
0	0.0714286
0	0
0	0
0	0
0	0.130435
0	0.075
0	0
0	0
0	0
0	0.333333
0	0.0327869
0	0.125
0	0
0	0
0.4375	0.5
0	0.0666667
0	0.5
0.166667	0
0	0
0.123967	0.198347
0	0
0.0689655	0.172414
0	0.169591
0	0.176471
0	0
0.666667	0.333333
0.15	0.4
0	0
0	0
0	0.0833333
0	0.142857
0	0
0.0810811	0.162162
0	0.0769231
0	0
0	0.2
0	0.166667
0	0
0	0
0	0
0.242424	0.363636
0.263158	0.210526
0	0
0.0480349	0.126638
0.0666667	0.0666667
0	0
0.0537634	0.129032
0	0.130435
0	0
0.028169	0.295775
0	0.1
0	0
0	0
0	0.0869565
0	0
0	0
0	0
0	0
0	0
0	0
0	0.2
0.0492958	0.15493
0	0
0	0.117647
0.285714	0.285714
0	0.0666667
0	0.04
0	0
0	0
0	0.181818
0	0.0769231
0	0.0909091
0	0.122807
0	0
0	0.147059
0	0
0	0
0	0
0	0.0666667
0	0.025641
0	0
0	0.241379
0	0.111111
0	0.0526316
0	0
0	0
0	0.285714
0	0
0	0
0	0.0434783
0	0.0952381
0	0.0869565
0	0.25
0.142857	0
0.166667	0.166667
0	0.105263
0	0.2
0	0
0	0.181818
0	0
0	0.235294
0	0
0.0588235	0.176471
0	0.142857
0	0
0	0
0	0.125
0	0.0769231
0	0.153846
0	0.285714
0	0.333333
0	0
0.181818	0.272727
0	0.142857
0	0.173913
0	0
0.153846	0.615385
0	0.222222
0	0
0	0.257143
0	0.181818
0	0
0	0
0	0.206897
0.111111	0.240741
0.285714	0.285714
0	0
0	0
0	0.2
0.0909091	0.454545
0.0909091	0.454545
0	0.148148
0.0185185	0.148148
0	0
0	0
0	0
0	0.333333
0.2	0.4
0	0.273973
0.333333	0.666667
0	0.03125
0	0.125
0	0
0.0714286	0.166667
0.0147059	0.117647
0	0
0	0.111111
0	0.142857
0	0
0	0
0	0.347826
0	0
0	0.125
0	0.555556
0	0.0322581
0.0126582	0.253165
0	0.142857
0	0.5
0	0.0574713
0.12963	0.222222
0.3125	0.375
0	0
0	0
0	0
0.111111	0
0	0.0384615
0	0
0.0185185	0.203704
0	0.466667
0.2	0.166667
0	0.2
0	0.047619
0	0.25
0.024	0.04
0	0
0.375	0.5
0.0967742	0.0967742
0	0.147059
0.0528634	0.110132
0	0
0.076087	0.163043
0.166667	0.25
0	0
0	0.0869565
0	0
0.04	0.08
0.121951	0.195122
0	0
0.25	0.125
0.0258621	0.172414
0	0
0	0.0384615
0.0769231	0.269231
0	0
0	0.220339
0	0
0.0285714	0.0571429
0	0
0.00909091	0.290909
0	0.1
0.125	0.125
0	0
0	0.25
0	0.153846
0	0
0	0.333333
0	0
0	0.118644
0	0
0.0769231	0.0769231
0.0666667	0.133333
0	0.0714286
0	0
0.0357143	0.125
0.0294118	0.0490196
0.0344828	0.155172
0	0
0	0.166667
0	0.0666667
0	0.111111
0	0.0925926
0	0.1
0	0.0142857
0	0
0	0
0	0.0833333
0	0.0740741
0.0322581	0.16129
0.2	0.6
0	0
0	0.0810811
0	0.0909091
0	0
0.0967742	0.419355
0	0.166667
0.027027	0.0810811
0	0.145695
0	0.047619
0.0555556	0.222222
0	0
0	0
0	0
0	0
0.142857	0.238095
0	0
0	0
0	0
0	0.06
0.0606061	0.166667
0	0
0	0.103448
0	0
0	0
0.0384615	0.0384615
0	0.285714
0	0.156863
0	0.157895
0	0.333333
0	0.111111
0	0.206897
0.02	0.1
0.0666667	0.266667
0	0
0	0
0	0.5
0.137615	0.183486
0	0
0	0.277778
0	0.1
0.2	0
0	0.0769231
0	0
0	0.0612245
0	0.0952381
0	0.190476
0	0
0.571429	0.571429
0	0
0	0.235294
0	0
0	0
0.125	0.125
0.0225564	0.240602
0.0465116	0.116279
0	0.117647
0	0.307692
0	0
0	0
0	0.333333
0	0
0	0.0666667
0.0754717	0.132075
0	0
0	0.227273
0	0.0909091
0.02	0.14
0	0.0851064
0	0.08
0	0
0	0.142857
0	0
0	0
0.142857	0
0	0
0	0
0.0114943	0.0689655
0	0.0909091
0	0
0	0.0714286
0	0.111111
0.333333	0.333333
0	0
0	0
0	0.15
0.0434783	0.130435
0	0
0	0.227273
0	0.0714286
0	0
0	0.375
0	0
0	0
0	0
0	0
0	0
0	0
0	0.0952381
0.027027	0.135135
0	0.137931
0	0
0.307692	0.653846
0.0175439	0.157895
0	0.0714286
0	0
0	0
0.173469	0.469388
0.00704225	0.151408
0	0
0	0.210526
0.05	0.05
0	0.0689655
0.192308	0.307692
0	0.333333
0.00505051	0.176768
0	0
0	0
0	0.111111
0	0.375
0	0.142857
0.0465116	0.0232558
0	0
0	0.235294
0	0
0	0
0	0
0	0
0	0.0408163
0	0.0394737
0	0
0	0
0	0.0454545
0	0
0	0.0666667
0	0.1
0	0
0.0689655	0.241379
0	0.2
0.0714286	0.142857
0	0
0	0
0	0.27027
0.04	0.04
0	0
0	0.1875
0.0418118	0.285714
0	0
0	0.257576
0	0
0	0.1
0.047619	0.0952381
0	0
0	0.147059
0	0
0	0.197861
0.101266	0.379747
0	0.0714286
0.0232558	0.0930233
0.2	0.2
0.037037	0.111111
0	0
0	0
0	0.25
0	0
0	0
0.047619	0.0952381
0.047619	0.0952381
0.292208	0.266234
0	0.0731707
0.131579	0.421053
0.285714	0.333333
0	0.0566038
0	0.162162
0.0172414	0.0689655
0	0
0.25	0.166667
0	0
0.0485437	0.223301
0	0
0	0.1
0.0434783	0.434783
0	0
0	0
0.0689655	0.172414
0	0.136364
0	0.115385
0	0.264706
0	0.0491803
0	0.0666667
0	0.0909091
0	0.3125
0.0810811	0.0810811
0	0
0	0.047619
0.212121	0.272727
0	0.210526
0	0
0	0.103448
0	0
0	0.0454545
0.0185185	0.0925926
0	0
0.5	1
0.0588235	0.117647
0.0434783	0.130435
0	0.111111
0	0.0588235
0	0.0588235
0	0
0.333333	0.333333
0.0909091	0.0909091
0	0
0.230769	0.153846
0.00877193	0.5
0	0.2
0	0.0769231
0.329114	0.468354
0	0.222222
0	0.166667
0	0.027027
0.545455	0.363636
0	0.3125
0	0.125
0	0
0	0
0	0.2
0	0.140625
0.166667	0.5
0.05	0.05
0.0769231	0.0769231
0	0
0.0307692	0.246154
0	0.103448
0.210526	0.526316
0	0
0	0.25
0	0.139535
0	0.1
0	0
0.1	0.1
0.333333	0.4
0	0
0	0.0588235
0	0.0769231
0	0.176471
0.027027	0.189189
0.0208333	0.416667
0	0
0	0.2
0	0
0.030303	0.136364
0.242857	0.442857
0	0.0526316
0.0634921	0.238095
0	0.0666667
0	0.36
0	0
0	0.0454545
0	0.125
0.0625	0.25
0	0
0	0
0	0.25
0.0869565	0.26087
0.0185185	0.0925926
0.0769231	0
0	0
0	0.0357143
0	0.111111
0	0
0.0571429	0.285714
0	0.0322581
0.027027	0.108108
0	0.222222
0	0
0	0.444444
0	0.0454545
0.311111	0.355556
0	0
0	0.0555556
0.0714286	0.285714
0.0806452	0.177419
0	0
0.0517241	0.241379
0	0
0.0268817	0.16129
0	0
0	0
0	0.181818
0	0.0909091
0	0
0	0.384615
0	0.0454545
0	0
0	0.025
0.047619	0.047619
0	0
0	0
0	0
0	0.272727
0.0185185	0.185185
0	0.25
0.059322	0.101695
0	0
0	0.222222
0.0220994	0.348066
0	0.155963
0.0909091	0.136364
0	0.1
0	0
0	0
0	0
0	0
0	0
0	0.25
0	0
0	0.375
0	0.0833333
0	0
0	0
0	0
0	0
0	0.137931
0.04	0.28
0	0.0909091
0.125	0
0	0.188679
0	0
0	0.125
0	0.25
0	0
0	0
0	0.0952381
0	0.1
0	0.2
0	0.0645161
0	0.0909091
0	0
0	0
0	0.25
0	0
0	0.0338983
0	0.0588235
0	0
0.25	0.288462
0	0
0	0
0.0555556	0.0555556
0	0
0	0
0.00813008	0.203252
0.0526316	0.0526316
0	0
0	0.0789474
0.047619	0.190476
0.03125	0
0	0.2
0.037037	0.444444
0	0.05
0.142857	0.142857
0	0
0.03125	0.1875
0	0.0869565
0	0.411765
0	0.0434783
0.125	0.5
0	0
0	0.0909091
0	0
0.0178571	0.232143
0	0
0.444444	0.555556
0.1	0.3
0	0.26087
0.0714286	0.142857
0	0
0.111111	0.111111
0.0681818	0.136364
0.0833333	0.0208333
0.020202	0.292929
0	0
0.027027	0.0810811
0.0447761	0.223881
0.125	0
0.153846	0.230769
0.1	0.2
0	0
0.0294118	0.0735294
0.0555556	0.111111
0	0
0	0.0491803
0	0.135593
0.142857	0
0	0
0	0
0.0909091	0.30303
0	0.125
0	0
0	0.181818
0.00769231	0.107692
0	0.0666667
0.0625	0.0625
0	0.214286
0	0
0	0
0	0.285714
0	0.130435
0	0
0	0.0746269
0.271739	0.358696
0	0.12
0	0.2
0	0.0555556
0.0769231	0
0	0
0	0
0.0192308	0.0576923
0	0.0454545
0	0.027027
0	0.125
0.0714286	0.0714286
0	0.142857
0.135135	0.108108
0.0263158	0.289474
0	0.178571
0	0.0714286
0.125	0.1875
0	0.0508475
0.0181818	0.254545
0	0.0714286
0	0.0434783
0	0.0357143
0.0909091	0.0909091
0	0.15
0	0.2
0.0555556	0.0555556
0.016129	0.129032
0	0
0	0
0	0
0.0344828	0.103448
0	0
0.222222	0.244444
0	0.109091
0.315789	0.210526
0.0175439	0.210526
0	0.0217391
0	0.0740741
0	0
0.1	0.1
0.127907	0.162791
0	0
0	0
0	0.05
0	0.157895
0.0151515	0.0909091
0	0.423077
0	0.0869565
0	0.190476
0	0
0	0.03125
0.121951	0.146341
0.0545455	0.436364
0.03125	0.135417
0.0769231	0.0769231
0	0.0625
0	0.0333333
0	0
0.230769	0.346154
0	0.0555556
0.0243902	0.0243902
0	0
0.0149254	0.134328
0.0512821	0.128205
0	0
0.0857143	0.171429
0	0.444444
0.114094	0.187919
0.0714286	0.142857
0	0.0909091
0.0833333	0.305556
0	0.0857143
0	0.0625
0	0
0	0.0789474
0	0
0	0.333333
0	0
0	0
0.0789474	0.118421
0	0
0.0215054	0.311828
0	0
0	0.307692
0	0
0	0.230769
0.117647	0.294118
0	0
0	0
0.04	0
0.111111	0.111111
0	0.125
0	0
0.025	0.2
0	0.25
0	0
0.0333333	0.0333333
0.106061	0.169192
0.0298507	0.268657
0.016129	0.0645161
0	0.115385
0	0
0	0.111111
0	0.103448
0.0125	0.15
0	0
0	0.0625
0	0.111111
0.0526316	0.105263
0	0.25
0.00934579	0.308411
0.0930233	0.325581
0	0
0	0.222222
0.0454545	0.159091
0.105263	0.289474
0	0.0833333
0.15	0.35
0	0.047619
0.142857	0.285714
0.0322581	0.078341
0	0
0	0.125
0.1875	0.5
0.0454545	0.227273
0	0.285714
0.0555556	0.203704
0	0.166667
0.0576923	0.173077
0	0
0.0225564	0.0827068
0	0.05
0	0
0	0.105263
0	0
0	0.272727
0	0.25
0	0
0.0588235	0.117647
0.25	0
0	0
0	0.2
0	0
0	0.12
0	0.0555556
0.1	0.2
0.473684	0.394737
0	0.0909091
0.142857	0.142857
0.0263158	0.210526
0	0.142857
0.0384615	0.153846
0.1875	0.1875
0.04	0.08
0	0
0	0
0.117647	0.117647
0	0
0	0
0	0.1
0	0
0	0.0625
0	0
0.5	0.625
0.0689655	0.155172
0	0
0	0.0909091
0.025641	0.025641
0	0
0	0.263158
0	0
0	0.222222
0	0
0.2	0
0	0.0588235
0	0
0	0.1
0	0.166667
0	0.027027
0	0.0943396
0.0833333	0.104167
0	0.133333
0	0.0434783
0.0588235	0.0294118
0	0
0	0
0.0357143	0.0357143
0	0
0	0.0909091
0	0.363636
0.0666667	0.2
0	0
0.00684932	0.157534
0.4	0.6
0	0
0	0
0.333333	0
0	0.2
0	0.377778
0.25	0.25
0	0.214286
0	0.25
0	0.113636
0	0.09375
0	0.121212
0	0
0	0
0.0666667	0.0666667
0.3	0.3
0	0
0.0625	0.0625
0	0
0	0.1
0.142857	0.0714286
0	0
0	0.153846
0.25	0.75
0	0.117647
0	0.619048
0	0.148148
0	0.333333
0.0384615	0.115385
0	0.111111
0	0
0	0.106383
0	0
0.0697674	0.186047
0.0285714	0.2
0	0.05
0.0263158	0.210526
0.1	0.34
0	0
0.0625	0.0625
0.0263158	0.105263
0.425	0.55
0.0666667	0.24
0.222222	0
0.15942	0.289855
0	0.333333
0	0
0	0
0.130435	0.391304
0.05	0.1
0.0344828	0.0689655
0.0175439	0.0350877
0.0357143	0.25
0	0.166667
0.0196078	0.156863
0	0.191489
0.0416667	0.0833333
0.25	0.25
0	0.0571429
0.116279	0.348837
0.0753425	0.431507
0	0.192308
0	0.037037
0	0
0	0
0	0.09375
0	0.0416667
0	0.169811
0	0
0	0.125
0	0.0555556
0	0
0	0.222222
0	0.0833333
0	0.153846
0	0
0	0
0	0.291667
0.0882353	0.0882353
0.025	0.025
0.018018	0.225225
0	0.0625
0	0.125
0.04	0.12
0	0.2
0	0.470588
0.0357143	0.321429
0.0344828	0.0689655
0	0
0.0227273	0.113636
0.047619	0.047619
0.0367647	0.161765
0	0
0	0.0645161
0.027027	0.0810811
0	0
0	0.0666667
0	0.125
0.0460526	0.201754
0	0.142857
0	0.047619
0	0.392857
0	0.0588235
0	0.0588235
0	0.0909091
0	0.0625
0	0.0571429
0	0.142857
0.0833333	0.0833333
0.666667	0.5
0.2	0.238095
0	0.0434783
0.0555556	0.0833333
0.0128205	0.025641
0	0.210526
0	0.175
0.06	0.18
0	0.307692
0.0217391	0.0652174
0.0273973	0.0684932
0	0.35
0	0.0833333
0	0.0714286
0	0.0588235
0	0.166667
0	0.25
0	0
0	0
0.148148	0.037037
0	0
0.0909091	0.0909091
0	0
0.047619	0.174603
0.111111	0.222222
0.0625	0.0625
0	0.06
0	0
0	0.0833333
0	0.166667
0	0.458333
0	0
0	0.285714
0	0.0568182
0	0.357143
0.0615385	0.415385
0.0425532	0.212766
0	0
0.0606061	0.363636
0.00502513	0.0301508
0.012987	0.0909091
0.0645161	0.258065
0	0
0.2	0
0	0
0	0
0	0.0333333
0	0.172414
0	0.333333
0	0.0714286
0	0
0	0
0	0
0	0
0	0
0.039604	0.19802
0	0.0769231
0.0697674	0.162791
0	0.0333333
0.032	0.36
0	0.238095
0	0
0	0.125
0	0
0.236842	0.368421
0	0.0833333
0.157895	0.157895
0.157895	0.315789
0	0.142857
0	0.333333
0	0
0	0.243243
0	0
0	0
0	0
0.0666667	0.133333
0	0.333333
0.0512821	0.179487
0.0454545	0.363636
0	0
0	0.181818
0.285714	0.285714
0.0344828	0.206897
0	0.375
0.25	0.375
0.1	0.1
0	0
0	0
0	0.25641
0	0.5
0.111111	0.111111
0	0.125
0	0
0.130435	0.130435
0	0.173913
0	0.0322581
0	0.0784314
0.125	0.25
0.0869565	0.173913
0	0.285714
0	0
0	0.333333
0	0.0666667
0	0
0.0416667	0
0	0
0	0.166667
0	0
0	0.0555556
0	0.111111
0	0.138462
0	0
0.117647	0.529412
0	0
0	0.111111
0	0
0	0.0769231
0	0
0	0.0434783
0.0217391	0.195652
0.0731707	0.280488
0	0.1
0	0
0	0.0169492
0	0
0	0
0.0135135	0.22973
0	0.142857
0	0
0	0.111111
0	0.0909091
0.027027	0.189189
0	0.166667
0	0.0625
0	0
0	0.153846
0	0.153846
0	0
0.166667	0.5
0.0588235	0.0588235
0	0.0833333
0	0.210526
0	0.125
0	0
0	0.166667
0	0
0	0.277778
0	0.0555556
0.075	0.05
0	0.119048
0	0.0833333
0	0
0	0.0232558
0	0.133333
0	0
0	0
0	0.0909091
0.218935	0.443787
0	0.0444444
0	0.210526
0	0.333333
0	0.125
0	0.0877193
0.0588235	0
0	0
0	0.0588235
0	0
0	0.208333
0.0185185	0.0925926
0.0588235	0.294118
0	0.025
0	0
0	0.0588235
0.210526	0
0.125	0.4375
0.180556	0.194444
0	0
0	0.166667
0.0837004	0.198238
0	0.0555556
0	0.2
0	0.25
0	0
0.4	0.333333
0	0
0	0.027027
0	0
0	0
0	0
0	0.125
0	0
0	0.1
0	0.133333
0.0114286	0.205714
0	0
0	0
0.025641	0.102564
0	0.142857
0.25	0.5
0	0.360656
0.121951	0.341463
0	0
0	0
0.1	0
0	0.142857
0	0
0	0
0	0
0	0.238095
0	0.047619
0	0.129032
0	0.0526316
0	0.195652
0	0
0	0.185185
0	0.25
0.181818	0.636364
0	0.125
0	0.216216
0.5	0
0	0
0	0.0454545
0.0379747	0.126582
0	0
0	0.142857
0	0.238095
0	0.125
0	0.25
0	0.1
0.4	0.4
0	0
0.0555556	0.166667
0.2	0.4
0.129032	0.387097
0.0625	0
0	0.142857
0	0.0952381
0.0196078	0.176471
0	0.025641
0.0512821	0.25641
0	0
0	0
0	0.185185
0.25	0.5
0.4	0.6
0	0
0.05	0.05
0	0.0714286
0	0.0909091
0	0.5
0	0.115385
0	0
0.428571	0.714286
0.0277778	0.0555556
0.125	0.25
0.666667	0.166667
0	0.0666667
0	0.03125
0	0.125
0	0
0	0
0	0.125
0	0
0.0350877	0.0877193
0	0
0	0.25
0	0
0	0.173913
0	0
0	0
0	0
0	0.25
0	0.115385
0.0454545	0
0.117647	0.441176
0	0
0.0131579	0.0921053
0	0.285714
0	0.0416667
0.0555556	0.166667
0	0
0	0.0857143
0	0.0322581
0	0.0606061
0	0
0.222222	0.222222
0	0.411765
0	0
0	0
0	0.1
0	0.285714
0	0.173077
0.0307692	0.292308
0	0.0833333
0	0.0108696
0.1	0.1
0	0.0681818
0.153846	0.307692
0	0.152542
0	0.0384615
0	0
0	0.114458
0	0.111111
0	0.384615
0	0.301887
0.05	0.05
0.0135135	0.22973
0	0.185185
0	0.0333333
0	0
0	0.1
0	0.230769
0	0
0	0
0	0
0	0.105263
0.0113636	0.0909091
0.0833333	0.0833333
0	0.133333
0	0.127451
0	0.25
0	0.037037
0.109375	0.140625
0.107143	0.214286
0	0
0	0.0416667
0	0.12766
0	0
0	0.350877
0	0.075
0	0
0	0
0.03125	0.03125
0.130435	0.26087
0	0
0	0.16
0.05	0
0.255319	0.361702
0	0.125
0	0.333333
0	0.25
0	0
0	0.0444444
0	0
0	0
0	0.0405405
0.0555556	0.0555556
0	0.166667
0	0.277778
0	0.0288066
0.055814	0.15814
0	0.0344828
0	0.117647
0	0
0	0.0666667
0	0.130435
0.222222	0.31746
0	0
0.272727	0
0	0.210526
0.0277778	0.0833333
0.0232558	0.186047
0	0.1
0	0
0	0
0	0.103448
0	0
0	0
0	0.172414
0	0.103448
0	0.0816327
0	0.04
0	0.12
0	0.0769231
0.138889	0.333333
0.272727	0.227273
0	0
0	0
0.2	0
0.05	0.15
0.08	0.08
0	0.168539
0.133333	0.333333
0	0
0.5	0.75
0.272727	0.0909091
0	0.111111
0	0.555556
0.0588235	0.294118
0	0.333333
0	0.2
0.010989	0.181319
0.0277778	0.166667
0.0714286	0.392857
0.0285714	0.2
0	0.0833333
0	0.15942
0.0204082	0.112245
0	0.12
0	0
0	0.119048
0.0196078	0.176471
0	0
0	0.0833333
0.255319	0.425532
0	0.0588235
0	0.0625
0	0.0357143
0	0.2
0	0.0232558
0	0.0888889
0	0.101124
0	0
0	0.2
0	0.1
0	0
0.176471	0.411765
0.153846	0.0769231
0	0
0	0.0869565
0.4	0.2
0	0.0606061
0	0.0416667
0	0.0909091
0	0
0	0.0333333
0	0.153846
0.05	0.2
0	0
0.00719424	0.158273
0	0.5
0	0
0.0780488	0.219512
0	0.0416667
0	0.142857
0.0909091	0
0	0
0.153846	0.230769
0	0.0833333
0.142857	0.571429
0.0422078	0.12013
0	0
0	0.246154
0	0
0	0.217391
0	0.1
0	0.125
0	0.111111
0	0.166667
0	0.047619
0	0.0657895
0.0204082	0
0	0
0	0.0697674
0	0.204082
0	0.0540541
0	0.230769
0	0
0	0
0.0254237	0.127119
0	0.05
0	0.235294
0.25	0.25
0	0
0	0
0	0.15
0	0.135593
0	0
0	0.0714286
0	0
0.0140845	0.0704225
0	0.0344828
0	0.15625
0	0.25
0.0119048	0.154762
0.0113636	0.272727
0.333333	0.5
0	0
0.0232558	0.162791
0	0.04
0	0
0	0.1
0	0.285714
0	0.0789474
0	0
0	0.212766
0	0.357143
0	0.2
0	0
0.0212766	0.148936
0	0
0	0.0232558
0	0
0	0
0	0.117647
0	0.0689655
0.127753	0.290749
0.0153846	0.169231
0	0
0	0
0	0
0	0
0	0
0.21875	0.453125
0	0.285714
0.0357143	0.428571
0	0
0.0666667	0
0	0.133333
0.0232558	0.0465116
0.0454545	0.227273
0.0833333	0.222222
0	0.172414
0	0.117647
0	0
0	0.222222
0	0.166667
0	0.0833333
0	0.103448
0.011236	0.0674157
0.0666667	0.2
0	0
0.0714286	0.0714286
0	0
0	0
0	0.138889
0	0.137931
0.0555556	0.0555556
0	0.285714
0	0.0689655
0	0
0.045977	0.206897
0.08	0.12
0	0.25
0.166667	0.5
0	0.1
0	0
0	0
0	0
0	0.0384615
0.013986	0.0769231
0.0298507	0.0447761
0	0
0	0
0	0.109375
0.4	0.6
0	0.05
0.0491803	0.191257
0.123894	0.300885
0	0
0	0.0606061
0	0
[truncated: 15,132 more rows]

## Sheet: Male
journal_elite	citation_elite
0	0
0	0
0.021978	0.395604
0.141026	0.153846
0	0.111111
0.04	0.12
0.09375	0.125
0	0.4
0.0789474	0.263158
0.00980392	0.0784314
0	0.238095
0	0
0	0.576923
0.0416667	0.375
0	0.111111
0.133333	0.133333
0	0
0	0
0	0.0895522
0.142857	0.285714
0	0.111111
0.1	0.2
0.272727	0.363636
0.0217391	0.0434783
0.011583	0.162162
0	0
0	0.258065
0	0
0	0
0.0625	0.25
0	0
0	0.363636
0	0.225806
0	0
0	0.178571
0	0
0	0
0.0588235	0.294118
0	0.04
0	0.166667
0	0.0714286
0.0526316	0.105263
0.292308	0.446154
0	0.0416667
0	0.105263
0	0.125
0	0.166667
0.0769231	0.153846
0.0526316	0.0526316
0.0384615	0.0384615
0	0.190476
0.0140845	0.112676
0	0.0434783
0.1	0.1
0	0.0779221
0.0967742	0.193548
0	0.148148
0	0
0	0.272727
0	0.1
0	0
0	0.0857143
0	0.1
0.0140845	0.126761
0.0666667	0
0	0
0.1	0.2
0.553191	0.829787
0	0
0	0.117647
0	0
0.333333	0.222222
0.00934579	0.102804
0.0204082	0.22449
0	0.105263
0	0
0	0.333333
0	0.0416667
0	0
0.354839	0.548387
0	0.222222
0.0333333	0.0666667
0.333333	0.333333
0	0
0	0
0	0
0	0.133333
0.5	1
0	0.454545
0.0555556	0.166667
0.125	0
0	0
0	0
0.132075	0.169811
0	0.130435
0.0405405	0.486486
0	0.0243902
0	0
0	0
0	0.36
0	0
0	0
0	0
0.148148	0.148148
0	0
0.0325203	0.105691
0	0
0.294118	0.588235
0	0.0526316
0.0833333	0.166667
0	0
0	0
0	0.333333
0.0454545	0.318182
0	0.4
0.516129	0.677419
0	0
0	0
0	0.103448
0.0555556	0.326389
0	0
0	0
0.0666667	0.0666667
0	0.136364
0	0.142857
0	0.0384615
0	0.0833333
0.1	0.14
0	0
0.025974	0.207792
0.0232558	0.255814
0.00840336	0.0588235
0.142857	0.285714
0	0.05
0	0.0243902
0	0.111111
0	0
0.0384615	0.346154
0.1	0.4
0	0.5
0	0.0434783
0	0
0	0
0	0
0	0
0	0.0833333
0	0.09375
0.0697674	0.116279
0.107143	0.321429
0	0.133333
0.0263158	0.438596
0	0.105263
0	0
0	0
0	0.0327869
0	0
0	0
0	0
0	0.1
0	0.0465116
0	0.0555556
0	0.125
0	0.108696
0	0.111111
0.0952381	0.380952
0	0.241379
0	0.0666667
0.45	0.75
0	0
0	0.243243
0.04	0.04
0	0.0857143
0	0
0.0322581	0.129032
0	0
0	0
0	0
0.0769231	0.42735
0.0625	0.4375
0	0.1875
0.0512821	0.153846
0.0104167	0.1875
0.220339	0.288136
0	0.214286
0	0.0909091
0	0
0	0.152542
0	0
0	0.111111
0	0.166667
0	0.210526
0.162162	0.27027
0	0.4
0	0.0869565
0	0.0657895
0.0882353	0.176471
0.333333	0
0.0833333	0.25
0.111111	0.111111
0.0758621	0.151724
0	0.263158
0.0625	0
0	0
0.0625	0.1875
0.272727	0.363636
0	0.333333
0.0909091	0.254545
0.0833333	0.208333
0.0571429	0.285714
0	0
0.179487	0.461538
0.282051	0.307692
0	0
0.0769231	0.115385
0	0.291667
1	0.5
0	0.390244
0.0377358	0.0471698
0.0769231	0.0384615
0	0.170732
0	0.217391
0	0
0	0.2
0.0833333	0.25
0	0
0	0.166667
0	0.257143
0	0
0	0.2
0	0.214286
0.0833333	0.0833333
0	0.116279
0	0
0	0.0625
0	0.0277778
0	0
0	0
0.0285714	0.0857143
0.4375	0.5
0.1	0.211111
0	0.107143
0	0
0	0
0	0
0.166667	0.166667
0.047619	0.190476
0.04	0.04
0.176471	0.147059
0	0.227273
0	0.111111
0	0.107143
0.0909091	0.181818
0.0416667	0
0	0
0.107143	0.214286
0	0.259259
0.0238908	0.112628
0	0
0	0.0526316
0.0666667	0.133333
0	0.305556
0	0
0	0.294118
0.030303	0.121212
0	0
0	0
0	0
0	0
0.0888889	0.488889
0	0
0	0
0	0.181818
0.046875	0.15625
0.0952381	0.142857
0	1
0	0.0909091
0	0.238095
0	0.357143
0.125	0.25
0	0.0714286
0	0
0	0.0344828
0	0
0.291667	0.333333
0	0.136364
0	0.333333
0	0.0909091
0.0666667	0.133333
0.0454545	0.318182
0	0.285714
0.015873	0.190476
0.0526316	0.157895
0	0
0	0
0.0185185	0.259259
0	0.285714
0	0.142857
0	0.0789474
0	0.0769231
0.277778	0.166667
0.28	0.32
0	0
0	0
0	0.0900901
0.0470588	0.2
0.181818	0.181818
0.0666667	0.177778
0	0
0.0238095	0.0714286
1	1
0	0
0	0
0.075	0.183333
0	0
0	0.416667
0	0.111111
0.05	0.208333
0	0
0	0.0384615
0.25	0.5
0	0
0	0
0.00404858	0.186235
0.0344828	0.155172
0	0.0487805
0.0204082	0.0816327
0	0.0625
0	0.157895
0.142857	0
0	0.0952381
0	0.0555556
0.00740741	0.0888889
0	0.126126
0.0601504	0.225564
0.491803	0.409836
0.0540541	0.135135
0	0.75
0	0.0322581
0	0.0714286
0	0.166667
0	0.0588235
0.102273	0.272727
0.0204082	0.0816327
0.142857	0
0	0.0757576
0.0384615	0.0769231
0	0
0	0
0.285714	0.428571
0	0
0	0.0357143
0.0266667	0.192
0	0.025
0.12963	0.259259
0.0277778	0.0972222
0	0.0416667
0	0
0	0.2
0.25	0.125
0	0.1
0.0384615	0.0769231
0	0.153846
0	0.0625
0.0526316	0.0526316
0	0.160714
0	0.133333
0.0410959	0.260274
0	0.130435
0.0227273	0.25
0	0.0588235
0	0.0408163
0.0588235	0.117647
0.0238095	0.190476
0.166667	0.0833333
0.0212766	0.191489
0.047619	0.107143
0	0.149123
0.075	0.3875
0.0277778	0.222222
0.125	0.375
0	0.0714286
0	0.333333
0.0222222	0.111111
0	0
0	0.125
0.037037	0.0740741
0	0
0.0833333	0.3
0.285714	0.571429
0.0625	0.3125
0	0.0333333
0	0.186047
0	0.2
0	0
0	0.375
0.142857	0.142857
0	0
0	0.253968
0	0.171429
0	0.038835
0.5	0.25
0	0
0.222222	0.111111
0.0752688	0.150538
0.05	0.2
0	0
0.00675676	0.236486
0	0.117647
0	0.0212766
0.25	0.25
0	0.0882353
0	0.4
0.0135135	0.351351
0.0740741	0.407407
0.0909091	0
0.0421053	0.168421
0	0
0	0.0909091
0.0120482	0.168675
0	0.162791
0.0588235	0.117647
0	0.433962
0.0552147	0.153374
0.235294	0.352941
0.047619	0.190476
0	0
0	0
0	0
0	0.636364
0.05	0.05
0.0196078	0.254902
0.1	0.3
0.038961	0.103896
0	0.30303
0.0769231	0.128205
0.05	0.175
0	0.227273
0.0185185	0.253086
0.105263	0.263158
0	0.142857
0	0
0.0967742	0.129032
0.220339	0.271186
0.0357143	0.428571
0.056338	0.183099
0.1133	0.211823
0.0307692	0.138462
0.0169492	0.169492
0.0344828	0
0.0322581	0.129032
0.0595238	0.130952
0.0480769	0.211538
0	0
0	0.277778
0.37037	0.518519
0.0322581	0.0967742
0	0.175
0	0.152778
0	0.0666667
0	0.0217391
0	0.333333
0	0
0.0327869	0.0655738
0	0
0.151515	0.272727
0.0120482	0.0481928
0	0.0882353
0.0384615	0.153846
0	0.125
0	0.0909091
0	0.181818
0	0
0.2	0.4
0.112676	0.239437
0	0.266667
0	0.176471
0	1
0.0243902	0.146341
0	0.4
0	0.135135
0	0
0.0555556	0
0.0496454	0.294326
0	0
0.00465116	0.0930233
0	0.0416667
0	0
0.392857	0.428571
0	0.5
0	0
0	0.125
0	0.0526316
0	0.230769
0.06	0.17
0.333333	0.333333
0	0.3125
0.193548	0.225806
0.0107527	0.16129
0.0128205	0.0512821
0	0.0666667
0.047619	0.321429
0	0
0	0.24
0	0
0	0
0	0
0.1	0.075
0	0.114286
0	0.0943396
0.151515	0.181818
0	0.154545
0.25	0.25
0.0416667	0
0	0
0.0454545	0.0909091
0	0
0	0.075
0.137931	0.0689655
0.181818	0.272727
0.04	0.12
0.02	0.08
0	0
0	0
0	0.1
0	0.0909091
0.142857	0.714286
0	0.232558
0.125	0.125
0.118644	0.322034
0	0.269231
0	0
0.25	0.25
0.3	0.5
0	0.0588235
0	0.047619
0	0.0769231
0.037037	0.111111
0	0
0.024	0.208
0.0229885	0.183908
0.0283019	0.103774
0.0277778	0.25
0.0196078	0.117647
0.5	0.5
0	0
0	0.0909091
0.0172414	0.0689655
0.176471	0.264706
0.115385	0.153846
0.253012	0.445783
0.0542636	0.24031
0	0
0.135135	0.324324
0	0
0.3	0.6
0	0
0.333333	0.518519
0	0
0	0.04
0.0454545	0
0	0
0	0.030303
0	0
0.0224719	0.157303
0	0.030303
0.0327869	0.0655738
0	0.179487
0	0.0246914
0.166667	0.0833333
0.0869565	0.130435
0.0122699	0.128834
0.0210526	0.0947368
0	0
0	0
0	0
0	0
0.0526316	0.0526316
0	0.126316
0	0.407407
0	0.0769231
0.0196078	0.137255
0	0
0.0423729	0.305085
0.0517241	0.232759
0.171429	0.257143
0.0526316	0.210526
0	0.0666667
0	0.238095
0.375	0.25
0	0.166667
0.142857	0.142857
0	0.157895
0	0
0.419355	0.612903
0	0
0	0
0.0333333	0.166667
0	0.2
0.0344828	0.275862
0.0512821	0.25641
0.0833333	0
0	0.0322581
0	0.142857
0	0.2
0	0.0588235
0.0208333	0.125
0	0.0833333
0.0769231	0.153846
0	0.333333
0	0
0	0.393939
0	0.0350877
0.0212766	0.148936
0.219512	0.219512
0	0
0.1	0
0	0.176471
0	0.117647
0	0.166667
0.0294118	0.0882353
0.0909091	0.454545
0.0540541	0.0540541
0	0.166667
0.103448	0.172414
0	0.210526
0.0125	0.05
0	0.2
0.027027	0.189189
0	0.0625
0	0
0	0.27551
0	0.0967742
0	0
0	0.105263
0.0645161	0
0	0
0	0
0	0.105263
0.142857	0
0	0.12766
0	0.285714
0.0588235	0.117647
0	0
0	0
0.0625	0.125
0	0
0	0
0.0769231	0.307692
0.258065	0.516129
0	0.08
0	0.285714
0	0
0	0
0	0.05
0	0.117647
0.357143	0.428571
0	0.133333
0	0
0.0266667	0.16
0.0166667	0.15
0	0
0.228571	0.228571
0	0.0769231
0.0731707	0.219512
0	0.0434783
0	0.2
0.0833333	0.291667
0	0.142857
0.0384615	0.230769
0.0384615	0.192308
0.2	0.2
0	0.0555556
0.119403	0.298507
0.0138889	0.0416667
0	0.047619
0.133333	0.2
0	0.0833333
0.0285714	0.228571
0	0.05
0	0
0	0.111111
0.027027	0.175676
0	0.205882
0	0.0363636
0	0.0434783
0.0243902	0.365854
0.0113636	0.0795455
0	0.047619
0.0131579	0.355263
0	0
0	0.111111
0	0
0	0.142857
0	0.4
0	0.113208
0	0.142857
0	0.25
0	0
0.0434783	0.0869565
0	0.142857
0	0.1
0	0.25
0	0.111111
0.192308	0.230769
0.3	0.3
0	0.142857
0.047619	0.119048
0.111111	0.133333
0.321429	0.0357143
0	0.0526316
0	0.0632911
0	0.190476
0	0.444444
0.125	0.125
0	0.0714286
0	0.0196078
0.142857	0.142857
0	0.0555556
0	0.106195
0	0.02
0	0
0.147059	0.264706
0.0666667	0.5
0.125	0.375
0	0.307692
0	0.047619
0	0
0	0.037037
0.0731707	0.243902
0	0
0.0327869	0.163934
0	0
0.0263158	0.0263158
0	0.0555556
0	0.571429
0	0.0869565
0.407407	0.518519
0	0.0808081
0	0.0454545
0	0
0	0.181818
0	0.25
0.4	0.55
0.115385	0.115385
0.2	0.2
0	0
0	0
0	0
0	0.102041
0.0666667	0
0.06	0.36
0.333333	0.666667
0.25	0.125
0	0
0	0
0	0.0625
0	0.084507
0.0384615	0.153846
0	0
0	0.0491803
0.121212	0.242424
0.2	0.2
0.0319149	0.0957447
0	0
0.012987	0.142857
0.0277778	0.111111
0.4	0.25
0.2	0.4
0	0.111111
0	0.0526316
0	0
0	0
0	0
0.4	0.6
0.142857	0.190476
0.166667	0.166667
0.181818	0.272727
0.0470588	0.329412
0.190476	0.142857
0	0.03125
0	0
0.0357143	0.25
0.125	0.375
0.333333	0
0.159091	0.136364
0	0
0	0.138889
0	0.2
0	0
0.0192308	0.307692
0	0
0	0.222222
0	0.0526316
0	0.0819672
0.0344828	0.114943
0	0
0	0.105263
0	0.0769231
0.0666667	0.222222
0.3125	0.5625
0	0.111111
0	0
0.0178571	0.130952
0	0.0833333
0.0555556	0.166667
0.04	0.04
0.1	0.1
0	0
0	0
0.136364	0.0909091
0	0.130435
0	0.2
0	0
0.162162	0.297297
0.0689655	0.0689655
0	0.0555556
0.230769	0.615385
0	0
0.0689655	0.103448
0.266667	0.333333
0.0526316	0.0526316
0.0357143	0.535714
0	0.176471
0	0.0232558
0.03125	0.03125
0	0
0	0.333333
0	1
0	0.0333333
0	0.131579
0.210526	0.473684
0	0.1
0.289474	0.421053
0	0
0.150943	0.358491
0.0714286	0.285714
0	0
0	0.111111
0	0
0.025641	0.0512821
0	0.125
0	0.333333
0.142857	0.047619
0	0
0.118519	0.237037
0.0307692	0.138462
0.545455	0.454545
0	0.0666667
0.047619	0.047619
0.166667	0.166667
0.0340909	0.159091
0.573034	0.539326
0.222222	0.0555556
0	0
0	0
0	0.32
0	0.06
0.222222	0.148148
0	0.0972222
0.6	0.6
0	0
0.238095	0.380952
0	0.214286
0	0
0.0322581	0.112903
0.0909091	0.272727
0	0
0.0833333	0.333333
0	0.219512
0	0
0.117647	0.235294
0.0731707	0.308943
0	0.0526316
0	0
0	0
0	0.142857
0	0
0	0
0.37931	0.344828
0.0238095	0.0714286
0	0.037037
0	0.122807
0.0149254	0.231343
0	0.0612245
0.0555556	0.0555556
0.0769231	0.538462
0.0363636	0.181818
0.272727	0.181818
0	0
0	0
0	0
0	0.225806
0	0.301887
0	0.0333333
0	0
0	1
0.0769231	0.153846
0	0.0232558
0	0
0.4	0.5
0.142857	0.285714
0.047619	0.142857
0	0.416667
0	0.111111
0	0.3
0	0.212121
0.05	0.1
0	0.1
0.0638298	0.340426
0.00909091	0.0545455
0.0310078	0.100775
0.666667	0.333333
0.25	0.25
0.133333	0.266667
0.0909091	0.0909091
0.04	0.24
0	0.047619
0.166667	0.166667
0	0.0666667
0	0
0.0333333	0.233333
0.0789474	0.394737
0	0.047619
0.357143	0.214286
0	0
0.333333	0.222222
0	0
0	0
0	0.214286
0	0.0909091
0	0.137931
0.210526	0.105263
0	0.0322581
0	0.05
0	0
0.152941	0.235294
0	0.0833333
0.2	0
0	0.0434783
0	0
0.117647	0.235294
0	0
0.0714286	0
0	0
0	0
0	0
0.25	0.5
0.285714	0.142857
0	0.135802
0.153846	0.0384615
0	0
0	0.107143
0.0384615	0.0384615
0	0.107143
0	0.0689655
0	0
0	0.05
0.2	0.5
0.029703	0.0891089
0.126761	0.323944
0.047619	0.142857
1	1
0	0.0833333
0	0.238095
0	0.147541
0.05	0.25
0.0235294	0.123529
0.0952381	0.214286
0	0.0263158
0	0
0	0.285714
0.125	0
0	0.0909091
0	0
0	0
0	0
0.138889	0.0555556
0.0697674	0.116279
0	0.105263
0	0.144144
0	0
0	0.125
0	0.0725806
0	0
0.015625	0.109375
0	0.111111
0	0.157895
0	0.0526316
0	0
0	0.0434783
0.207547	0.358491
0	0.1875
0.0588235	0.411765
0	0.125
0	0.0625
0.0442478	0.230088
0	0.0625
0	0.0666667
0	0
0	0
0.0107527	0.11828
0	0.125
0	0.5
0	0.290323
0	0.115385
0	0
0	0.111111
0	0.105263
0	0.111111
0	0.0285714
0	0.0869565
0	0
0	0.157895
0	0.112245
0.444444	0.444444
0.133333	0.233333
0	0
0	0
0	0.166667
0	0
0.0537634	0.236559
0	0.178571
0	0.444444
0	0
0	0
0.25	0.15
0.00775194	0.0697674
0.111111	0
0	0.125
0	0.294118
0.0714286	0.285714
0	0.0666667
0	0
0.0357143	0.107143
0	0.0526316
0	0.341463
0.0635452	0.180602
0.153846	0.0769231
0.0363636	0.327273
0.039548	0.19774
0	0.333333
0	0.161491
0.0294118	0.0147059
0	0.1
0.0147059	0.176471
0.0526316	0.0526316
0.0890411	0.164384
0.0588235	0.0588235
0	0
0	0.2
0	0.109375
0	0.111111
0	0.0744681
0	0.0566038
0.0222222	0.2
0	0
0	0.118881
0.0153061	0.153061
0	0
0	0
0	0.111111
0.031746	0.0793651
0	0.0967742
0	0.103448
0	0
0.0379747	0.177215
0	0.25
0	0.25
0	0.222222
0	0.117647
0	0.0322581
0	0
0	0
0.285714	0.142857
0	0
0.521739	0.434783
0	0.125
0.0322581	0
0	0
0.0625	0
0	0
0.111111	0.111111
0.0377907	0.200581
0.0588235	0.235294
0	0
0.0135747	0.19457
0	0.0833333
0.0434783	0.130435
0	0.133333
0	0
0	0
0.123596	0.224719
0.103448	0.172414
0	0.0816327
0	0
0	0
0	0.0285714
0.5	0.5
0	0.25
0	0.0689655
0	0
0.14	0.4
0	0.166667
0.142857	0.285714
0.047619	0.047619
0	0
0.285714	0.5
0	0.0952381
0.057971	0.130435
0	0
0	0.222222
0	0.075
0	0.25641
0	0.0555556
0.0434783	0.130435
0.5	0.666667
0	0.209302
0	0
0	0.2
0.384615	0.384615
0.142857	0.342857
0.125	0.25
0	0.461538
0.0645161	0.139785
0.111111	0
0	0
0.0144928	0.217391
0.12069	0.206897
0	0.166667
0	0.0571429
0	0
0	0
0.0487805	0.097561
0.0555556	0.138889
0.142857	0.357143
0	0.6
0.0434783	0.130435
0.0508475	0.237288
0	0
0	0.3
0.0263158	0.421053
0	0.3
0.214286	0.428571
0.16	0.2
0.2	0.1
0.03125	0.09375
0	0.0714286
0.0714286	0.214286
0	0.0625
0	0
0	0
0	0
0.102564	0.153846
0.042735	0.0940171
0.25641	0.179487
0.0909091	0.227273
0	0.0208333
0	0.0714286
0	0
0.025	0.15
0	0
0	0.272727
0	0.214286
0.00819672	0.0655738
0.012987	0.168831
0	0.0714286
0	0.117647
0	0.0833333
0.333333	0.25
0	0
0	0.333333
0	0.0555556
0.00373134	0.100746
0	0.2
0	0.4
0	0
0	0
0	0
0	0.333333
0	0
0	0.0930233
0	0.0454545
0	0.181818
0	0
0	0
0	0.113636
0	0
0	0.185185
0	0.363636
0.016129	0.193548
0.0140845	0.253521
0.130435	0.152174
0.0416667	0.138889
0	0.19685
0.037037	0.111111
0	0.122449
0.0154772	0.140155
0.171171	0.252252
0	0.142857
0	0.0487805
0	0.166667
0	0
0	0.0384615
0	0.015625
0.04	0.12
0	0.0769231
0	0.0816327
0.0140845	0.056338
0.117647	0.205882
0	0
0.0357143	0.0714286
0.105263	0.421053
0	0.285714
0	0.0684932
0	0.05
0	0
0.0196078	0.0196078
0	0
0	0.1
0.19802	0.257426
0.047619	0.190476
0	0.0454545
0.588235	0.294118
0.111111	0.444444
1	0.666667
0	0.0833333
0	0.0684932
0.119403	0.19403
0.222222	0.111111
0	0.0625
0.120879	0.142857
0	0
0	0.0363636
0	0.178571
0	0.125
0.0045045	0.103604
0	0.0634921
0	0
0	0.0555556
0	0
0	0.037037
0	0
0	0
0	0.363636
0	0.105263
0	0
0	0
0.5625	0.734375
0.0869565	0.0869565
0.0357143	0.178571
0.1	0.1
0	0
0.03125	0.34375
0	0.0689655
0.0666667	0.133333
0	0
0.333333	0
0	0.0666667
0.0666667	0.133333
0.190476	0.285714
0	0.111111
0.533333	0.533333
0	0
0.0882353	0.117647
0.40625	0.375
0	0.0357143
0	0
0	0
0.0769231	0.0769231
0	0.047619
0.0447761	0.179104
0	0.0535714
0	0
0.08	0.12
0	0
0	0
0	0.0588235
0	0.192308
0	0
0	0.136364
0.130435	0.173913
0	0.333333
0	0.25
0	0.0238095
0	0
0	0.0526316
0.0963855	0.228916
0	0.0833333
0.08	0.08
0	0.232558
0	0.125
0	0
0	0
0	0
0.047619	0.0833333
0.571429	0
0.1	0.233333
0	0.0909091
0	0.111111
0	0.0952381
0.0344828	0.189655
0	0.178571
0	0
0.3	0.45
0	0.205479
0	0.0588235
0	0.1
0	0.241379
0	0.129032
0	0.047619
0.0967742	0.204301
0	0
0.0487805	0.121951
0	0
0	0
0	0.333333
0	0
0	0
0.0918367	0.234694
0	0.25
0.16129	0.16129
0	0
0	0.0909091
0	0
0	0.25
0.2	0
0.555556	0.444444
0.047619	0.0714286
0	0.114286
0	0.6
0.0714286	0.25
0	0
0	0.222222
0	0.20339
0	0
0	0.142857
0.1	0.15
0.0192308	0.0961538
0.0153846	0.2
0	0.097561
0	0
0.0322581	0.0967742
0	0
0.037037	0.242424
0.013289	0.142857
0.222222	0.222222
0.0540541	0.0810811
0	0
0.666667	0.777778
0.132597	0.226519
0	0.190476
0.2	0.133333
0.114286	0.142857
0.0588235	0.0588235
0	0.0833333
0	0
0	0
0.0350877	0.122807
0.0549451	0.10989
0.0185185	0.296296
0	0.142857
0.0204082	0.0408163
0	0.175258
0	0
0	0
0.0833333	0.333333
0	0.0689655
0.0517241	0.224138
0.0133333	0.226667
0.0695652	0.173913
0.0740741	0.17284
0	0
0	0.0625
0	0.0333333
0	0.0277778
0.0461538	0.184615
0.0454545	0.227273
0.16129	0.258065
0	0.125
0.105263	0.368421
0	0
0.125	0
0	0.0588235
0.26087	0.26087
0.0555556	0.166667
0	0.111111
0	0
0	0
0	0
0	0
0.308725	0.543624
0	0
0.0285714	0.0571429
0.181818	0.340909
0.05	0.05
0.142857	0.571429
0.111111	0.222222
0	0.0714286
0.0650407	0.191057
0	0.111111
0.0434783	0.0434783
0	0.08
0	0
0	0.105263
0.2	0.4
0.0263158	0.0526316
0.0350877	0.175439
0	0.0277778
0.0526316	0.157895
0.0645161	0.0645161
0.0263158	0.184211
0	0
0	0
0	0.1
0	0
0	0.0555556
0.113497	0.242331
0	0
0.0588235	0.0882353
0.0227273	0.0681818
0.0212766	0.276596
0.0188679	0.216981
0.142857	0.392857
0.0514706	0.279412
0	0.153846
0.333333	0.388889
0.0909091	0.0909091
0	0
0	0.5
0.00591716	0.218935
0.333333	0.611111
0	0
0.101449	0.347826
0	0
0	0
0	0.0714286
1	1
0.218182	0.430303
0.027027	0.216216
0	0.153846
0	0
0	0.030303
0	0.267857
0.533333	0.6
0.0384615	0.192308
0.166667	0.361111
0.115385	0.192308
0	0.0769231
0.142857	0.357143
0	0.0454545
0.0170455	0.0681818
0.4	0.545455
0.0243902	0.170732
0.196581	0.316239
0	0
0	0.0588235
0	0.142857
0.0204082	0.204082
0.0769231	0.307692
0	0.0441176
0.0909091	0.0909091
0	0.0222222
0	0
0	0
0	0
0.222222	0.444444
0	0.176471
0	0.1
0.0454545	0.318182
0	0.130435
0.0322581	0.16129
0.111111	0.222222
0.09375	0.28125
0.0697674	0.186047
0	0.25
0	0
0	0.0612245
0	0.130435
0.12605	0.235294
0.4	0.2
0.25	0.5
0	0.05
0	0.0833333
0	0
0.111111	0.355556
0	0
0	0
0	0.0408163
0	0.0454545
0	0.237624
0	0.1
0.0264151	0.0981132
0.0526316	0.368421
0	0.133333
0	0.2
0	0.136364
0	0.0588235
0.121212	0.212121
0	0.135135
0	0.0512821
0	0.125
0	0.666667
0	0.157895
0.125	0.125
0.0769231	0.25641
0.16129	0.5
0.0232558	0.124031
0.5	0
0	0
0.1875	0.125
0.0952381	0.0952381
0	0.1
0	0
0.0769231	0.0769231
0.025641	0.205128
0	0
0.0277778	0.0833333
0.290323	0.580645
0	0
0.111111	0.277778
0	0.123894
0	0.1875
0	0.100917
0.142857	0.142857
0	0
0	0.190476
0	0.0344828
0.11811	0.314961
0.0945946	0.297297
0	0
0	0
0	0
0	0.05
0.0769231	0.153846
0	0
0	0.3
0	0
0.2	0.3
0	0
0	0
0	0.333333
0	0
0	0.111111
0	0.125
0	0.132075
0	0.0909091
0	0
0	0.0625
0.012987	0.116883
0	0
0	0.0789474
0	0
0.0869565	0.347826
0	0
0	0.117647
0.125	0.125
0	0.0731707
0.0625	0.1875
0	0.1
0.0309278	0.237113
0	0.126761
0	0.0952381
0.047619	0.119048
0	0
0	0
0.0425532	0.255319
0.0909091	0.151515
0	0
0	0
0	0.142857
0	0.148148
0	0.0243902
0.0384615	0.0384615
0	0.4
0.0517241	0.137931
0	0.129032
0	0.0714286
0	0
0	0.111111
0.0277778	0.194444
0.168142	0.362832
0	0
0	0.15
0	0
0	0
0.117647	0.117647
0	0
0	0
0	0
0.125	0.25
0	0.176471
0.153846	0.307692
0.0263158	0.315789
0.0757576	0.181818
0	0.6
0	0
0.16129	0.419355
0	0.05
0	0
0.107143	0.142857
0	0
0	0.0714286
0.03	0.15
0	0.0555556
0	0.0909091
0	0
0	0.0588235
0	0.0597015
0	0
0.05	0.05
0.0210526	0.173684
0	0.166667
0.153846	0
0	0
0	0.125
0.037037	0.166667
0.271676	0.49711
0	0.1
0.0434783	0.0869565
0	0
0.0393701	0.173228
0	0.148148
0	0.142857
0	0
0	0
0	0
0.4	0.4
0	0
0.109756	0.231707
0	0
0.0689655	0.241379
0	0.125
0	0
0	0.1
0.142857	0
0.0714286	0
0	0.0588235
0	0.25
0	0.015625
0.12987	0.194805
0	0
0	0.047619
0	0.37037
0	0.15625
0	0.133333
0.142857	0.228571
0	0.0625
0	0
0.0212766	0.361702
0	0.1
0	0.168224
0	0.205128
0.0333333	0.0666667
0.25	0.125
0.421053	0.526316
0.111111	0.388889
0.0196078	0.0392157
0	0
0	0
0.0519481	0.0779221
0.04	0.32
0	0.157895
0	0
0	0
0	0
0.0151515	0.0909091
0	0.12
0.0243902	0.0487805
0.0304878	0.256098
0	0
0.0357143	0.0714286
0	0.0285714
0	0.108108
0.0185185	0.0925926
0.0666667	0.0666667
0.0365854	0.0731707
0	0.0392157
0	0.0625
0.0882353	0.245098
0.0666667	0.133333
0.037037	0.0740741
0	0.025641
0	0.0714286
0.0454545	0.227273
0	0
0.0384615	0.0512821
0.124031	0.267442
0.0178571	0.214286
0	0
0	0
0	0
0.333333	0
0.3125	0.1875
0	0
0.105263	0.210526
0.12766	0.191489
0	0.125
0.047619	0.0952381
0	0
0	0.2
0	0.05
0.0714286	0.0714286
0.111111	0.222222
0.0740741	0.148148
0	0.119048
0.133333	0.2
0.222222	0.166667
0	0
0.0454545	0.0454545
0	0.0869565
0.125	0.125
0	0.0714286
0	0.102041
0.03125	0.166667
0	0
0.0126582	0.265823
0.0555556	0.166667
0	0.125
0	0.0645161
0	0.0612245
0	0
0	0.0740741
0.333333	0
0	0
0.0384615	0.115385
0	0
0.0243902	0.0487805
0	0
0.0819672	0.0819672
0.0222222	0.0444444
0	0.142857
0.0243902	0.146341
0	0
0	0.115385
0.0416667	0.208333
0.142857	0.214286
0	0
0	0
0	0.242857
0.0294118	0.147059
0	0.117647
0.0416667	0.0833333
0	0
0.2	0.8
0	0.0666667
0.291667	0.402778
0	0.037037
0.333333	0.166667
0	0
0	0.117647
0.266667	0.533333
0.0648148	0.212963
0.1	0.1
0.05	0
0	0
0	0
0	0
0	0.113636
0	0
0	0.111111
0	0
0.111111	0.222222
0	0.105263
0	0.111111
0	0.0408163
0	0.214286
0	0.0547945
0	1
0.111111	0
0	0.125
0	0
0	0
0.162162	0.162162
0	0
0	0.162791
0.0909091	0.0909091
0	0
0	0.153846
0	0.25
0.00900901	0.0900901
0.123077	0.138462
0	0
0.25	0.25
0	0.4
0.151515	0.272727
0.0227273	0.0454545
0.111111	0.111111
0.0833333	0.333333
0	0.0606061
0.047619	0.047619
0	0
0	0.0625
0	0
0.166667	0.333333
0	0.114754
0	0.105263
0.4	0.6
0	0.111111
0	0
0	0.103175
0	0
0	0.133333
0.155689	0.42515
0	0
0.0508475	0.152542
0	0.0508475
0	0.0909091
0.030303	0
0.0425532	0.106383
0.0714286	0.142857
0	0.363636
0.0192308	0.0961538
0.217391	0.173913
0	0.172414
0	0.0909091
0.222222	0.5
0.0714286	0.25
0.0606061	0.181818
0	0
0	0.134615
0.0454545	0.0454545
0.416667	0.5
0	0
0	0
0.0555556	0.166667
0	0.111111
0	0
0.0833333	0.111111
0	0.2
0.243902	0.170732
0.285714	0.571429
0	0.230769
0.025	0.075
0.138889	0.138889
0	0.173913
0.269231	0.346154
0	0.1
0.0816327	0.22449
0.0192308	0.134615
0	0.111111
0	0
0.142857	0.428571
0	0.117647
0	0
0	0
0.333333	0.111111
0	0.1
0	0.109091
0.0833333	0.0833333
0	0.255814
0.0555556	0.166667
0.125	0.25
0.0294118	0.0588235
0.0454545	0.25
0.0465116	0.209302
0.333333	0.433333
0.444444	0.222222
0.3125	0.375
0	0
0	0.0483871
0	0.193548
0	0.0666667
0	0
0.307692	0.461538
0.0540541	0.135135
0	0.0434783
0	0
0	0
0.105263	0.131579
0.357143	0.142857
0.0869565	0.23913
0.0689655	0.344828
0.0625	0.25
0	0
0	0
0	0
0.287879	0.424242
0.0789474	0.105263
0	0.105263
0.236025	0.447205
0.0571429	0.114286
0	0
0	0.333333
0.0102041	0.173469
0	0
0.0185185	0.148148
0	0.131579
0.0833333	0.0833333
0	0
0.0833333	0.5
0.318182	0.454545
0.0588235	0.0588235
0.404255	0.446809
0.416667	0.333333
0	0
0	0
0	0
0.0314961	0.220472
0	0
0.142857	0.142857
0	0.157025
0.0707071	0.222222
0	0
0	0
0	0
0.0645161	0.193548
0	0
0	0
0	0
0	0.166667
0	0.433333
0	1
0.010989	0.164835
0	0
0	0
0.0721649	0.237113
0	0.0555556
0.25	0.375
0	0.0425532
0	0.102564
0.3	0.5
0	0.333333
0	0
0.180328	0.47541
0	0
0	0.0625
0	0
0	0.0714286
0	0.2
0.0526316	0.105263
0	0.0588235
0.104762	0.133333
0	0
0	0
0.0769231	0
0	0.214286
0	0.0588235
0.244444	0.233333
0	0.1
0	0.142857
0	0
0	0.184211
0	0
0	0
0	0.0333333
0	0.0454545
0	0
0.176471	0.176471
0.0434783	0.391304
0	0.5
0.0172414	0.0517241
0	0.0689655
0	0.0952381
0	0.2
0.25	0.40625
0.2	0.35
0	0
0.223881	0.238806
0	0.0833333
0	0.125
0	0
0.0266667	0.16
0.0416667	0.0833333
0.046875	0.140625
0.0925926	0.222222
0.428571	0.571429
0	0.190476
0	0.142857
0	0.1
0	0.2
0	0.3
0	0
0	0
0	0
0	0
0	0
0	0
0	0.147059
0.0689655	0.172414
0	0
0	0
0	0.111111
0	0
0	0
0.333333	0.4
0	0.047619
0	0.2
0	0
0	0.315789
0.0769231	0.384615
0	0
0.0277778	0.194444
0	0
0	0
0.0833333	0
0	0
0	0.142857
0	0.153846
0	0.428571
[truncated: 24,940 more rows]

## Sheet: Asian
journal_elite	citation_elite
0	0
0	0.0833333
0	0
0	0.25
0.037037	0.148148
0.333333	0
0.00980392	0.0784314
0	0
0	0.190476
0	0.0740741
0	0.25
0.166667	0
0	0.315789
0	0
0.0333333	0.0666667
0	0
0	0
0	0.0833333
0	0.263158
0.363636	0.545455
0	0
0	0
0.142857	0.285714
0	0.05
0	0.0243902
0	0.111111
0.0384615	0.346154
0.1	0.4
0	0.5
0	0
0.03125	0.140625
0	0.1
0	0.166667
0.0882353	0.176471
0	0.0277778
0.0909091	0.181818
0.0470588	0.2
0.25	0.5
0	0
0	0.238095
0	0.04
0.0204082	0.0816327
0	0.157895
0.00740741	0.0888889
0	0
0.0526316	0.0526316
0.0833333	0.216667
0.0517241	0.241379
0	0.2
0	0
0.047619	0.107143
0.05	0.3
0.138889	0.333333
0	0.127451
0	0.133333
0	0.357143
0	0.2
0.307692	0.384615
0	0.222222
0	0.2
0	0
0	0.0666667
0.0625	0.1875
0	0.320755
0	0
0	0
0	0
0	0.0238095
0	0
0	0
0	0
0.0289855	0.057971
0.0714286	0.357143
0	0
0.222222	0.111111
0.0752688	0.150538
0.05	0.2
0	0
0.00675676	0.236486
0	0.117647
0.25	0.25
0	0.0882353
0	0
0	0.15
0.0909091	0
0	0.162791
0.0588235	0.117647
0.25	0.25
0.0552147	0.153374
0.235294	0.352941
0.047619	0.190476
0	0
0	0
0	0
0	0.173913
0.333333	0.333333
0.12	0.36
0.0784314	0.137255
0.0196078	0.0784314
0	0.636364
0	0
0	0.0434783
0.0625	0.25
0.0769231	0.128205
0	0
0	0.333333
0	0
0	0.24
0.0496454	0.294326
0	0.24
0.25	0.25
0	0
0.333333	0.518519
0	0.179487
0.166667	0.0833333
0.0196078	0.137255
0	0
0	0
0.419355	0.612903
0.0333333	0.166667
0	0
0	0
0	0.393939
0	0.0350877
0.020979	0.167832
0	0
0.1	0
0.037037	0.395062
0.0294118	0.0882353
0	0.210526
0	0
0	0.285714
0	0.205882
0	0
0	0
0	0.113208
0.0882353	0.117647
0	0.142857
0.18	0.44
0	0.047619
0.06	0.36
0.193182	0.102273
0	0
0	0
0	0.333333
0	0
0	0.0972222
0	0
0	0
0	0
0	0
0.0149254	0.231343
0.0769231	0.538462
0.0363636	0.181818
0	0.0333333
0	1
0	0.4
0.0416667	0.125
0	0
0	0
0	0.107143
0	0.238095
0	0.0725806
0.0322581	0.225806
0.0909091	0.181818
0.0819672	0.409836
0	0
0.0833333	0.0833333
0	0.176471
0.0909091	0.0909091
0	0.04
0.212766	0.489362
0.0612245	0.102041
0	0
0	0.0909091
0	0.12
0	0.333333
0	0
0	0.111111
0.0222222	0.2
0	0.04
0	0
0.5	0.5
0	0.25
0	0.25
0	0.333333
0	0.222222
0.428571	0.5
0	0
0	0
0	0
0	0
0.285714	0.142857
0	0
0	0.361111
0	0
0.0740741	0.148148
0	0
0.0480349	0.126638
0	0
0	0.105263
0.285714	0.285714
0	0
0	0.166667
0.333333	0.666667
0.142857	0.285714
0	0
0.285714	0.5
0	0.0952381
0	0
0	0
0	0.0512821
0	0.148148
0	0.075
0	0
0	0
0	0
0	0.25641
0	0.0555556
0.111111	0
0.384615	0.384615
0.0185185	0.203704
0	0.166667
0.0487805	0.097561
0	0.6
0	0.3
0.0263158	0.421053
0.214286	0.428571
0.2	0.1
0	0.0714286
0.0714286	0.214286
0	0.148649
0	0.0625
0	0
0	0
0.102564	0.153846
0	0.147059
0.0528634	0.110132
0	0
0.076087	0.163043
0.042735	0.0940171
0.25641	0.179487
0	0.08
0	0.0869565
0	0.0208333
0	0.0714286
0	0.25
0	0.272727
0	0.214286
0.111111	0
0	0.130435
0.04	0.08
0.121951	0.195122
0	0
0	0.333333
0	0
0	0.111111
0	0.1
0.125	0.125
0	0.0909091
0	0.0526316
0	0
0	0.4
0	0
0.0434783	0.130435
0	0
0	0
0	0
0	0
0	0
0	0
0	0.0454545
0	0
0	0
0	0.113636
0	0.185185
0	0.363636
0.016129	0.193548
0.0140845	0.253521
0	0.0394737
0	0.0714286
0	0
0	0.0454545
0.037037	0.111111
0	0.153846
0	0.2
0.166667	0.25
0.0418118	0.285714
0	0.0833333
0.0045045	0.103604
0	0
0	0
0	0.3125
0.0666667	0.133333
0.037037	0.242424
0	0.0666667
0	0
0.666667	0.777778
0.0461538	0.184615
0	0.105263
0.333333	0.388889
0.0909091	0.0909091
0	0.5
0	0
1	1
0	0
0.115385	0.192308
0.142857	0.357143
0.196581	0.316239
0	0.0222222
0	0
0.0869565	0.347826
0	0
0.0757576	0.181818
0	0
0	0.05
0	0
0	0
0.037037	0.166667
0	0
0	0
0.4	0.4
0.421053	0.526316
0.111111	0.388889
0.0196078	0.0392157
0	0
0	0
0	0.0555556
0	0
0	0
0	0
0	0.222222
0.0434783	0.0652174
0	0
0	0.25
0.037037	0.444444
0.0666667	0.133333
0	0.137931
0	0.025641
0	0.0714286
0.0454545	0.227273
0	0
0.0384615	0.0512821
0.124031	0.267442
0.0852713	0.228682
0	0.111111
0.125	0.5
0	0.0454545
0	0
0	0
0.222222	0.222222
0.0447761	0.179104
0.01	0.17
0	0.0681818
0.0958904	0.410959
0	0.25
0.333333	0
0.3125	0.1875
0	0.1
0.105263	0.210526
0	0
0	0.0322581
0.111111	0.111111
0.0681818	0.136364
0.027027	0.0810811
0.0555556	0.111111
0	0
0	0.135593
0	0.125
0	0
0.00769231	0.107692
0	0.125
0	0.0666667
0	0.214286
0	0
0	0.130435
0	0
0	0.0746269
0	0
0	0.2
0.271739	0.358696
0.0625	0.1875
0	0.05
0.111111	0.222222
0	0.119048
0	0.153846
0.153846	0.153846
0	0.25
0.127907	0.162791
0	0.0869565
0	0
0	0.102041
0	0
0	0.115385
0.0263158	0.210526
0	0
0.0416667	0.375
0.017341	0.0751445
0	0.113636
0	0.230769
0.0384615	0.115385
0	0.470588
0	0.285714
0	0.0568182
0.2	0
0.142857	0
0.2	0.4
0	0
0	0
0	0.0408163
0.030303	0
0.0714286	0.142857
0	0.172414
0.0714286	0.25
0.333333	0.111111
0.0555556	0.166667
0.030303	0.0606061
0	0.142857
0	0.333333
0	0
0	0.166667
0	0
0.0121951	0.207317
0	1
0.010989	0.164835
0	0
0	0
0	0.0555556
0	0.333333
0.0512821	0.179487
0	0.181818
0.285714	0.285714
0.25	0.375
0.25	0.375
0.1	0.1
0.272727	0.0909091
0	0.0425532
0.117647	0.0588235
0.125	0
0.0333333	0.05
0	0.5
0	0
0	0
0	0
0	0.2
0	0
0	0.111111
0.104762	0.133333
0.223958	0.34375
0	0
0	0.0769231
0	0
0	0.142857
0.0135135	0.22973
0	0
0.0172414	0.0517241
0.2	0.35
0.223881	0.238806
0	0.133333
0	0
0.333333	0.4
0	0.2
0	0.4
0.7	0.8
0	0
0	0
0.0319149	0.148936
0.0588235	0
0	0
0.183333	0.133333
0	0
0	0
0	0.0666667
0	0
0.0350877	0.175439
0.181818	0.272727
0.0526316	0.184211
0	0
0	0.00854701
0	0
0	0.0555556
0.125	0.125
0	0
0.0198675	0.423841
0	0.047619
0.0454545	0.136364
0	0.0555556
0.0487805	0.219512
0.0588235	0.294118
0	0.025
0	0
0	0
0	0.247423
0	0
0.216667	0.233333
0.125	0.3125
0.0243902	0.0731707
0.333333	0.222222
0	0
0	0
0.142857	0
0.210526	0
0	0
0.015873	0.174603
0.0714286	0.0357143
0	0
0	0
0	0.166667
0.02	0.06
0	0
0	0.0434783
0.0875912	0.335766
0	0.180328
0	0
0.025	0.05
0	0
0	0.0625
0	0
0	0
0	0.037037
0	0
0	0
0	0.111111
0	0.0166667
0	0
0	0.0909091
0	0.130435
0	0.1
0	0.310345
0	0
0.016129	0.258065
0	0.0625
0	0
0	0
0	0
0	0.0454545
0	0.285714
0	0.0769231
0	0
0.0882353	0.147059
0.0379747	0.126582
0	0.142857
0.0555556	0.173611
0	0.0384615
0.130435	0.434783
0	0.0909091
0	0.157895
0.047619	0.142857
0.0697674	0.139535
0	0.3125
0.125	0
0.0869565	0.130435
0.285714	0.285714
0.0769231	0.0769231
0.0233918	0.181287
0	0
0	0
0.026455	0.132275
0	0
0	0
0.0131579	0.0921053
0.333333	0.333333
0.1	0.15
0	0
0	0.217391
0	0.0322581
0	0.0606061
0	0
0.272727	0.272727
0	0.111111
0	0
0.0350877	0.157895
0	0
0.111111	0.111111
0	0
1	1
0.025	0.175
0.0333333	0.144444
0	0
0	0.130435
0.0416667	0.208333
0	0.0298507
0	0.227273
0.0606061	0.136364
0	0
0	0.125
0.868421	0.131579
0	0
0.0731707	0.195122
0	0.0714286
0	0.111111
0	0
0	0.181818
0.173913	0.130435
0.0666667	0.333333
0.115385	0.153846
0	0
0	0.0909091
0	0
0	0
0	0.163934
0.333333	0.222222
0	0.2
0	0.166667
0	0.130435
0.0181818	0.0727273
0.107143	0.0357143
0.125	0.09375
0	0
0	0
0	0.117647
0	0
0	0
0	0.1
0	0.047619
0.104167	0.0416667
0	0.5
0	0
0	0.192308
0	0.0657895
0.0196078	0.0784314
0.0588235	0.352941
0	0
0	0.166667
0.02	0.04
0	0
0	0
0.0816327	0.265306
0	0
0.142857	0.142857
0.0588235	0.0392157
0.0285714	0.0285714
0	0
0	0.178571
0	0.0652174
0.32	0.4
0.0285714	0.142857
0	0.0470588
0.0344828	0.241379
0.0232558	0.162791
0	0
0.125	0.15625
0	0
0	0
0	0.0891089
0	0.0727273
0	0.105263
0	0.222222
0	0.047619
0.0425532	0.191489
0	0.0227273
0	0.258621
0.0133333	0.04
0	0.0217391
0	0
0.0309278	0.185567
0	0.0625
0	0
0	0.0444444
0	0
0	0
0	0
0	0
0	0.222222
0.0235294	0.235294
0	0.0769231
0	0.1
0	0.137255
0	0
0	0
0	0
0.2	0.233333
0	0
0.0909091	0.181818
0.0186916	0.140187
0.0277778	0.0555556
0	0
0.166667	0.0833333
0	0
0	0.142857
0	0
0	0
0	0.2
0	0.111111
0	0.1
0	0
0	0.0769231
0	0.142857
0.0204082	0.163265
0.130435	0.347826
0	0.0833333
0	0.0606061
0	0.0833333
0	0.0416667
0.333333	0.0833333
0	0.1
0	0.154639
0	0.315789
0.40404	0.454545
0	0
0	0.206897
0	0.571429
0.0666667	0
0	0.0833333
0	0.0666667
0.0769231	0.153846
0	0.333333
0.0833333	0.0833333
0.0727273	0.109091
0	0
0.097561	0.146341
0.1	0.166667
0.047619	0.119048
0.15625	0.28125
0	0
0.130435	0.347826
0.0289855	0.144928
0	0
0	0
0.0909091	0.363636
0.0833333	0.125
0	0.0909091
0.0909091	0.0909091
0	0.0188679
0	0
0	0
0	0
0.0227273	0.0681818
0.0909091	0.0909091
0.352941	0.294118
0.272727	0.386364
0.3	0.55
0	0.0625
0	0.04
0	0
0	1
0	0.0666667
0	0
0	0
0	0.2
0	0
0.16	0.12
0.333333	0.333333
0	0.166667
0	0
0	0
0	0
0.00952381	0.0571429
0.038961	0.285714
0.111111	0
0.0909091	0.363636
0	0.307692
0.107143	0.0357143
0	0
0	0.133333
0	0.0526316
0.333333	0.481481
0.125	0.25
0	0
0	0.126984
0.307692	0.384615
0.0892857	0.232143
0.277778	0.222222
0	0
0	0.333333
0.0769231	0
0	0
0.25	0
0.292683	0.414634
0.0625	0.125
0.151163	0.186047
0	0.0172414
0	0
0	0
0	0
0.0125	0.225
0	0.14
0	0.24
0	0.179487
0	0.117647
0.166667	0.166667
0	0
0	0.0344828
0.0119048	0.214286
0	0
0	0.0909091
0	0
0	0
0.6	0.6
0.181818	0.0909091
0.230769	0
0.0120482	0.156627
0	0
0	0.125
0	0.0769231
0	0.0425532
0	0.0967742
0.0238095	0.0952381
0.027027	0.0810811
0	0
0.263158	0.315789
0	0.210526
0.0666667	0
0	0
0	0.2
0.0322581	0.322581
0	0
0	0.142857
0	0
0.0217391	0.195652
0	0
0.277778	0.111111
0	0.0571429
0	0
0	0
0	0
0	0
0	0.0588235
0	0.0869565
0	0
0	0
0	0
0	0.0588235
0.142857	0.214286
0	0.03125
0.0588235	0.313725
0	0.142857
0	0.08
0.108108	0.297297
0.0454545	0.0454545
0.04	0.04
0.1	0.1
0	0
0	0.037037
0	0.0689655
0	0
0.41791	0.402985
0	0
0.111111	0
0.6	0.2
0	0.166667
0.297872	0.361702
0	0
0	0.243902
0	0.0344828
0.181818	0.181818
0	0
0.0232558	0.139535
0.150943	0.169811
0	0.0416667
0	0.191176
0	0
0	0
0	0.12
0	0
0	0.0638298
0.0555556	0.111111
0.0243902	0.097561
0.206897	0.172414
0.0108696	0.152174
0	0.128205
0.0434783	0.130435
0	0
0	0.0454545
0	0.424242
0.0588235	0
0	0
0	0
0	0
0	0.1
0.12	0.32
0.3	0.5
0	0.285714
0.0689655	0.241379
0.0263158	0
0	0.0526316
0	0
0	0.272727
0.208333	0.125
0	0
0.0277778	0.25
0.333333	0.444444
0	0
0	0
0	0
0.0714286	0.25
0	0.08
0	0.153846
0	0.181818
0	0
0	0.0769231
0	0.025
0.0465116	0.116279
0	0
0	0
0.130435	0.304348
0	0
0.0181818	0.0727273
0.03125	0.1875
0	0.133333
0.205882	0.382353
0	0
0	0.0169492
0.031746	0.0873016
0.0526316	0.368421
0.222222	0.222222
0.037037	0.037037
0.3	0.3
0.113636	0.431818
0.0185185	0.12963
0.203704	0.240741
0.166667	0.333333
0.0588235	0.0588235
0	0
0.208333	0.291667
0	0
0.00990099	0.049505
0	0.0517241
0	0
0.5	0.5
0.0555556	0.0555556
0	0
0.222222	0.333333
0	0.0434783
0.0666667	0.0666667
0	0.0465116
0	0.380952
0	0
0	0
0.047619	0.285714
0	0.0606061
0	0
0	0.333333
0.138889	0.138889
0.03125	0.125
0.117647	0.0588235
0.0555556	0.111111
0	0.0689655
0	0.0666667
0.263158	0.368421
0.118644	0.101695
0	0
0.5	1
0.190476	0.166667
0	0.121212
0	0.16
0	0.0625
0.277778	0.388889
0	0
0.05	0.25
0.285714	0.142857
0.222222	0.222222
0	0
0	0.1
0.0416667	0.0625
0.0625	0.09375
0	0.136364
0	0
0.0625	0.25
0.0625	0.0625
0	0
0	0.0714286
0	0.25
0	0.625
0	0
0	0.173913
0.105263	0.315789
0	0.112903
0	0
0.105263	0.105263
0	0
0	0
0.039604	0.108911
0.111111	0.355556
0.0612245	0.285714
0.15	0.25
0	0
0	0.0294118
0	0
0	0.111111
0.0183486	0.174312
0	0
0	0
0.0951662	0.212991
0	0.0344828
0.333333	0.222222
0	0.111111
0	0.0294118
0.35	0.4
0.292683	0.341463
0	0.25
0	0.0416667
0	0
0	0.5
0	0.175258
0.142857	0.428571
0	0.136364
0	0.2
0.0181818	0.0181818
0	0
0.0357143	0.0714286
0	0
0	0.0625
0.1	0.1
0.0909091	0.0909091
0	0
0	0.107143
0	0.122449
0.166667	0.166667
0	1
0	0
0	0
0.0714286	0
0	0.0886076
0.238095	0.238095
0	0.105263
0.1	0.15
0	0.0188679
0.111111	0.111111
0	0
0	0.0810811
0.227273	0.227273
0	0
0.0125	0.0875
0	0.105263
0.0714286	0
0.00740741	0.259259
0.0819672	0.131148
0.166667	0.166667
0	0
0	0.0618557
0.0232558	0.116279
0.0217391	0.0434783
0.0169492	0.118644
0	0.0652174
0.666667	1
0.030303	0.040404
0	0.0648148
0.117647	0.147059
0.1	0.7
0	0
0.1875	0.375
0	0.3125
0.0714286	0.0714286
0	0.157895
0.0322581	0.0967742
0.0232558	0.116279
0.204082	0.163265
0.0714286	0.142857
0	0
0	0.333333
0	0
0	0.121212
0.0277778	0.0833333
0	0
0.75	0.5
0.0294118	0.147059
0.0188679	0.0754717
0.1	0.1
0	0.0769231
0	0
0.333333	0.25
0	0.2
0	0.0238095
0.102564	0.282051
0	0
0	0
0	0.0652174
0	0.166667
0	0.125
0	0
0.106195	0.389381
0.0454545	0.227273
0	0.0731707
0.0512821	0.128205
0	0
0	0
0.010989	0.0879121
0.301587	0.619048
0.166667	0.166667
0	0.0769231
0	0.0294118
0	0.230769
0.0178571	0.107143
0	0.166667
0.444444	0.222222
0	0
0	0.204545
0	0
0.0588235	0.235294
0.136364	0.227273
0	0
0	0.1
0.346154	0.423077
0	0
0.0138889	0.111111
0	0
0	0.0441176
0	0.166667
0.0294118	0.117647
0	0.0232558
0.03125	0.125
0	0.0909091
0	0.181818
0	0.05
0	0
0.0454545	0.272727
0	0.166667
0.0384615	0.115385
0.0114943	0.091954
0	0.0142857
0	0
0.3125	0.125
0	0
0	0
0.030303	0.181818
0	0
0.0166667	0.2
0	0
0	0
0	0.2
0	0.0743243
0	0
0	0.1
0	0
0	0.231884
0.166667	0
0.0666667	0.133333
0	0.0645161
0	0
0.714286	0.285714
0	0.184211
0.0263158	0.210526
0	0
0	0
0.00763359	0.0534351
0	0
0.0833333	0.0833333
0.0350877	0.298246
0	0.135593
0.115385	0.346154
0	0.0138889
0.08	0.2
0.142857	0.571429
0.0526316	0.105263
0.0434783	0.0434783
0	0.0344828
0	0
0.0526316	0.105263
0	0
0.25	0.375
0	0
0	0.111111
0	0
0.130435	0.0869565
0	0
0	0.0625
0	0.25
0	0.296296
0.5	0.5
0.444444	0.666667
0	0
0	0.0338983
0.128205	0.358974
0.0666667	0.133333
0	0.103448
0.0666667	0.0333333
0.0116279	0.116279
0.214286	0.357143
0	0
0	0
0	0
0.0769231	0.0769231
0.176471	0.411765
0	0.0555556
0	0.0555556
0	0.0740741
0	0.6
0	0.115385
0	0.309524
0	0.0714286
0	0
0	0.105263
0	0
0.166667	0.166667
0.0555556	0.166667
0.047619	0.0952381
0	0
0.142857	0.380952
0	0.2
0	0.0263158
0	0.27907
0.285714	0.428571
0	0.0980392
0	0.210145
0.016129	0.225806
0.142857	0.0714286
0.0909091	0.19697
0	0
0	0
0	0.272727
0	0.0714286
0.333333	0.333333
0	0
0.0204082	0.102041
0	0
0	0.0769231
0.078125	0.21875
0	0
0	0.0666667
0	0
0.0425532	0.148936
0	0.0833333
0.173913	0.347826
0	0
0	0.0416667
0	0.0555556
0.25	1
0	0
0	0
0.0208333	0.104167
0	0.0434783
0	0.285714
0	0
0.0277778	0.0694444
0.294118	0.352941
0	0.0526316
0.121212	0.212121
0	0
0	0
1	0
0.113636	0.25
0	0
0.833333	0.666667
0.0416667	0.25
0	0
0	0.2
0	0.230769
0.25	0.375
0	0
0.0192308	0.134615
0.166667	0.166667
0.117647	0.235294
0	0.1
0	0
0	0
0.0705882	0.247059
0	0.25
0	0.0357143
0	0.428571
0	0.111111
0	0.2
0	0.0196078
0.3	0.366667
0.08	0
0	0.0357143
0.045045	0.414414
0.0646766	0.208955
0.333333	0.666667
0	0.130435
0	0.166667
0	0.129032
0	0.142857
0.0357143	0.107143
0	0.0625
0.140351	0.210526
0	0.228571
0	0.1
0	0.1
0	0
0	0
0	0
0.0833333	0.0833333
0	0
0	0
0	0.1
0.0666667	0.0666667
0	0.130435
0.0416667	0.0833333
0.148148	0.0740741
0	0
0	0.227273
0	0.263158
0.0625	0.25
0.333333	0.333333
0.121212	0.121212
0.2	0.514286
0	0.1
0.0810811	0.324324
0	0.115385
0	0
0	0.08
0.173913	0.173913
0	0
0	0.0769231
0	0.1875
0	0.346154
0.0196078	0.0392157
0	0.0625
0	0.125
0	0.037037
0	0.142857
0	0
0.0625	0.0625
0	0
0	0
0.0901639	0.344262
0	0.0833333
0	0.222222
0	0
0.0235294	0.141176
0.428571	0.457143
0.0344828	0.172414
0	0
0.04	0.28
0.166667	0
0	0.296296
0	0
0.0344828	0.172414
0.0240964	0.13253
0.0212766	0.159574
0	0.25
0	0.0769231
0.28	0.08
0	0.25
0	0
0.111111	0.111111
0.0434783	0.0869565
0	0.1
0.0833333	0
0.391304	0.521739
0.4	0.8
0	0.0666667
0.0545455	0.2
0	0.169492
0.075	0.025
0	0.0784314
0.0454545	0.159091
0.222222	0.333333
0.0769231	0.230769
0	0
0	0.0344828
0.047619	0.142857
0.0340909	0.0909091
0	0
0.0833333	0.25
0	0
0	0.0833333
0	0.125
0	0
0.257143	0.4
0	0
0	0.0504202
0.1	0.2
0	0.0970149
0	0.153846
0.145833	0.25
0	0.285714
0.2	0.16
0	0.125
0	0.294118
0	0
0	0.333333
0.0454545	0.113636
0	0
0	0.111111
0.0714286	0.107143
0.0172414	0.091954
0	0.241379
0.3	0.3
0.0952381	0.333333
0.0526316	0.263158
0.00934579	0.0747664
0.222222	0.111111
0	0
0.16	0.2
0	0.166667
0	0.384615
0	0
0.0240964	0.108434
0	0.0961538
0	0
0	0.0714286
0	0.166667
0	0.166667
0	0
0	0
0.178571	0.0714286
0.142857	0.285714
0.25	0.25
0	0.047619
0.0175439	0.368421
0.05	0
0	0
0.176471	0.117647
0.105263	0.0526316
0	0.0714286
0	0
0	0.1
0	0.111111
0	0
0	0.0714286
0	0
0.117647	0.176471
0	0.181818
0.0344828	0.0689655
0	0.0526316
0.0322581	0.145161
0	0
0	0.163265
0	0
0	0
0.0136986	0.0410959
0	0.0526316
0.153846	0.230769
0	0
0	0
0	0.0769231
0.193548	0.193548
0.0416667	0.125
0.0588235	0.0588235
0	0.047619
0.0620155	0.139535
0	0.166667
0.5	0
0.010989	0.186813
0	0.0625
0.0285714	0.2
0	0
0	0
0	0.133333
0	0.0689655
0	0.025641
0	0.142857
0	0.0357143
0.166667	0.233333
0.222222	0.111111
0	0.0526316
0	0.4
0.4	0.2
0.0588235	0.470588
0.172414	0.275862
0	0.0909091
0	0.190476
0	0
0	0.352941
0	0.0322581
0.2	0.2
0.0232558	0.186047
0	0.2
0.0454545	0.0454545
0.153846	0.0192308
0	0
0.156863	0.235294
0.0833333	0
0.0588235	0.0294118
0	0
0	0.0392157
0.0235294	0.211765
0	0.133333
0.24	0.4
0	0.142857
0.172414	0.0344828
0	0
0	0.1
0.214286	0.357143
0	0.159905
0	0
0	0
0.25	0
0	0.0571429
0	0.157895
0.212121	0.212121
0.1	0.2
0	0
0	0.0571429
0.0833333	0.0833333
0	0
0	0.125
0	0.0909091
1	1
0	0.0909091
0.125	0.3125
0	0
0.0238095	0.0952381
0.0344828	0.0344828
0	0
0	0.0178571
0.0517241	0.275862
0.0833333	0.166667
0	0.2
0.222222	0.111111
0	0.0238095
0.0106383	0.276596
0.0184502	0.198032
0.0344828	0.103448
0.0697674	0.116279
0	0
0.0576923	0.221154
0	0.0714286
0.136364	0.0909091
0.0175439	0.0350877
0.0377358	0.0943396
0	0.2
0.00990099	0.0693069
0	0.1
0.117647	0.0882353
0.01	0.08
0.1	0
0	0.04
0	0.0434783
0	0
0	0.111111
0	0.0909091
0	0.142857
0	0
0.0714286	0.285714
0.142857	0
0	0
0	0
0	0
0	0
0	0.0204082
0	0.114286
0	0
0.0666667	0.0666667
0	0.5
0.015873	0.047619
0.269231	0.423077
0.0140845	0.0422535
0	0
0.0833333	0.25
0	0
0.0253165	0.227848
0	0.0208333
0.121569	0.239216
0.333333	0.222222
0	0
0	0.111111
0	0
0.0714286	0.142857
0	0.133333
0	0.111111
0	0.125
0.162791	0.255814
0	0.150943
0.277778	0.416667
0	0
0.0436562	0.0968622
0.25	0.25
0	0.27451
0	0
0	0
0	0
0.212766	0.446809
0.0465116	0.465116
0.05	0
0.0277778	0.166667
0	0.0392157
0	0.142857
0	0
0	0.275862
0	0
0	0.416667
0	0.037037
0.188679	0.132075
0	0.0666667
0.0163934	0.0819672
0	0.666667
0.666667	0.333333
0.0263158	0.210526
0.0285714	0.142857
0.103896	0.246753
0.0857143	0.228571
0.181818	0.181818
0.142857	0.333333
0.103448	0.0689655
0	0
0.016129	0.0483871
0.125	0.4375
0.176471	0.323529
0.0384615	0.115385
0.25	0.125
0.193548	0.354839
0.361702	0.489362
0.0422535	0.239437
0.0882353	0.0294118
0.0740741	0.185185
0.037037	0.0740741
0	0
0	0.130435
0.0555556	0.277778
0	0
0.3	0.4
0.111111	0
0	0.0795455
0	0
0.0714286	0.428571
0	0
0.5	0.5
0	0.0416667
0.0714286	0
0.173913	0.413043
0	0.0588235
0.428571	0.542857
0.266667	0.733333
0	0.166667
0.0727273	0.109091
0	0.0434783
0.0285714	0.457143
0.0104167	0.21875
0.0416667	0.0416667
0	0.15
0.0208333	0.104167
0.0454545	0.136364
0	0.0689655
0	0
0.25	0
0.0196078	0.0588235
0	0
0	0
0.4	0
0.047619	0.142857
0	0.182927
0	0.2
0	0.0952381
0	0.0615385
0	0
0	0.2
0.0425532	0.297872
0	0.0909091
0	0
0	0
0.00934579	0.205607
0	0.0576923
0.048951	0.153846
0	0.230769
0	0.047619
0	0.0909091
0	0.333333
0	0.135135
0	0.1875
0.2	0.3
0.0714286	0.214286
0.0344828	0.310345
0	0.125
0.117647	0.176471
0	0
0.2	0.2
0	0.0967742
0.3	0.4
0	0.025
0.375	0.25
0	0.0588235
0	0
0.833333	0.833333
0	0.155556
0	0
0.155556	0.222222
0.6	0.6
0	0
0	0.3
0.13253	0.192771
0.102564	0.153846
0	0
0.0333333	0.366667
0	0.233333
0	0
0.125	0.3125
0	0.0952381
0	0.346154
0	0.097561
0.142857	0.285714
0.027027	0.162162
0	0.166667
0	0
0.272727	0.493506
0.0909091	0.363636
0	0
0	0.2
0	0.130435
0	0
0	0
0	0.0833333
0.4	0.6
0.166667	0.166667
0	0.0714286
0	0
0	0.0714286
0	0
0.1	0.1
0	0.0740741
0.1	0
0	0.0588235
0	0
0.0714286	0.0714286
0	0.047619
0	0
0	0
0	0
0.117647	0.176471
0.0150376	0.0676692
0.25	0.416667
0	0
0.111111	0
0	0
0.2	0.270588
0	0.214286
0.0232558	0.395349
0	0.0434783
0	0
0	0
0	0.1
0	0
0	0
0	0.166667
0.1	0.15
0	0.5
0	0.135135
0	0
0	0.0571429
0	0
0	0.181818
0	0.2
0.411765	0.647059
0.204545	0.227273
0	0.0740741
0	0
0	0.355556
0	0.137931
0	0.416667
0	0
0	0.333333
0	0
0	0.0454545
0	0
0	0.111111
0	0.0833333
0.0769231	0
0.0909091	0.454545
0.05	0.1
0	0.0212766
0	0
0	0.181818
0	0.2
0.2	0.2
0	0.0784314
0.102564	0.179487
0	0.333333
0.142857	0.142857
0	0
0	0.134831
0	0
0	0
0	0.191489
0	0.0769231
0	0
0.0731707	0.121951
0	0.0666667
0.0526316	0.223684
0	0.0909091
0.1	0.15
0.0149254	0.238806
0	0.230769
0	0
0.177778	0.311111
0.0263158	0.0657895
0.0434783	0.0869565
0	0
0.0192308	0.0576923
0	0
0.0322581	0.145161
0	0.0869565
0	0
0	0.384615
0	0.0444444
0	0
0	0.111111
0	0
0	0.3
0.714286	0.785714
0.0384615	0.0576923
0	0
0	0.210526
0	0.0416667
0.0384615	0
0	0
0.272727	0.181818
0.0322581	0.177419
0	0.037037
0	0
0	0.25
0.1	0.2
0.0793651	0.142857
0	0
0	0
0	0.25
0	0
0	0
0.0454545	0.136364
0	0.2
0.131579	0.315789
0	0.0285714
0	0
0.0596491	0.322807
0	0.414894
0	0.05
0.0357143	0.0714286
0	0.0526316
0.0277778	0.111111
0.0869565	0.173913
0.0869565	0.0869565
0	0
0	0.142857
0.0172414	0.0862069
0	0
0.030888	0.177606
0	0
0.0333333	0.183333
0	0.0588235
0	0
0	0.05
0.0434783	0.173913
0	0
0.214286	0.428571
0.25	0.5
0.0909091	0
0	0.148936
0.0277778	0.111111
0	0
0	0
0	0.15
0.0833333	0.25
0.103448	0.344828
0	0
0	0
0	0
0.176471	0.176471
0.103774	0.235849
0.559211	0.835526
0	0
0	0.166667
0.0152284	0.162437
0.15	0.275
0.0714286	0.166667
0	0.030303
0	0.0714286
0.07	0.27
0.2	0.2
0	0.05
0.173913	0.217391
0.0967742	0.0806452
0.0188679	0.301887
0	0
0	0
0	0
0.0714286	0.214286
0	0.107692
0.0612245	0.163265
0	0.047619
0	0
0.5	0.25
0.333333	0.166667
0	0
0.05	0.15
0	0.0909091
0.193548	0.225806
0	0
0.0243902	0.0731707
0	0.0833333
0	0
0.173913	0.217391
0	0
0.08	0.4
0	0
0	0.115385
0.333333	0
0	0
0.357143	0.571429
0	0.0869565
0.14	0.22
0	0
0.0909091	0.0909091
0.0769231	0.153846
0	0
0	0.125
0	0
0.0273973	0.123288
0	0.0714286
0	0
0.5	0
0.0441176	0.0735294
0.00934579	0.168224
0.35	0.5
0.0188679	0.188679
0.4	0.6
0	0.010101
0.126126	0.234234
0.00456621	0.114155
0	0
0.0588235	0.156863
0.0769231	0.230769
0.030303	0.030303
0	0
0.0172414	0.137931
0.0714286	0.285714
0	0.297297
0	0
0.0625	0.09375
0.222222	0.166667
0.18	0.58
0.125	0.375
0.0326087	0.233696
0.0833333	0.0833333
0.0714286	0.142857
0	0.108108
0	0.111111
0	0.137931
0	0
0	0
0	0.25
0.0384615	0.192308
0	0.136364
0	0
0	0
0	0
0	0
0	0
0.0689655	0.0344828
0	0.0714286
0	0
0.52381	0.52381
0.294118	0.411765
0.0238095	0.103175
0.233333	0.4
0	0
0	0
0.0434783	0.217391
0	0.157895
0	0
0	0.102041
0.0606061	0.121212
0.0930233	0.209302
0	0
0	0.0540541
0.176471	0.352941
0	0.0701754
0	0
0	0.404255
0	0
0.0454545	0.204545
0	0.0833333
0.05	0.05
0	0
0.266667	0.266667
0	0.0483871
0	0.125
0.0117647	0.129412
0	0
0.04	0.04
0.142857	0.285714
0.0416667	0.0208333
0	0
0	0.027027
0.0181818	0.109091
0	0
0.016129	0.129032
0.285714	0.190476
0	0
0.0434783	0.282609
0	0.166667
0.0634921	0.111111
0	0.0454545
0	0.0206186
0.037037	0.037037
0	0
0.0294118	0.0882353
0.030303	0.030303
0.15	0.4
0	0.166667
0	0.0227273
0	0.08
0	0
0	0.333333
0	0
0	0.0227273
0.0666667	0.4
0.00699301	0.111888
0	0.139535
0	0.0666667
0	0
0.21519	0.291139
0.115385	0.115385
0.0645161	0.129032
0	0.0810811
0	0
0	0.235294
0	0.08
0	0.2
[truncated: 6,338 more rows]

## Sheet: Black
journal_elite	citation_elite
0	0.130435
0	0
0	0
0	0
0.075	0.183333
0.0204082	0.0816327
0.075	0.3875
0.030303	0.0606061
0	0
0.0659341	0.318681
0	0
0	0.117647
0.407407	0.518519
0.0319149	0.0957447
0.125	0.375
0.025641	0.0512821
0	0.111111
0.40625	0.40625
0	0.125
0.0434783	0.0869565
0	0.181818
0	0
0.0434783	0.130435
0.0422535	0.126761
0	0.25
0	0
0	0.0769231
0	0.133333
0	0.125
0.181818	0.340909
0.05	0.05
0	0
0	0.444444
0.0185185	0.185185
0	0
0.0178571	0.232143
0	0.0857143
0	0
0.266667	0.533333
0	0.2
0	0
0.166667	0.2
0.0731707	0.280488
0	0.277778
0	0
0	0.238095
0	0.0833333
0.1	0.2
0.0714286	0
0	0
0.181818	0.181818
0.5	0.25
0	0.111111
0	0
0	0
0	0
0.0232558	0.232558
0.0227273	0.0227273
0	0.05
0	0.0909091
0.010989	0.0989011
0	0
0.02	0.2
0.04	0.36
0	0
0	0.125
0.0441176	0.308824
0	0
0	0.0769231
0	0
0	0
0	0.333333
0	0.025
0	0
0	0.0434783
0	0.2
0	0.111111
0	0
0	0.12
0.0277778	0.138889
0	0
0	0
0	0.277778
0.08	0.36
0	0.142857
0	0.0909091
0	0.0588235
0	0
0.0714286	0.142857
0	0.214286
0.12	0.28
0	0.0714286
0.142857	0.285714
0.0833333	0.416667
0	0
0	0.08
0.133333	0
0	0
0	0
0	0.5
0	0.197183
0	0.0322581
0.0215054	0.139785
0.0357143	0.178571
0	0
0.0714286	0.0714286
0.112903	0.258065
0	0.5
0	0
0	0.307692
0.142857	0.161905
0.04	0
0.483333	0.583333
0	0.3
0	0
0.166667	0.166667
0.0188679	0.113208
0	0.0816327
0	0.333333
0.056338	0.0985915
0	0
0	0.0196078
0	0
0	0
0.0909091	0
0	0
0	0
0	0
0	0.153846
0.0793651	0.190476
0	0.2
0	0.125
0	0
0	0
0	0.0909091
0.294118	0.485294
0	0
0	0
0.08	0.12
0	0
0.25	0.25
0.0135135	0.0945946
0	0.0689655
0	0.185185
0	0.105263
0	0
0.0196078	0.112745
0	0
0.142857	0.142857
0	0.142857
0	0.111111
0	0.0714286
0	0.037037
0	0.117647
0.0769231	0.0769231
0.0454545	0.121212
0.06	0.08
0	0
0	0
0.0666667	0.133333
0	0.0816327
0	0
0	0.0384615
0	0.0357143
0	0
0	0.2
0	0.192982
0	0.190476
0	0.05
0	0.0454545
0	0.03125
0	0.25
0	0
0.25	0.25
0.04	0.12
0	0.0857143
0.0285714	0.0428571
0.0930233	0.0930233
0	0.0294118
0	0
0	0.2
0	0
0.05	0.05
0.0769231	0.0769231
0	0
0	0.304348
0	0
0	0.230769
0	0
0	0
0.257143	0.0571429
0	0.142857
0.0555556	0.166667
0.0714286	0.142857
0	0
0	0.333333
0	0
0	0
0	0.0833333
0	0
0	0
0	0
0	0.171429
0	0.0909091
0	0.0909091
0.133333	0.166667
0	0
0	0.454545
0	0
0.030303	0.0606061
0.0208333	0.104167
0	0.0625
0.008	0.096
0	0.230769
0.0625	0
0.0147059	0.240196
0	0.142857
0.166667	0.351852
0.0322581	0.16129
0	0
0.0416667	0.125
0	0.3
0	0.04
0	0.1
0	0.2
0	0.0731707
0.030303	0.0909091
0.0117647	0.164706
0	0
0.0833333	0.25
0	0
0	0.0416667
0	0.194444
0	0.4
0.0070922	0.0141844
0	0.2
0	0.0930233
0	0.345455
0.0555556	0.148148
0	0.1
0	0
0	0.290909
0	0.0909091
0.0606061	0.181818
0.0178571	0.0535714
0	0.105263
0	1
0	0.102564
0.204082	0.204082
0	0
0.0344828	0.149425
0	0
0	0.037037
0	0.148148
0	0
0.0285714	0.0857143
0	0.030303
0	0
0	0.0833333
0.0858896	0.171779
0	0.0625
0	0
0	0
0	0
0.0714286	0.178571
0	0
0	0
0.0588235	0.352941
0	0.125
0	0
0	0.1
0	0.24
0.0566038	0.207547
0.025641	0
0.217391	0.434783
0.025	0.1125
0	0.181818
0.0882353	0.411765
0	0.0333333
0.0172414	0.275862
0.0240964	0.210843
0	0.166667
0	0
0	0
0	0.16
0	0.125
0.0548387	0.135484
0	0.3
0	0
0.047619	0.047619
0	0.272727
0	0.375
0	0.352941
0.227273	0.181818
0	0.0227273
0	0
0.358491	0.54717
0	0.0689655
0.0869565	0.26087
0	0
0.243902	0.341463
0	0.03125
0	0
0	0
0.0140845	0.126761
0	0
0.03125	0.15625
0	0.461538
0	0.117647
0	0.0810811
0	0
0	0.227273
0	0.1875
0	0.137931
0.0357143	0.0714286
0	0
0.0434783	0.0869565
0.0333333	0.183333
0	0
0	0.0588235
0	0.08
0	0.0769231
0	0.0512821
0	0.025
0.012987	0.116883
0	0
0.181818	0.181818
0	0
0.031746	0.116402
0	0.230769
0	0.333333
0.111111	0.111111
0	0
0	0.176471
0	0.333333
0	0
0.0169492	0.322034
0	0.272727
0	0.166667
0.0714286	0.214286
0.25	0
0	0.2
0	0
0	0.047619
0	0.0714286
0	0
0	0
0	0.157895
0.0238095	0.214286
0	0.25
0	0.0909091
0	0.0952381
0.0689655	0.206897
0.0454545	0.181818
0	0.166667
0	0.142857
0	0.0506329
0.25	0.3125
0	0.0740741
0.00869565	0.0521739
0.4	0.4
0	0.0769231
0	0.0441176
0	0.0689655
0	0.0833333
0	0
0	0.0892857
0	0
0.041958	0.13986
0	0.0612245
0.037037	0.234568
0	0.1875
0	0
0	0
0	0.142857
0.666667	0.333333
0	0
0	0.0384615
0.0714286	0.142857
0.05	0.0666667
1	1
0	0.0357143
0	0.0625
0	0.0454545
0	0
0.166667	0.222222
0.00657895	0.0657895
0	0
0.142857	0.428571
0	0
0	0
0	0.0645161
0.0862069	0.396552
0	0
0.1	0.35
0.0217391	0
0.0555556	0.0277778
0	0.245283
0	0.0952381
0	0.130435
0.011236	0.0898876
0	0.0714286
0	0
0	0.1
0	0.0444444
0	0
0	0
0	0.037037
0	0
0.1	0.1
0	0
0	0.285714
0	0.0238095
0.128205	0.128205
0	0.114286
0	0.0625
0	0.157895
0	0.0487805
0	0.2
0.0147059	0.147059
0	0.0824742
0.0322581	0.0430108
0.333333	0.266667
0	0.114286
0.0555556	0.222222
0	0.0714286
0	0
0.0149254	0.0746269
0	0.166667
0	0.0588235
0.0555556	0.111111
0	0.0434783
0.0416667	0.0416667
0.0784314	0.0980392
0	0.0666667
0.047619	0.238095
0	0
0.0518135	0.202073
0.0232558	0.267442
0	0
0	0
0	0.181818
0.0168539	0.0898876
0	0.136364
0.0555556	0.0555556
0	0
0.0869565	0.0869565
0	0
0.0131579	0.0789474
0.111111	0.222222
0	0
0	0
0	0
0	0
0	0.111111
0	0
0.0677966	0.223164
0.0714286	0.0909091
0	0
0	0
0	0
0.1	0.2
0	0.0416667
0	0.0357143
0	0.107143
0.105263	0.105263
0	0.04
0.133333	0
0	0
0.025641	0.0769231
0	0
0.333333	0.0833333
0	0.2
0	0.0294118
0	0.0149254
0.0728155	0.179612
0	0.159091
0.0526316	0.105263
0	0
0	0
0.0444444	0.133333
0	0
0	0.166667
0	0.117647
0	0
0	0.0833333
0.217391	0.23913
0	0.0588235
0	0.210526
0.0344828	0.0344828
0.0123457	0.0617284
0	0
0	0
0.114943	0.298851

## Sheet: Hispanic
journal_elite	citation_elite
0.133333	0.133333
0	0
0	0
0	0
0	0
0	0
0.333333	0
0.0833333	0.25
0.0238095	0.0714286
1	1
0.0601504	0.225564
0.0540541	0.135135
0	0.166667
0	0
0.25	0.125
0	0.153846
0	0.0666667
0	0
0.2	0.422222
0.0188679	0.0943396
0.125	0.125
0	0.0491803
0	0
0.25	0.25
0	0.75
1	1
0.0212766	0.191489
0	0.0833333
0	0.142857
0.142857	0.0714286
0.5	0.25
0.0816327	0.122449
0	0.142857
0	0.238095
0.0833333	0
0	0.2
0.0769231	0.153846
0	0.0967742
0	0
0	0.105263
0.0645161	0
0	0
0.142857	0
0.105263	0.245614
0	0.12766
0	0.285714
0	0
0	0
0	0.0952381
0	0
0	0
0	0
0	0.05
0	0.133333
0.0266667	0.16
0.0166667	0.15
0	0
0.228571	0.228571
0	0.0434783
0	0.2
0	0.142857
0.0384615	0.230769
0.0384615	0.192308
0	0
0	0.142857
0	0
0.192308	0.230769
0.0666667	0
0	0.0491803
0	0.0232558
0.289474	0.421053
0.047619	0.047619
0.111111	0.222222
0.05	0.1
0	0
0.25	0.5
0.153846	0.0384615
0	0.0263158
0	0
0	0.0909091
0	0
0	0.144144
0	0
0	0
0	0.0434783
0	0.0212766
0	0.333333
0	0.1
0	0.107692
0.0434783	0.521739
0	0
0.0377907	0.200581
0.0588235	0.235294
0	0
0	0.0833333
0	0.133333
0	0
0	0.285714
0	0.181818
0	0
0	0.142857
0	0.0384615
0	0
0	0
0	0.0666667
0.027027	0.135135
0	0
0.173469	0.469388
0.00704225	0.151408
0	0
0	0.210526
0.05	0.05
0	0.0689655
0	0.333333
0	0.333333
0.00505051	0.176768
0	0.142857
0.0465116	0.0232558
0	0.235294
0.0416667	0.138889
0.588235	0.294118
0	0
0	0
0.5	1
0.166667	0.5
0	0.103448
0.210526	0.526316
0	0.222222
0	0.176471
0	0
0	0.0833333
0	0.232558
0	0.125
0	0
0	0
0	0
0.047619	0.0833333
0.3	0.45
0	0
0	0
0	0
0	0.384615
0	0.0338983
0	0.181818
0	0.142857
0	0.333333
0.1	0.2
0	0.0909091
0.0666667	0.0666667
0	0.037037
0	0
0	0.333333
0	0.0714286
0	0.037037
0	1
0	0
0.123077	0.138462
0	0.0606061
0	0
0.0555556	0.166667
0.243902	0.170732
0.125	0.25
0.0789474	0.105263
0.236025	0.447205
0	0.125
0.236842	0.368421
0	0
0	0.333333
0	0
0.0833333	0.0833333
0.0833333	0.5
0.318182	0.454545
0.0588235	0.0588235
0	0
0	0.380952
0	0
0	0
0	0
0.0588235	0.0588235
0.0666667	0.133333
0	0.1
0	0.2
0	0
0.05625	0.1625
0	0
0	0
0.381818	0.4
0	0
0	0
0.0769231	0.153846
0	0
0.025641	0.102564
0	0.25
0.4	0.6
0.0277778	0.0555556
0.181818	0.272727
0.03125	0.0729167
0	0
0.01	0.04
0	0
0	0.1
0	0.0204082
0.142857	0.571429
0	0.246154
0	0.204082
0.025641	0.153846
0	0.0526316
0.164103	0.230769
0	0
0	0
0	0.138889
0	0.15625
0	0.173913
0	0.117647
0	0.25
0	0.117647
0	0
0	0
0	0.0714286
0	0
0.0454545	0.0909091
0.0188679	0.0377358
0	0
0	0
0.038961	0.116883
0.0113636	0.113636
0	0
0	0.2
0.0416667	0.0833333
0.0294118	0.0588235
0.0555556	0
0	0.125
0.222222	0.111111
0	0
0	0.138686
0	0
0	0
0	0.125
0	0.205882
0	0
0.125	0.3125
0	0
0	0.0909091
0.333333	0.333333
0	0.153846
0	0.153846
0.407407	0.444444
0.111111	0.111111
0	0.0454545
0.0625	0.196429
0	0.375
0	0.277778
0	0.0645161
0	0.0519481
0.4	0.2
0.0833333	0.333333
0.05	0.1
0.0487805	0.195122
0	0.333333
0.0261438	0.133987
0.0769231	0
0.117647	0.0588235
0	0
0.0806452	0.354839
0	0.276596
0	0.0512821
0	0
0	0
0.030303	0.227273
0	0.0588235
0	0
0	0.119403
0.0212766	0.12766
0	0.148936
0.0333333	0.166667
0	0
0	0
0	1
0.0865385	0.173077
0.0555556	0.138889
0	0
1	1
0	0
0	0
0	0
0	0.25
0	0.0833333
0	0.0769231
0	0
0	0.230769
0	0.214286
0	0
0	0.126316
0	0
0	0.14
0	0
0	0
0	0.0909091
0.105263	0.210526
0	0
0	0
0	0.193548
0	0.15
0	0
0	0
0	0
0	0.0833333
0	0.105263
0	0.293103
0	0.0666667
0.142857	0.142857
0	0.111111
0	0
0.0070922	0.170213
0	0.202899
0	0.0555556
0.0365854	0.158537
0.176471	0.235294
0	0.333333
0	0
0	0.047619
0.0697674	0.162791
0	0
0.02	0.06
0	0
0	0.08
0	0
0.047619	0.142857
0	0
0	0
0	0
0	0.222222
0	0
0	0
0	0
0	0.0416667
0	0
0.0833333	0
0	0.266667
0	0.194444
0.0212766	0.170213
0	0
0	0.105263
0	0
0	0
0	0.172414
0.5	0.5
0	0
0.125	0.25
0.125	0.25
0	0
0	0
0	0.166667
0	0.0833333
0	0
0.0675676	0.162162
0.12	0.24
0.0882353	0.0588235
0	0.0666667
0.166667	0.166667
0.0357143	0.178571
0	0
0	0.212766
0.285714	0.428571
0.04	0.2
0	0.25
0	0.0222222
0	0.184211
0	0
0	0.030303
0	0
0	0.0357143
0	0
0.0588235	0.117647
0	0.391304
0.0384615	0.230769
0	0
0	0
0	0.1
0	0.0909091
0.0434783	0.0434783
0	0.0333333
0.047619	0.0952381
0.027027	0.027027
0.0212766	0.234043
0.03125	0.15625
0.181818	0.363636
0.205882	0.147059
0.0555556	0.0555556
0	0.0212766
0.15	0.3
0.0352941	0.164706
0	0.0333333
0	0
0.0357143	0.214286
0	0
0	0
0	0.181818
0	0.4
0.0666667	0.1
0.1	0.2
0	0.2
0	0.025641
0	0
0	0.1
0	0
0.133333	0
0.125	0.375
0.0952381	0.309524
0	0.0909091
0.0444444	0.2
0	0.0526316
0.1	0.2
0	0
0	0.2
0	0.28
0	0.0909091
0.106383	0.234043
0	0.020202
0.538462	0.538462
0	0.0434783
0	0
0	0
0	0.1
0.0238095	0.119048
0	0
0	0
0	0
0	0
0	0.025641
0	0.0833333
0	0
0.166667	0.166667
0	0.133333
0.114447	0.223265
0	0
0	0
0	0
0	0.0967742
0	0.0714286
0	0
0	0.0196078
0	0.0606061
0	0.0454545
0	0
0.25	0.3125
0.0673575	0.11399
0.0227273	0.136364
0	0.0625
0	0.151515
0	0.0454545
0.214286	0.5
0	0
0	0
0	0.181818
0	0.0952381
0	0
0	0
0	0
0	0
0.2	0.4
0	0.142857
0.0909091	0.363636
0.037037	0.0740741
0	0.212121
0	0
0.137931	0.258621
0.0416667	0
0.2	0.4
0	0.14
0	0
0	0.0952381
0	0
0.5	0.5
0	0
0	0.105263
0	0
0	0.130952
0.113208	0.188679
0	0
0.0263158	0.105263
0	0
0	0.157895
0	0.047619
0.0150376	0.0601504
0.0263158	0.0526316
0	0.117647
0	0.12766
0.0714286	0.0714286
0	0
0	0
0	0
0	0
0	0.117647
0.013245	0.0529801
0	0.3
0.0357143	0.261905
0	0
0	0
0	0
0.037037	0.12963
0.111111	0.333333
0.0731707	0.195122
0.0116279	0.151163
0.0363636	0.163636
0	0.0434783
0	0
0	0
0.5	0.5
0	0.037037
0.0714286	0.0714286
0	0
0.047619	0.214286
0	0
0.0886076	0.405063
0.0588235	0.0588235
0	0
0	0.202532
0	0.12
0	0.0909091
0	0.25
0.0392157	0.0784314
0	0
0	0
0.272727	0.136364
0.0416667	0.09375
0.05	0.1
0	0.136364
0	0.142857
0	0
0	0
0	0
0	0.444444
0	0.125
0	0.05
0	0
0	0
0	0.04
0	0
0	0.242424
0.333333	0.4
0	0.0786517
0	0.0769231
0.235294	0.176471
0	0.0555556
0	0
0	0
0	0
0	0
0	0
0	0
0	0
0	0
0	0
0.214286	0.25
0	0
0	0
0.185567	0.402062
0	0.117647
1	1
0	0.025641
0	0.0263158
0.25	0.25
0	0.3
0	0
0	0.166667
0	0.0344828
0	0
0	0.0588235
0.0344828	0.172414
0	0.0526316
0	0
0.0408163	0.204082
0.0909091	0.0909091
0	0.142857
0	0.0454545
0	0
0	0
0	0.1875
0	0
0.273885	0.350318
0	0
0.0588235	0.117647
0	0.125
0	0.0576923
0	0
0	0.3
0.166667	0
0	0.183673
0	0
0.451613	0.225806
0	0.0689655
0	0
0	0.06
0	0
0.125	0.125
0	0
0	0
0.1875	0.25
0.0153846	0.123077
0	0
0.0714286	0.0952381
0	0.111111
0	0.218182
0	0.0555556
0	0.25
0	0
0	0
0	0
0	0.111111
0	0.4
0.0421053	0.231579
0	0.0277778
0	0
0	0
0.222222	0.296296
0	0.0625
0.130435	0.304348
0.2	0
0.0740741	0.185185
0.111111	0.222222
0	0
0.105263	0.105263
0.136364	0.136364
0.153846	0.230769
0.04	0.04
0.0350877	0.105263
0	0.368421
0	0
0	0.0952381
0	0
0	0
0	0.125
0.268657	0.402985
0	0.0909091
0	0
0.04	0.0266667
0.0285714	0.0857143
0	0
0	0
0	0.0555556
0	0
0.166667	0
0	0
0	0
0	0
0.25	0
0.0833333	0
0.226087	0.304348
0	0
0	0
0	0.2
0	0
0.0344828	0.344828
0	0.6
0.0909091	0.0909091
0.307692	0.307692
0.0384615	0.115385
0	0.138889
0.111111	0.111111
0	0
0	0
0	0.5
0.255319	0.446809
0	0
0	0
0	0.166667
0	0.03125
0	0
0	0
0	0.142857
0	0.0566038
0	0
0	0
0.5	0.125
0	0.5
0.2	0.2
0	0
0.142857	0.142857
0	0.0384615
0	0.190476
0	0.21875
0	0.0350877
0.142857	0.285714
0	0
0	0
0	0.0909091
0	0.1
0	0.0606061
0	0.268293
0	0
0	0.0555556
0	0.25
0	0.0619469
0.0136986	0.30137
0	0.1
0.111111	0.333333
0.05	0.0666667
0.153846	0.153846
0	0.0625
0	0
0	0
0	0.101449
0	0.0769231
0	0
0.2	0.6
0	0.222222
0	0
0	0.1
0	0
0	0
0	0.0454545
0.012987	0.103896
0	0.139535
0	0
0	0.166667
0	0
0	0
0	0
0.108108	0.135135
0.125	0
0	0.0714286
0	0
0	0.333333
0	0.115385
0	0.125
0	0
0	0.142857
0	0
0	0
0	0
0.0248447	0.242236
0	0.125
0.025	0.275
0	0
0	0.333333
0	0
0	0
0	0
0	0.04
0	0.4
0	0.142857
0.1	0.1
0.111111	0.111111
0	0
0	0
0	0.714286
0	0.1
0	0.142857
0	0.105263
0	0.0909091
0	0.111111
0	0.189189
0	0.166667
0	0
0	0.0588235
0.266667	0.333333
0.0740741	0.148148
0.125	0.125
0	0.162791
0	0.025641
0.111111	0.222222
0	0.114286
0.0384615	0.230769
0	0.0869565
0.0322581	0.11828
0.0344828	0.0344828
0.0909091	0
0.222222	0.222222
0	0
0	0.0869565
0	0
0.105263	0.210526
0	0
0	0.0588235
0.2	0.2
0	0
0	0.111111
0	0.125
0.05	0.15
0.101266	0.341772
0	0.0909091
0	0
0	0
0.0307692	0.107692
0	0
0.1	0.2125
0	0.05
0.103448	0.103448
0.0588235	0.372549
0.111111	0.111111
0.1	0.166667
0.040201	0.0954774
0	0
0	0.105263
0	0
0.1	0.1
0	0.108108
0	0
0	0
0	0
0.4	0.6
0	0
0	0.142857
0.5	0.470588
0	0.0344828
0	0.0769231
0	0
0	0.0526316
0	0
0.0140845	0.126761
0.037037	0.0740741
0	0.0434783
0	0
0.142857	0.285714
0.333333	0.416667
0	0
0.3	0.3
0	0
0	0.333333
0	0.111111
0.0571429	0.171429
0.154122	0.268817
0	0.178571
0.285714	0.571429
0	0.25
0.0410959	0.178082
0	0.0689655
0.2	0.3
0	0.5
0	0
0	0
0	0.105263
0	0
0	0.0285714
0	1
0	0.257143
0	0
0	0.25
0	0
0	0
0	0
0	0.264706
0.0169492	0.0169492
0.0833333	0.25
0	0.075
0	0.166667
0	0
0	0
0	0.5
0.125	0.208333
0	0.26087
0	0.208333
0	0
0	0
0	0
0	0.105263
0	0
0.0666667	0.0666667
0.0111111	0.0555556
0	0.0714286
0	0
0	0.183333
0.0526316	0.0526316
0	0
0.5	0.5
0	0
0	0.0357143
0.1	0.3
0.075	0.225
0	0
0	0.030303
0.153846	0.230769
0.0163934	0.114754
0.0369393	0.158311
0	0.142857
0.153846	0.230769
0	0.0689655
0	0.0588235
0	0.106383
0	0.025641
0	0.5
0	0
0	0.0555556
0	0
0	0
0	0.12037
0	0.121951
0	0.08
0.0740741	0.0740741
0.136364	0.318182
0	0.0666667
0	0.133333
0	0.181818
0	0.166667
0	0
0	0
0.030303	0.0909091
0	0
0	0
0.011236	0.196629
0	0.0666667
0.00900901	0.108108
0	0
0	0
0	0.166667
0	0.181818
0.173913	0.15942
0	0.0909091
0	0
0.413793	0.413793
0	0
0	0
0.292683	0.219512
0.0588235	0.176471
0	0.235294
0.166667	0.583333
0	0.037037
0.0461538	0.107692
0.0416667	0
0	0.047619
0.125	0.03125
0.136364	0.318182
0	0.0384615
0	0
0	0.0714286
0.5	0.666667
0	0.111111
0	0
0	0.294118
0	0
0	0
0	0.166667
0	0
0.203704	0.314815
0	0.0344828
0	0
0	0
0	0
0.00934579	0.0934579
0	0.162791
0	0
0	0
0	0.0338983
0	0.1
0.0215054	0.107527
0	0
0.0869565	0.217391
0	0.533333
0	0.02
0	0.363636
0.0714286	0.0714286
0	0
0.272727	0.454545
0	0.0555556
0	0.0909091
0	0
0.0888889	0.2
0	0
0	0.0545455
0	0.162162
0.0263158	0.342105
0	0.166667
0.113208	0.245283
0	0.0384615
0	0.0714286
0	0.0217391
0.169231	0.6
0.0714286	0.142857
0	0
0	0
0.0275229	0.174312
0	0
0.142857	0.285714
0	0
0	0.25
0.0434783	0.0434783
0	0.25
0	0
0	0
0	0
0	0
0	0
0.0909091	0
0	0
0.0714286	0.0714286
0	0
0	0
0.333333	0.5
0	0.333333
0.176471	0.235294
0.00787402	0.110236
0.1875	0.3125
0.0595238	0.119048
0.0454545	0.121212
0.0909091	0.0909091
0	0.0714286
0	0
0	0.369231
0.0866142	0.251969
0	0.310345
0	0
0	0
0	0.0714286
0	0.137931
0.0909091	0.181818
0.454545	0.272727
0.114286	0.171429
0.0833333	0.166667
0	0
0.0869565	0.130435
0	0
0	0.25
0	0.0909091
0	0
0	0.1
0.102564	0.397436
0	0
0	0.0344828
0	0.111111
0	0
0.0263158	0
0.111111	0.111111
0	0.0625
0.0128205	0.0384615
0	0
0	0
0.04	0.24
0	0.333333
0.0666667	0.133333
0	0.0625
0.0625	0.125
0	0
0	0
0.0704225	0.338028
0	0
0	0
0	0.1
0	0
0	0.492754
0.0526316	0.157895
0	0
0	0.23913
0.1	0.25
0.0625	0.21875
0.12	0.24
0.0237154	0.118577
0	0
0	0
0	0.0714286
0	0
0	0.0909091
0	0
0	0
0	0.0925926
0.037037	0.148148
0	0
0	0.101695
0	0.0857143
0	0.0769231
0.5	0
0	0
0.0909091	0.0454545
0	0.05
0	0
0.25	0
0	0.0714286
0	0.0555556
0.0147059	0.0441176
0	0
0	0.363636
0	0.0333333
0	0.133333
0	0.333333
0	0
0.0163934	0.0819672
0.3125	0.375
0	0.159091
0	0.142857
0	0
0	0.315789
0	0
0	0.230769
0	0
0.0357143	0.0714286
0	0.0357143
0	0.230769
0	0
0.103448	0.206897
0	0.0925926
0.428571	0.714286
0	0
0	0
0.025641	0.102564
0	0
0	0.25
0	0
0	0
0	0
0	0.08
0	0.0555556
0.125	0.3125
0.0227273	0.306818
0.15	0.4
0	0
0	0
0	0
0	0
0	0.0555556
0	0.111111
0	0
0	0.2
0	0
0	0.0666667
0	0.125
0	0.0322581
0	0.285714
0	0.153846
0	0
0	0.0769231
0	0
0	0.0833333
0	0
0	0
0	0.192308
0.0169492	0.169492
0.222222	0
0.0701754	0.22807
0	0.0540541
0.12	0.3
0	0.15625
0.075	0.15
0	0.142857
0.0212766	0.0425532
0	0.04
0	0.130435
0.2	0.2
0.0454545	0.227273
0	0
0	0.0227273
0	0.16129
0	0.0232558
0	0.0833333
0	0
0	0
0	0
0	0.357143
0.263158	0.315789
0	0
0	0.105263
0.142857	0.142857
0.0588235	0.0882353
0.3	0.5
0.111111	0.17284
0	0
0	0
0.372881	0.389831
0	0.107143
0	0.142857
0	0
0	0.0909091
0	0.303922
0	0.2
0	0
0	0
0.173913	0.173913
0.0416667	0.416667
0.0727273	0.218182
0	0
0	0
0	0
0	0.0588235
0	0
0.101695	0.20339
0	0
0	0
0	0.0333333
0.287879	0.363636
0	0.0606061
0	0.0454545
0	0
0	0.153846
0.147059	0.382353
0.357143	0.3
0	0
0	0.4
0	0.148148
0	0
0.0108696	0.141304
0	0.0769231
0	0
0	0.0769231
0	0
0	0
0	0
0	0.2
0.0526316	0.105263
0.0212766	0.234043
0	0.111111
0	0
0	0.047619
0	0.141593
0	0
0	0
0	0
0	0.0526316
0	0.097561
0	0
0.15	0.3
0	0
0.333333	0
0	0.166667
0	0.285714
0	0.166667
0	0.0869565
0	0
0	0.153846
0	0.25
0	0.166667
0	0.0555556
0	0.0163934
0.1	0.3
0	0
0	0
0.0909091	0.0909091
0.02	0.1
0.0217391	0.108696
0.289474	0.236842
0	0
0	0.0555556
0	0.0416667
0	0.166667
0	0.0833333
0.0113636	0.136364
0	0
0.384615	0.5
0	0
0.0243902	0.097561
0.0227273	0.0681818
0	0
0	0.142857
0.1	0.2
0.125	0.125
0	0
0	0.214286
0	0.0384615
0	0.333333
0	0.0333333
0.0588235	0.117647
0	0.0833333
0	0
0	0.125
0	0
0	0.166667
0	0
0	0.123288
0	0
0	0
0	0
0	0
0	0
0	0.047619
0	0.075
0	0
0	0.0128205
0	0
0	0.142857
0	0
0.0454545	0
0	0
0	0
0.0144928	0.057971
0.09375	0.09375
0	0.125
0.15	0.475
0.116279	0.27907
0	0
0.102564	0.307692
0	0.05
0	0
0.0943396	0.188679
0	0
0.0625	0.1875
0.0909091	0.363636
0	0
0.6	0.6
0	0.181818
0.0481928	0.180723
0	0.227273
0	0
0	0
0	0
0	0
0	0
0	0
0	0.081448
0.0408163	0.0816327
0	0
0	0
0	0
0	0
0	0.117647
0	0
0	0.230769
0.0555556	0.111111
0	0.642857
0	0.333333
0	0.226415
0	0
0	0
0	0.6
0	0
0.025	0.225
0	0.230769
0	0
0	0
0.0521739	0.104348
0.0140845	0.140845
0.0322581	0.129032
0	0
0.0606061	0.121212
0.0185185	0.0555556
0	0
0	0.333333
0.222222	0.666667
0	0
0	0.111111
0	0.339623
0	0
0	0
0	0
0	0.0882353
0	0
0	0.220339
0	0.0909091
0	0.060241
0	0
0	0
0	0
0.0555556	0.166667
0.0535714	0.25
0	0.04
0	0.0967742
0	0
0.027027	0.027027
0	0.323944
0	0
0	0
0	0.0769231
0	0
0.047619	0.047619
0.258065	0.322581
0.04	0.08
0.027027	0.108108
0	0.133333
0	0.0909091
0	0.2
0.118421	0.381579
0	0
0	0.212121
0	0
0	0
0	0.333333
0.15625	0.140625
0	0.0454545
0	0.133333
0	0.0731707
0	0
0	0.23913
0	0
0	0.0833333
0.111111	0
0	0.0882353
0.0946746	0.16568
0	0.15
0.0151515	0.30303
0	0.109375
0	0.159091
0	0
0	0.0909091
0	0
0	0
0	0.2
0.333333	0.166667
0	0.75
0.1875	0.25
0.0625	0
0	0
0	0.217391
0	0.0769231
0	0.166667
0	0.111111
0	0
0.0740741	0.259259
0	0
0	0.0416667
0	0
0.047619	0.261905
0	0.333333
0	0.1
0.0833333	0.208333
0	0
0	0
0	0
0	0
0	0
0.057971	0.101449
0	0
0.5	0.5
0.0117647	0.0705882
0	0.222222
0	0
0.151515	0.212121
0	0.181818
0	0.25
0.166667	0.166667
0	0
0	0.25
0	0
0.571429	0.714286
0.5	0.75
0.05	0.05
0.0909091	0.272727
0	0
0	0
0.0909091	0.212121
0	0.1
0	0
0	0.111111
0.0208333	0.0625
0	0.136364
0.166667	0.166667
0	0.0689655
0	0.0655738
0	0
0	0.075
0	0
0	0
0	0
0.00980392	0.166667
0.142857	0.357143
0.142857	0
0	0
0	0
0	0
0.0421836	0.220844
0.111111	0.111111
0.2	0.15
0	0.0851064
0	0.0357143
0.0714286	0.0714286
0.137931	0.206897
0.0810811	0.0540541
0	0
0	0
0.0740741	0.111111
0.0785714	0.278571
0.0227273	0.0454545
0	0.0810811
0	0
0.2	0.4
0.0588235	0.176471
0	0
0.0833333	0.0833333
0	0
0	0
0	0.186441
0	0
0.105263	0.526316
0	0
0	0
0	0.181818
0	0
0	0.0769231
0	0.113636
0	0.0491803
0	0.1
0	0
0	0.111111
0	0
0	0.0648148
0.075	0.175
0	0.2
0	0
0	0.0833333
0	0
0	0.097561
0	0
0	0
0.0363636	0.109091
0.0769231	0.0769231
0	0.0576923
0	0.0588235
0	0.0294118
0	0
0	0.16
0	0.29661
0.1	0.1
0	0.136364
0	0
0	0
0	0.166667
0	0
0.0416667	0.0902778
0	0
0	0.241379
0.0208333	0.104167
0	0.0625
0	0
0	0
0.0465116	0.0930233
0.0869565	0.347826
0.7	0.6
0	0
0.0526316	0.0526316
0.0491803	0.262295
0	0
0.157895	0.157895
0	0
0	0.2
0.166667	0.166667
0	0
0	0.0625
0.0120482	0.0963855
0	0.0344828
0.0196078	0.176471
0.0307692	0.230769
0.294118	0.176471
0.03125	0.1875
0	0.142857
0	0.2
0	0.0769231
0	0
0	0.0714286
0	0.142857
0.0666667	0.333333
0	0.2
0.232558	0.395349
0	0.166667
0	0.173913
0	0.137931
0	0
0.272	0.352
0	0.0786517
0.0751174	0.122066
0	0
0.2	0.2
0	0
0	0.540541
0	0.583333
0	0
0	0.030303
0	0
0	0
0	0.12
0	0
0	0.2
0	0
0	0
0	0.388889
0	0.136364
0	0.266667
0	0
0	0.0357143
0.0333333	0.133333
0	0.0169492
0	0
0	0.0869565
0	0.05
0.153846	0.0769231
0	0
0.333333	0
0	0
0	0.133333
0	0.0909091
0.00869565	0.0608696
0.0188679	0.0943396
0	0.0769231
0	0.0666667
0	0.16
0.0294118	0.0588235
0	0.0204082
0.015873	0.126984
0	0
0	0
0.00497512	0.21393
0	0
0.0666667	0.0666667
0.333333	0.166667
0.0769231	0.0769231
0	0
0	0
0	0
0	0.039604
0	0
0	0
0	0.258065
0	0
0.0444444	0.0888889
0.00925926	0.12963
0	0
0	0.0294118
0	0
0	0
0	0
0	0
0	0.0454545
0	0
0.305085	0.508475
0	0
0	0
0	0
0.0188679	0.113208
0.222222	0.416667
0	0.0322581
0.130435	0.173913
0	0
0	0.0571429
0	0.222222
0	0.217391
0	0.0588235
0	0
0	0
0	0.0833333
0	0
0	0
0	0
0.125	0.25
0.0454545	0.227273
0	0.181818
0.111111	0
0	0.176471
0.04	0.0533333
0	0.142857
0	0
0	0.3
0.285714	0.142857
0	0.0769231
0.181818	0.181818
0	0
0.5	0.5
0	0.111111
0	0
0	0.111111
0	0
0.333333	0.533333
0.010989	0.0769231
0	0
0	1
0	0
0.0869565	0.304348
0.03125	0.34375
0	0
0.125	0.125
0.25	0.5
0.25	0.25
0	0.142857
0.044586	0.146497
0	0.0833333
0.030303	0.0909091
0	0
0	0.111111
0.344828	0.413793
0	0.190476
0	0
0.157895	0.526316
0.0625	0.1875
0	0.0892857
0	0.04
0	1
0.102362	0.173228
0	0.2
0	0
0.0229885	0.045977
0.0229885	0.045977
0	0.352941
0	0
0.03125	0.15625
0	0
0.0240964	0.385542
0	0
0	0.190476
0	0
0.0119048	0.154762
0	0
0	0
0	0
0.0128205	0.179487
0	0.4
0	0.5
0	0
0	0
0	0.125
0	0
0	0
0.105263	0.157895
0	0.301205
0	0
0	0.166667
0	0.0769231
0	0
0	0.0666667
0	0.0344828
0.0526316	0.105263
0	0.0588235
0	0.1
0	0.0909091
0	0.0833333
0.0986842	0.171053
0	0
0	0
0	0
0	0.237288
0	0
0	0.2
0	0.395349
0	0.225806
0	0
0.025641	0.205128
0.0384615	0.153846
0	0
0	0
0.142857	0.571429
0.030303	0.30303
0	0.04
0	0.0675676
0	0.15
0	0.0229885
0	0.153846
0	0.0833333
0.0769231	0.5
0	0.157895
0	0.2
0	0.113208
0	0.233333
0.0232558	0.139535
0.0181818	0.0545455
0.375	0.625
0.333333	0.666667
0	0
0	0.147059
0	0
0	0
0.117647	0.176471
0	0.05
0	0.129032
0	0
0	0
0	0.25
0	0
0	0.0909091
0	0.333333
0.0277778	0.333333
0	0
0	0
0	0
0.028	0.152
0.0454545	0.0909091
0	0.111111
0	0
0	0.111111
0.162791	0.186047
0	0.0689655
0	0
0.037037	0.296296
0	0
0	0
0	0
0.0555556	0.296296
0	0.125
0	0
0	0
0	0
0	0
0	0.0729927
0	0
0	0.0377358
0.0277778	0.0277778
0.125	0
0	0.166667
0	0
0	0.0909091
0.0487805	0.219512
0	0
0.1	0.3
0	0
0	0
0.047619	0.285714
0	0
0	0
0	0
0.333333	0.333333
0	0
0	0.4
0.0666667	0.4
0.2	0.3
0.05	0.15
0	0
0.0526316	0.5
0.125	0.416667
0	0.0333333
0	0.0689655
0	0
0	0
0.125	0.125
0	0.5
0	0.0909091
0	0.5
0	0.0909091
0	0
0	0.1
0.0120482	0.0843373
0	0
0	0.173913

## Sheet: White
journal_elite	citation_elite
0.222222	0.222222
0	0.160714
0.037037	0.111111
0.0204429	0.143101
0.0416667	0.25
0	0
0	0
0	0
0	0.0526316
0.021978	0.395604
0.141026	0.153846
0	0
0	0.111111
0.04	0.12
0	0.0909091
0.0181818	0.0909091
0	0.1
0.0833333	0.333333
0	0.0857143
0.09375	0.125
0	0.160714
0	0.4
0.0789474	0.263158
0	0.15625
0.0689655	0.413793
0	0.238095
0	0
0	0.576923
0.0416667	0.375
0	0.111111
0	0
0	0
0	0.0895522
0.142857	0.285714
0	0.111111
0.1	0.2
0.272727	0.363636
0.0217391	0.0434783
0.011583	0.162162
0	0.258065
0	0
0	0
0.0625	0.25
0	0
0	0.363636
0	0.225806
0	0
0	0.178571
0	0
0	0
0.0588235	0.294118
0	0.04
0	0.166667
0	0.0714286
0.0526316	0.105263
0.292308	0.446154
0	0.0416667
0	0.105263
0	0.125
0	0.166667
0.0769231	0.153846
0.0526316	0.0526316
0	0.0909091
0.0384615	0.0384615
0.0140845	0.112676
0	0.0434783
0.1	0.1
0	0.0779221
0.0967742	0.193548
0	0.148148
0	0
0	0.1
0	0
0	0.0857143
0	0.1
0.0140845	0.126761
0.0666667	0
0	0
0.1	0.2
0.553191	0.829787
0	0
0	0.117647
0	0
0.333333	0.222222
0.00934579	0.102804
0.0204082	0.22449
0	0.105263
0	0
0	0.333333
0	0.0416667
0	0
0.354839	0.548387
0	0.222222
0.0333333	0.0666667
0.333333	0.333333
0	0
0	0
0	0
0	0.133333
0.5	1
0.0555556	0.166667
0.125	0
0	0
0	0
0.132075	0.169811
0	0.130435
0.0405405	0.486486
0	0.0243902
0	0
0	0
0	0.36
0	0
0	0
0	0
0.148148	0.148148
0	0
0.0325203	0.105691
0	0
0.294118	0.588235
0	0.0526316
0.0833333	0.166667
0	0
0	0
0	0.333333
0.0454545	0.318182
0	0.4
0	0
0.516129	0.677419
0.0263158	0.302632
0	0
0	0.088
0	0.4
0	0.0909091
0	0.0375
0	0.103448
0.0555556	0.326389
0	0
0.0909091	0.227273
0	0.37037
0	0
0.111111	0.222222
0	0.0294118
0.04	0.213333
0	0
0	0
0	0
0	0
0.0666667	0.0666667
0	0.136364
0	0.142857
0	0.0384615
0.0454545	0.454545
0	0.0555556
0.1	0.14
0.025974	0.207792
0	0.0277778
0	0
0.0232558	0.255814
0.00840336	0.0588235
0	0
0	0
0	0.181818
0	0.2
0	0.0666667
0	0.0689655
0	0
0	0
0	0.21875
0	0.0769231
0	0.0909091
0	0.129032
0	0.230769
0	0.0625
0	0
0	0
0	0
0	0.0769231
0	0.0833333
0	0.09375
0.0697674	0.116279
0.107143	0.321429
0	0.133333
0.0263158	0.438596
0	0.105263
0	0
0	0
0	0.0327869
0	0
0	0
0	0.027027
0.0487805	0.268293
0	0.0722892
0	0.0465116
0	0.125
0	0.108696
0	0.111111
0.0952381	0.380952
0	0.241379
0	0.0666667
0.45	0.75
0	0
0	0.243243
0.04	0.04
0	0.0857143
0	0
0.0322581	0.129032
0	0
0	0
0	0
0.0769231	0.42735
0.0625	0.4375
0	0.1875
0.0512821	0.153846
0.0104167	0.1875
0.220339	0.288136
0	0.214286
0	0.0909091
0	0
0	0.152542
0	0
0	0.111111
0	0.210526
0.162162	0.27027
0	0.4
0	0.0869565
0	0.0657895
0.0758621	0.151724
0	0.263158
0.0625	0
0	0
0.0625	0.1875
0.272727	0.363636
0	0.333333
0.0909091	0.254545
0.0833333	0.208333
0.0571429	0.285714
0	0
0.179487	0.461538
0.282051	0.307692
0	0
0.0769231	0.115385
0	0.291667
1	0.5
0	0.390244
0.0377358	0.0471698
0.0769231	0.0384615
0	0.170732
0	0.217391
0	0
0	0.2
0.0833333	0.25
0	0
0	0.166667
0	0.257143
0	0
0	0.2
0	0.214286
0.0833333	0.0833333
0	0.116279
0	0
0	0.0625
0	0
0	0
0.0285714	0.0857143
0.4375	0.5
0.1	0.211111
0	0.107143
0	0
0.333333	0.666667
0	0
0.166667	0.166667
0.047619	0.190476
0.04	0.04
0.176471	0.147059
0	0.227273
0	0.111111
0	0.107143
0.0416667	0
0	0
0.107143	0.214286
0.0238908	0.112628
0	0
0	0.0526316
0.0666667	0.133333
0	0.305556
0	0
0	0.294118
0.030303	0.121212
0	0
0	0
0	0
0	0
0.0888889	0.488889
0	0
0	0
0	0.0930233
0	0.181818
0.046875	0.15625
0.0952381	0.142857
0	1
0	0.0909091
0	0.238095
0	0.357143
0.125	0.25
0	0.0714286
0	0
0	0.0344828
0	0
0.291667	0.333333
0	0.136364
0	0.333333
0	0.0909091
0.0666667	0.133333
0.0454545	0.318182
0	0.285714
0.015873	0.190476
0.0526316	0.157895
0	0
0	0
0.0185185	0.259259
0	0.285714
0	0.142857
0	0.0789474
0	0.0769231
0.277778	0.166667
0.28	0.32
0	0
0	0
0	0.0900901
0.181818	0.181818
0.0666667	0.177778
0	0
0	0.0743243
0	0
0.0232558	0.162791
0	0
0	0
0.0220994	0.0276243
0	0.416667
0	0
0	0
0	0.111111
0.05	0.208333
0	0
0	0.0384615
0	0
0	0
0	0.108108
0	0.25
0	0
0.047619	0.047619
0	0.0135135
0.0722892	0.204819
0	0.0714286
0.0212766	0.0638298
0	0
0.0204082	0.0612245
0	0.166667
0	0.238095
0.0704225	0.253521
0	0.0714286
0.166667	0
0	0.32
0	0
0.0344828	0.155172
0	0.0487805
0	0.2
0	0.0625
0.142857	0
0	0.0952381
0	0.125
0	0.0555556
0	0.126126
0.491803	0.409836
0	0.75
0	0.0322581
0	0.0714286
0	0.0588235
0.102273	0.272727
0.142857	0
0	0.0757576
0.0384615	0.0769231
0	0
0	0
0.285714	0.428571
0	0
0	0.0357143
0.0266667	0.192
0	0.025
0.12963	0.259259
0	0.0416667
0	0.2
0	0.1
0.0384615	0.0769231
0	0.0625
0	0.160714
0	0.133333
0.0410959	0.260274
0	0.130435
0.0227273	0.25
0	0.0689655
0	0.462963
0	0.35
0	0.0294118
0	0.117647
0.25	0.125
0	0.1875
0	0.157895
0.0441176	0.205882
0.0480769	0.0961538
0	0
0	0.2
0	0
0	0.130435
0	0
0	0
0	0
0	0.285714
0	0.0588235
0	0.0408163
0	0
0.0434783	0.217391
0.375	0.625
0.0909091	0.136364
0	0.3125
0	0.114286
0	0
0	0.214286
0.0232558	0.232558
0.05	0.35
0	0.25
0.0588235	0.117647
0	0
0.222222	0
0	0.08
0	0
0.0238095	0.190476
0	0.125
0.166667	0.0833333
0	0
0	0.121212
0.3	0.366667
0	0.222222
0	0.0666667
0.333333	0.333333
0.307692	0.384615
0.0142857	0.142857
0	0.166667
0	0
0.306818	0.534091
0	0.25
0	0
0	0
0	0
0	0.111111
0.0769231	0.252747
0	0.5
0	0
0	0.0714286
0.0277778	0.222222
0.125	0.375
0	0
0	0.0714286
0	0.333333
0.0222222	0.111111
0	0
0	0.125
0.037037	0.0740741
0	0
0.0833333	0.3
0.285714	0.571429
0.0625	0.3125
0	0.0333333
0	0.186047
0	0.2
0	0
0	0.375
0	0
0	0.25
0.0882353	0.205882
0.142857	0.142857
0	0
0	0.253968
0	0.171429
0	0.038835
0	0
0	0.25
0	0.0727273
0	0.025
0	0
0	0
0	0.05
0	0
0.0909091	0.0454545
0.0526316	0.105263
0	0.285714
0	0
0	0.0566038
0	0.142857
0	0.0888889
0	0
0.0263158	0.0789474
0	0
0.0952381	0.047619
0.0714286	0.107143
0	0.1
0	0
0.428571	0.428571
0	0.0212766
0	0.4
0.0135135	0.351351
0.0740741	0.407407
0.0421053	0.168421
0	0.111111
0	0
0.0120482	0.168675
0.0727273	0.163636
0	0.433962
0	0
0	0.125
0.106383	0.255319
0	0.0909091
0	0.0384615
0	0.285714
0.024	0.136
0	0.0140845
0.05	0.05
0.0196078	0.254902
0.1	0.3
0.038961	0.103896
0	0.30303
0	0.05
0.05	0.175
0	0.0526316
0	0.0714286
0	0.105263
0	0.227273
0.0185185	0.253086
0.105263	0.263158
0	0.03125
0.0967742	0.129032
0	0
0.220339	0.271186
0.0357143	0.428571
0.056338	0.183099
0.1133	0.211823
0.0307692	0.138462
0.0169492	0.169492
0.0322581	0.129032
0.0595238	0.130952
0.0480769	0.211538
0	0
0	0.277778
0.37037	0.518519
0.0322581	0.0967742
0	0.175
0	0.152778
0	0.0666667
0.0327869	0.0655738
0	0
0.151515	0.272727
0.0120482	0.0481928
0	0.0882353
0.0384615	0.153846
0	0.125
0	0.0909091
0	0.181818
0	0
0.2	0.4
0.112676	0.239437
0	0.266667
0	0.176471
0	1
0.0243902	0.146341
0	0.4
0	0.135135
0	0
0.0555556	0
0	0
0.00465116	0.0930233
0	0.0416667
0	0
0.392857	0.428571
0	0.5
0	0
0	0.125
0	0.0526316
0	0.230769
0.06	0.17
0.333333	0.333333
0	0.3125
0.193548	0.225806
0.0107527	0.16129
0.0128205	0.0512821
0	0.0666667
0.047619	0.321429
0	0
0	0
0	0
0	0
0.1	0.075
0	0.114286
0	0.0943396
0.151515	0.181818
0	0.154545
0.0416667	0
0	0
0.0454545	0.0909091
0	0
0	0.075
0.137931	0.0689655
0.181818	0.272727
0.04	0.12
0.02	0.08
0	0
0	0
0	0.1
0	0.0909091
0.142857	0.714286
0	0.232558
0.125	0.125
0.118644	0.322034
0	0.269231
0.25	0.25
0.3	0.5
0	0.0588235
0	0.047619
0	0.0769231
0.037037	0.111111
0	0
0.024	0.208
0.0229885	0.183908
0.0283019	0.103774
0.0277778	0.25
0.0196078	0.117647
0.5	0.5
0	0
0	0.0909091
0.0172414	0.0689655
0.176471	0.264706
0.115385	0.153846
0.253012	0.445783
0.0542636	0.24031
0	0
0.135135	0.324324
0	0
0.3	0.6
0	0
0	0
0	0.04
0.0454545	0
0	0
0	0.030303
0	0
0.0224719	0.157303
0	0.030303
0.0327869	0.0655738
0.0365854	0.231707
0	0.0246914
0.0869565	0.130435
0.0122699	0.128834
0.0210526	0.0947368
0	0
0	0
0	0
0	0
0.0526316	0.0526316
0	0.126316
0	0.407407
0	0.0769231
0	0
0.0423729	0.305085
0.0517241	0.232759
0.333333	0
0	0.122449
0	0
0.171429	0.257143
0	0.240506
0	0.0689655
0.154412	0.235294
0	0.0967742
0.0666667	0.0666667
0	0
0.0142857	0.157143
0	0
0.0526316	0.210526
0.0208333	0.118056
0.270833	0.395833
0	0.0666667
0.375	0.25
0	0.166667
0.142857	0.142857
0	0.157895
0	0
0	0
0	0.2
0.0344828	0.275862
0.0512821	0.25641
0	0.0322581
0	0.142857
0	0.0588235
0.0208333	0.125
0	0.0833333
0	0.333333
0	0.173913
0.0212766	0.148936
0.219512	0.219512
0	0.176471
0.0833333	0.138889
0	0.166667
0.0909091	0.454545
0.0540541	0.0540541
0	0.166667
0.103448	0.172414
0.0125	0.05
0	0.2
0.027027	0.189189
0	0.0625
0.0238095	0.0986395
0	0
0.234043	0.12766
0	0.27551
0	0
0	0.105263
0	0.0625
0.130682	0.204545
0.0588235	0.117647
0.222222	0.222222
0	0
0.0625	0.125
0	0
0.0769231	0.307692
0.258065	0.516129
0	0.08
0	0
0	0.0909091
0	0.111111
0	0
0	0
0.357143	0.428571
0	0
0	0.0769231
0.0731707	0.219512
0.0833333	0.291667
0.0689655	0.103448
0.117647	0.294118
0.2	0.2
0	0.0555556
0.119403	0.298507
0.0138889	0.0416667
0	0.047619
0.133333	0.2
0	0.0833333
0.0285714	0.228571
0	0.05
0.02	0.12
0	0.115385
0	0.176471
0	0
0	0
0	0.0769231
0.194444	0.277778
0	0
0.0666667	0.2
0.0454545	0.181818
0.0869565	0.0434783
0.176471	0.117647
0.24	0.24
0	0
0	0.111111
0.027027	0.175676
0	0.0363636
0	0.0434783
0.0243902	0.365854
0.0113636	0.0795455
0	0.047619
0.0493827	0.18107
0.0833333	0.305556
0.119048	0.404762
0	0
0	0.129032
0.0131579	0.355263
0	0
0	0.111111
0	0.4
0	0.142857
0	0.25
0.0434783	0.0869565
0	0.142857
0	0.1
0	0.25
0	0.111111
0.3	0.3
0.047619	0.119048
0.111111	0.133333
0.321429	0.0357143
0	0.0526316
0	0.0632911
0	0.444444
0.125	0.125
0	0.0714286
0	0.0196078
0.142857	0.142857
0	0.0555556
0	0.106195
0	0.02
0	0
0.147059	0.264706
0.0666667	0.5
0.125	0.375
0.1875	0.3125
0	0.153846
0	0.307692
0	0
0	0.375
0	0.181818
0	0
0	0.037037
0.0731707	0.243902
0	0
0.0327869	0.163934
0	0
0.0263158	0.0263158
0	0.0555556
0	0.571429
0	0.0869565
0	0.0808081
0	0.0454545
0	0
0	0.181818
0	0.25
0.4	0.55
0.115385	0.115385
0.2	0.2
0	0
0	0
0	0
0	0.102041
0.333333	0.666667
0.25	0.125
0	0
0	0
0	0.0625
0	0.084507
0.0384615	0.153846
0	0
0.121212	0.242424
0.2	0.2
0	0
0.012987	0.142857
0.0277778	0.111111
0.4	0.25
0.2	0.4
0	0.111111
0	0.0526316
0	0
0	0
0	0
0.4	0.6
0.142857	0.190476
0.166667	0.166667
0.181818	0.272727
0.0470588	0.329412
0.190476	0.142857
0	0.03125
0	0
0.0357143	0.25
0.333333	0
0.159091	0.136364
0	0
0	0.138889
0	0.107143
0	0.2
0	0
0.0192308	0.307692
0	0.222222
0	0.0526316
0	0
0	0.0819672
0.0344828	0.114943
0	0
0	0.105263
0	0.0769231
0.0666667	0.222222
0.3125	0.5625
0	0.111111
0	0
0.0178571	0.130952
0	0.0833333
0.0555556	0.166667
0.04	0.04
0	0
0	0
0.136364	0.0909091
0	0.130435
0	0.2
0	0
0.162162	0.297297
0.0689655	0.0689655
0	0.181818
0	0.0555556
0.230769	0.615385
0	0
0.0689655	0.103448
0.266667	0.333333
0.0526316	0.0526316
0.0357143	0.535714
0	0.176471
0	0
0.03125	0.03125
0	1
0	0.0333333
0	0.131579
0.210526	0.473684
0	0.1
0	0
0.150943	0.358491
0.0714286	0.285714
0	0
0	0.111111
0	0.0344828
0	0
0	0.125
0	0.333333
0.142857	0.047619
0	0
0.118519	0.237037
0.0307692	0.138462
0.545455	0.454545
0	0.0666667
0.166667	0.166667
0.0340909	0.159091
0.573034	0.539326
0.222222	0.0555556
0	0
0	0.32
0	0.06
0.222222	0.148148
0.6	0.6
0	0
0.07	0.19
0.238095	0.380952
0	0.214286
0.0322581	0.112903
0.0909091	0.272727
0	0
0.0833333	0.333333
0	0.219512
0	0
0.117647	0.235294
0.0731707	0.308943
0	0.0526316
0	0.142857
0	0
0.37931	0.344828
0.0238095	0.0714286
0	0.037037
0	0.122807
0	0.0612245
0.0555556	0.0555556
0.272727	0.181818
0	0
0	0
0	0
0	0.225806
0	0.301887
0	0
0.0434783	0.217391
0.0769231	0.153846
0	0.0232558
0	0
0	0.0806452
0	0
0	0.142857
0	0.352941
0	0
0	0
0.25	0.25
0	0
0	0.428571
0.25	0.25
0.25	0.25
0.03125	0.0625
0.4	0.5
0	0
0.0294118	0.235294
0.0408163	0.22449
0.0126582	0.164557
0	0.1
0.00787402	0.0944882
0	0
0	0.333333
0	0
0	0
0.122449	0.122449
0	0.0454545
0	0.097561
0	0
0.0652174	0.0434783
0	0
0	0
0	0.333333
0	0
0	0.25
0	0
0	0
0	0
0	0.333333
0	0.166667
0	0
0	0.1875
0.047619	0.047619
0	0.230769
0	0
0	0
0.142857	0.285714
0.047619	0.142857
0	0.416667
0	0.3
0	0.212121
0	0.1875
0	0.1
0.0638298	0.340426
0.00909091	0.0545455
0	0.291667
0.0310078	0.100775
0.666667	0.333333
0.25	0.25
0.133333	0.266667
0.0909091	0.0909091
0.04	0.24
0	0.047619
0.166667	0.166667
0	0.0666667
0	0
0.0333333	0.233333
0.0789474	0.394737
0	0.047619
0.357143	0.214286
0	0
0	0
0.333333	0.222222
0.25641	0.358974
0	0.0322581
0	0
0	0
0	0.214286
0	0.0909091
0	0.137931
0.210526	0.105263
0	0.0322581
0	0.05
0	0
0.152941	0.235294
0	0.0833333
0.2	0
0.0666667	0.133333
0	0.0434783
0	0
0.117647	0.235294
0	0
0.0714286	0
0	0
0	0
0.177778	0.377778
0	0.333333
0.0384615	0.0641026
0	0.0434783
0.0588235	0.176471
0.0153846	0.0307692
0.08	0.08
0.181818	0.454545
0	0.254237
0	1
0	0.125
0	0
0.0322581	0.225806
0.0224719	0.157303
0	0
0	0
0.285714	0.142857
0	0.135802
0	0
0	0.107143
0.0384615	0.0384615
0	0.0689655
0	0
0	0.05
0.2	0.5
0.029703	0.0891089
0.126761	0.323944
0.047619	0.142857
1	1
0	0.0833333
0	0.147541
0.05	0.25
0.0235294	0.123529
0.0952381	0.214286
0	0.285714
0.125	0
0	0
0	0
0.138889	0.0555556
0.0697674	0.116279
0	0.105263
0	0
0.0714286	0.0714286
0	0
0	0.111111
0	0.157895
0	0.0526316
0	0
0	0.0434783
0.207547	0.358491
0	0.1875
0.0588235	0.411765
0	0.125
0	0.0625
0.0442478	0.230088
0	0.0625
0	0.0666667
0	0
0	0
0.0107527	0.11828
0	0.125
0	0.5
0	0.290323
0	0.115385
0	0
0	0.111111
0	0.0408163
0.1	0.45
0	0
0	0.0744681
0	0.263158
0	0.161765
0	0.075
0.0714286	0.428571
0	0
0.0142857	0.121429
0	0.0833333
0.0625	0.125
0	0.222222
0	0.105263
0	0.0909091
0.0517241	0.12069
0	0
0.27027	0.567568
0.25	0.333333
0	0
0.0232558	0.116279
0.0813953	0.0813953
0.111111	0.333333
0.0555556	0.111111
0	0.05
0	0.05
0.0238095	0.0238095
0	0.0277778
0	0
0	0.333333
0	0
0	0
0.0909091	0.227273
0	0.12
0	0
0	0.266667
0	0.153846
0	0
0	0.0857143
0.0357143	0.285714
0	0.0759494
0	0
0	0.105263
0	0
0.0111111	0.277778
0	0
0.333333	0.333333
0.0769231	0.615385
0	0.2
0	0.111111
0.0769231	0.0769231
0	0.0666667
0	0
0.5	0.3125
0	0.0285714
0.0277778	0.138889
0	0.0869565
0.230769	0.576923
0	0.142857
0	0
0	0
0.125	0.25
0	0
0.08	0.12
0.0384615	0.153846
0	0
0	0.0909091
0.0526316	0.0789474
0	0.157895
0	0.0769231
0.00549451	0.0879121
0	0
0	0
0	0
0	0.0454545
0	0.112245
0	0
0	0.265625
0.0909091	0.0909091
0	0
0	0.0434783
0.0754717	0.0849057
0	0
0	0.357143
0	0.0606061
0	0
0	0.166667
0	0.10989
0.118421	0.342105
0	0
0	0.0754717
0	0.3
0	0.2
0	0
0	0.0957447
0.0246914	0.0617284
0.0135135	0.135135
0.0217391	0.0978261
0	0.0384615
0	0
0	0
0	0
0	0
0.105263	0.210526
0	0
0	0
0	0.185185
0.010101	0.212121
0.444444	0.444444
0	0
0.00847458	0.110169
0.133333	0.233333
0.142857	0.142857
0	0.0588235
0	0
0	0.25
0	0.0454545
0	0.375
0	0
0	0
0	0.5
0	0.289474
0	0.166667
0	0
0.0537634	0.236559
0	0.178571
0	0.444444
0	0
0	0.5
0	0.16
0.00980392	0.147059
0.0833333	0
0	0.25
0	0.045977
0	0
0.25	0.15
0.00775194	0.0697674
0.111111	0
0	0.125
0	0.294118
0	0.0666667
0	0
0.0357143	0.107143
0	0.0526316
0	0.341463
0.0635452	0.180602
0.153846	0.0769231
0.0363636	0.327273
0.039548	0.19774
0	0.161491
0.0294118	0.0147059
0.0147059	0.176471
0.0526316	0.0526316
0.0890411	0.164384
0.0588235	0.0588235
0	0
0	0.0952381
0	0.0769231
0	0
0	0.2
0	0.109375
0	0.461538
0	0.0744681
0	0.0566038
0	0
0	0.118881
0.0153061	0.153061
0	0
0	0
0	0
0	0
0.031746	0.0793651
0	0.0967742
0	0.0434783
0	0.103448
0.0379747	0.177215
0	0
0	0.205479
0	0
0.0588235	0.176471
0	0.15
0.0204082	0.173469
0	0
0	0.047619
0	0
0	0
0	0.2
0	0.122449
0	0.25
0.0384615	0.0384615
0	0.0285714
0.111111	0
0.030303	0.0909091
0	0.25
0.0545455	0.127273
0	0.0909091
0	0.252747
0	0
0	0
0	0
0	0.294118
0	0.25
0	0.09375
0.0425532	0.106383
0	0.181818
0	0.037037
0	0.210526
0	0
0	0
0.0769231	0.0384615
0	0
0	0
0	0.142857
0	0
0.0294118	0.0588235
0.0555556	0.0555556
0	0
0	0.555556
0.0434783	0.231884
0	0
0	0.0416667
0	0
0	0.0833333
0	0.0714286
0	0
0	0
0	0
0	0.130435
0	0.075
0	0
0	0
0	0
0	0.333333
0	0.0327869
0	0.125
0	0
0	0.117647
0	0.0322581
0.4375	0.5
0	0.0666667
0	0.5
0.166667	0
0	0
0.123967	0.198347
0	0
0	0.0227273
0.0175439	0.0877193
0.521739	0.434783
0	0.125
0.0322581	0
0	0
0.0625	0
0.0689655	0.172414
0	0
0	0
0	0
0.111111	0.111111
0.0135747	0.19457
0.0434783	0.130435
0	0
0.142857	0.047619
0.123596	0.224719
0.103448	0.172414
0	0.0816327
0	0.169591
0	0.176471
0	0
0.666667	0.333333
0.115385	0.269231
0.15	0.4
0	0
0	0
0	0.0833333
0	0.142857
0	0
0.0810811	0.162162
0	0.0769231
0	0
0	0.2
0	0
0	0.166667
0	0
0	0
0	0
0.242424	0.363636
0.263158	0.210526
0	0
0.0666667	0.0666667
0	0
0.0537634	0.129032
0.5	0.5
0	0.25
0	0.130435
0	0
0.028169	0.295775
0	0.1
0	0
0	0
0	0.0869565
0	0
0	0
0	0
0	0
0	0
0	0
0	0.2
0.0492958	0.15493
0	0
0	0.117647
0.285714	0.285714
0	0.0666667
0	0.04
0	0
0	0
0	0.181818
0	0.0769231
0	0.0909091
0	0.122807
0	0.136364
0	0
0	0.147059
0	0
0	0
0	0.0666667
0	0.025641
0	0
0	0.241379
0	0.111111
0	0.0526316
0	0
0	0
0	0
0	0.0434783
0	0.0952381
0	0.0869565
0	0.25
0.142857	0
0.166667	0.166667
0	0.2
0	0
0	0
0	0
0	0.235294
0	0
0.0588235	0.176471
0	0.142857
0	0
0.14	0.4
0	0
0	0.125
0	0.0769231
0	0.153846
0	0.285714
0	0.333333
0	0
0.181818	0.272727
0	0.142857
0	0.173913
0	0
0.153846	0.615385
0	0.222222
0	0
0	0.257143
0	0
0	0
0	0.206897
0.111111	0.240741
0	0
0	0
0	0.2
0.0909091	0.454545
0.0909091	0.454545
0	0.148148
0.0185185	0.148148
0	0
0	0
0	0.333333
0.2	0.4
0	0.273973
0.047619	0.047619
0	0.03125
0.057971	0.130435
0	0.125
0	0
0.0714286	0.166667
0.0147059	0.117647
0	0
0	0.111111
0	0.142857
0	0
0	0
0	0.347826
0	0
0	0.222222
0	0.125
0	0.555556
0	0.0322581
0.0526316	0
0	0.0714286
0.153846	0.153846
0.0126582	0.253165
0	0.142857
0	0.5
0	0.0574713
0.12963	0.222222
0	0
0	0
0	0
0	0.209302
0	0
0	0.2
0	0
0	0.466667
0.2	0.166667
0	0.2
0.142857	0.342857
0	0.047619
0.125	0.25
0	0.461538
0.0645161	0.139785
0.111111	0
0.024	0.04
0	0
0.0144928	0.217391
0.12069	0.206897
0	0.0571429
0	0
0	0
0.0555556	0.138889
0.142857	0.357143
0.375	0.5
0.0967742	0.0967742
0.0434783	0.130435
0.0508475	0.237288
0	0
0	0.3
0.16	0.2
0.03125	0.09375
0	0
0.0909091	0.227273
0.166667	0.25
0	0
0	0
0.3	0
0.4375	0.375
0	0.0909091
0.142857	0.285714
0.025	0.15
0	0
0	0.0625
0.00819672	0.0655738
0	0
0.012987	0.168831
0	0.0232558
0	0.0714286
0	0.0294118
0.25	0.125
0.0258621	0.172414
0	0.117647
0	0
0	0.0384615
0.0769231	0.269231
0	0
0	0.220339
0	0
0	0
0.00909091	0.290909
0	0.1
0	0.0833333
0.125	0.125
0	0
0	0.25
0	0.153846
0	0
0	0.118644
0	0
0.0769231	0.0769231
0.0666667	0.133333
0	0.0714286
0	0
0.0357143	0.125
0.0294118	0.0490196
0.0344828	0.155172
0	0
0	0.166667
0	0.0666667
0	0.111111
0	0.0925926
0	0.1
0	0.0142857
0.333333	0.25
0	0
0	0
0	0.0833333
0	0.0740741
0	0
0.0322581	0.16129
0.2	0.6
0	0
0	0.0810811
0	0.0909091
0	0
0.0967742	0.419355
0	0.166667
0.027027	0.0810811
0	0.145695
0	0.047619
0.0555556	0.222222
0	0.333333
0	0
0	0.1
0	0
0	0
0.142857	0.238095
0	0
0	0
0	0
0	0.06
0.0178571	0.160714
0.0606061	0.166667
0	0
0	0.103448
0	0
0	0
0.0384615	0.0384615
0	0.285714
0	0.157895
0	0.333333
0	0.0555556
0	0.111111
0	0.206897
0.02	0.1
0.0666667	0.266667
0	0
0.0526316	0
0	0
0	0.5
0.137615	0.183486
0	0
0	0.277778
0.2	0
0	0.0769231
0	0
0	0.0612245
0	0.0952381
0	0.190476
0	0
0.571429	0.571429
0	0
0.00373134	0.100746
0	0.235294
0	0
0	0
0.0225564	0.240602
0.0465116	0.116279
0	0.117647
0	0.307692
0	0
0	0
0	0.333333
0	0.2
0	0
0.0754717	0.132075
0	0.153846
0	0
0	0.227273
0.02	0.14
0	0.0851064
0	0.08
0	0
0	0.142857
0	0
0	0
0.142857	0
0	0
0.0114943	0.0689655
0	0.0909091
0.333333	0
0	0
0	0.0714286
0	0.111111
0.333333	0.333333
0	0.0714286
0	0
0	0.15
0	0
0	0
0	0.227273
0	0.0714286
0	0.375
0	0
0	0
0	0
0	0
0	0
0	0
0.0384615	0.115385
0	0.0952381
0.230769	0.230769
0.0266667	0.186667
0	0.0416667
0	0.137931
0	0
0.307692	0.653846
0.0175439	0.157895
0	0.0714286
0	0
0.192308	0.307692
0	0
0	0
0	0.111111
0	0.375
0	0
0	0
0	0.0714286
0	0
0	0.142857
0	0
0	0.0930233
0	0
0	0.181818
0	0
0	0.0408163
0	0
0.12	0.16
0.130435	0.152174
0	0.19685
0	0
0	0.122449
0	0.0384615
0.0154772	0.140155
0.171171	0.252252
0	0.272727
0	0.0666667
0	0.1
0	0
0.0689655	0.241379
0.0714286	0.142857
0	0
0	0
0	0.27027
0	0.142857
0	0.0487805
0.0322581	0.419355
0.04	0.04
0.105263	0.210526
0.42	0.54
0	0.166667
0	0
0	0.0384615
0	0
0	0.015625
0.04	0.12
0	0.0769231
0	0.0816327
0.0140845	0.056338
0.1	0.2
0	0
0	0.1875
0.117647	0.205882
0	0
0.0357143	0.0714286
0.105263	0.421053
0	0.285714
0	0.25
0	0
0	0.05
0	0
0.0196078	0.0196078
0	0
0	0.1
0.19802	0.257426
0.047619	0.190476
0	0.0454545
0.111111	0.444444
1	0.666667
0	0.0684932
0.119403	0.19403
0.222222	0.111111
0	0.0625
0.120879	0.142857
0	0.0363636
0	0.178571
0	0.125
0	0.257576
0	0
0	0.1
0.047619	0.0952381
0	0
0	0.147059
0	0
0	0.197861
0.101266	0.379747
0	0.0714286
0.0232558	0.0930233
0.2	0.2
0.037037	0.111111
0	0
0	0.25
0	0
0	0
0.047619	0.0952381
0.292208	0.266234
0	0.0731707
0.131579	0.421053
0.285714	0.333333
0	0.0566038
0	0.162162
0.0172414	0.0689655
0	0
0.25	0.166667
0	0
0.0485437	0.223301
0	0
0	0.1
0.0434783	0.434783
0	0
0.0689655	0.172414
0	0.136364
0	0.115385
0	0.264706
0	0.0491803
0	0.0666667
0	0.0909091
0	0.3125
0.0810811	0.0810811
0	0
0	0.047619
0.212121	0.272727
0	0.210526
0	0.333333
0	0.0634921
0	0
0	0.103448
0	0
0	0.0454545
0.0185185	0.0925926
0	0
0	0
0.0588235	0.117647
0.0434783	0.130435
0	0.111111
0	0.0588235
0	0.0588235
0	0
0.333333	0.333333
0.0909091	0.0909091
0	0
0	0.0555556
0.230769	0.153846
0.00877193	0.5
0	0.2
0	0.0769231
0.329114	0.468354
0	0.222222
0	0.166667
0	0.027027
0.545455	0.363636
0	0.125
0	0
0	0
0	0.2
0	0.140625
0.05	0.05
0.0769231	0.0769231
0	0
0.0307692	0.246154
0	0
0	0.25
0	0
0	0.139535
0	0.1
0	0
0.1	0.1
0.333333	0.4
0	0
0	0.0588235
0	0.0769231
0	0.037037
0	0
0	0
0	0.363636
0	0.105263
0	0
0	0
0.5625	0.734375
0.0869565	0.0869565
0.0357143	0.178571
0.1	0.1
0	0
0.03125	0.34375
0	0.0689655
0	0
0.333333	0
0	0.0666667
0.0666667	0.133333
0.190476	0.285714
0	0.111111
0.533333	0.533333
0.027027	0.189189
0	0
0.0882353	0.117647
0.40625	0.375
0	0.0357143
0.117647	0.176471
0.0208333	0.416667
0	0
0	0
0	0
0.0769231	0.0769231
0	0.047619
0.0447761	0.179104
0	0.0535714
0	0.0740741
0.08	0.12
0	0
0	0
0	0.0588235
0	0.192308
0	0
0	0.136364
0.130435	0.173913
0	0.333333
0	0.25
0	0.0238095
0	0.214286
0	0.2
0	0
0	0
0	0.0526316
0.0963855	0.228916
0.08	0.08
0.571429	0
0.1	0.233333
0	0.0909091
0	0.0952381
0.0344828	0.189655
0	0.178571
0	0
0	0.205479
0	0.0588235
0	0.1
0	0.241379
0	0.129032
0	0.047619
0.0967742	0.204301
0	0
0.0487805	0.121951
0	0
0	0
0	0.333333
0	0
0	0
0.0918367	0.234694
0	0.25
0.16129	0.16129
0	0
0.030303	0.136364
0	0.0909091
0	0
0	0.25
0.2	0
0.555556	0.444444
0.047619	0.0714286
0	0.114286
0	0.6
0.0714286	0.25
0	0
0	0.222222
[truncated: 36,892 more rows]
