# Supplementary material for: Most researchers would receive more recognition if assessed by article-level metrics than by journal-level metrics
Source: PLoS Biol. 2025 Dec 16;23(12):e3003532. doi: 10.1371/journal.pbio.3003532 (PMC12707641; doi:10.1371/journal.pbio.3003532)
Supplement: S7 Data — (XLSX) [file pbio.3003532.s008.xlsx]

## Sheet: SFig1
	hits	glam	white	black	his	asi	oth	art_better	journ_better	art_journ_same
0	0	0	0.0176982	0.00359964	0.00689931	0.957304	0.0144986	FALSE	FALSE	TRUE
1	0.0833333	0	0.1702	0.0027	0.0109	0.7855	0.0307	TRUE	FALSE	FALSE
2	0.222222	0.222222	0.9576	0.0035	0.0158	0.0059	0.0172	FALSE	TRUE	FALSE
3	0.160714	0	0.6896	0.2446	0.0275	0.0061	0.0322	TRUE	FALSE	FALSE
4	0.111111	0.037037	0.8156	0.1251	0.0251	0.0052	0.029	FALSE	TRUE	FALSE
5	0.143101	0.0204429	0.9614	0.00965	0.00965	0.00965	0.00965	FALSE	TRUE	FALSE
6	0.25	0.0416667	0.9252	0.0207	0.0246	0.005	0.0245	TRUE	FALSE	FALSE
7	0	0	0.6665	0.0853	0.1367	0.0797	0.0318	FALSE	FALSE	TRUE
8	0	0	0.6665	0.0853	0.1367	0.0797	0.0318	FALSE	FALSE	TRUE
9	0	0	0.5597	0.0032	0.0032	0.0314	0.4025	FALSE	FALSE	TRUE
10	0.0526316	0	0.807	0.134	0.0265	0.0067	0.0258	TRUE	FALSE	FALSE
11	0.395604	0.021978	0.519452	0.422342	0.0234023	0.00320032	0.0316032	TRUE	FALSE	FALSE
12	0.153846	0.141026	0.7245	0.0531	0.0507	0.1298	0.0419	FALSE	TRUE	FALSE
13	0	0	0.6665	0.0853	0.1367	0.0797	0.0318	FALSE	FALSE	TRUE
14	0.111111	0	0.8419	0.0691	0.0199	0.0328	0.0363	TRUE	FALSE	FALSE
15	0.12	0.04	0.581942	0.355864	0.0233977	0.00449955	0.0342966	FALSE	TRUE	FALSE
16	0.0909091	0	0.857914	0.0838916	0.0258974	0.00549945	0.0267973	TRUE	FALSE	FALSE
17	0.0909091	0.0181818	0.6145	0.3131	0.0344	0.0055	0.0325	FALSE	TRUE	FALSE
18	0.1	0	0.9555	0	0.0328	0.00585	0.00585	TRUE	FALSE	FALSE
19	0.333333	0.0833333	0.7829	0.1615	0.0234	0.0058	0.0264	TRUE	FALSE	FALSE
20	0.0857143	0	0.7985	0.1472	0.0215	0.0052	0.0276	TRUE	FALSE	FALSE
21	0	0	0.1528	0.0733	0.0175	0.7093	0.0471	FALSE	FALSE	TRUE
22	0.125	0.09375	0.7367	0.242	0.0071	0.0071	0.0071	FALSE	TRUE	FALSE
23	0.160714	0	0.6896	0.2446	0.0275	0.0061	0.0322	TRUE	FALSE	FALSE
24	0.4	0	0.8389	0.1082	0.0197	0.0045	0.0287	TRUE	FALSE	FALSE
25	0.25	0	0.0488049	0.00470047	0.0122012	0.89819	0.0361036	TRUE	FALSE	FALSE
26	0.148148	0.037037	0.105689	0.00589941	0.020298	0.832117	0.0359964	FALSE	TRUE	FALSE
27	0	0.333333	0	0	0.0107	0.9786	0.0107	FALSE	TRUE	FALSE
28	0.263158	0.0789474	0.6665	0.0853	0.1367	0.0797	0.0318	TRUE	FALSE	FALSE
29	0.0784314	0.00980392	0.0312	0.003	0.0039	0.9357	0.0262	FALSE	TRUE	FALSE
30	0.15625	0	0.6665	0.0853	0.1367	0.0797	0.0318	TRUE	FALSE	FALSE
31	0.413793	0.0689655	0.6665	0.0853	0.1367	0.0797	0.0318	TRUE	FALSE	FALSE
32	0.238095	0	0.948805	0.00289971	0.0234976	0.00639936	0.0183982	TRUE	FALSE	FALSE
33	0	0	0.856914	0.0890911	0.0241976	0.00649935	0.0232977	FALSE	FALSE	TRUE
34	0.576923	0	0.5819	0.3404	0.0317	0.0124	0.0336	TRUE	FALSE	FALSE
35	0.375	0.0416667	0.7346	0.0079	0.1657	0.0769	0.0149	TRUE	FALSE	FALSE
36	0.111111	0	0.6665	0.0853	0.1367	0.0797	0.0318	TRUE	FALSE	FALSE
37	0.133333	0.133333	0.174	0.0193	0.795	0.0073	0.0044	FALSE	TRUE	FALSE
38	0	0	0.9132	0.0224	0.0301	0.0126	0.0217	FALSE	FALSE	TRUE
39	0	0	0.934707	0.00289971	0.0207979	0.0124987	0.0290971	FALSE	FALSE	TRUE
40	0.0895522	0	0.9178	0.016	0.0342	0.016	0.016	TRUE	FALSE	FALSE
41	0.285714	0.142857	0.9477	0.0029	0.0307	0.0061	0.0126	FALSE	TRUE	FALSE
42	0.111111	0	0.8082	0.1362	0.0223	0.0048	0.0285	TRUE	FALSE	FALSE
43	0.2	0.1	0.5795	0.356	0.0252	0.0051	0.0342	FALSE	TRUE	FALSE
44	0.363636	0.272727	0.9643	0.0119	0.0119	0	0.0119	FALSE	TRUE	FALSE
45	0.0434783	0.0217391	0.829583	0.114811	0.0236024	0.00610061	0.0259026	FALSE	TRUE	FALSE
46	0.162162	0.011583	0.9643	0.00195	0.0054	0.007	0.02135	TRUE	FALSE	FALSE
47	0	0	0.0198	0	0.0073	0.9207	0.0522	FALSE	FALSE	TRUE
48	0.258065	0	0.8838	0.0672	0.0194	0.0052	0.0244	TRUE	FALSE	FALSE
49	0	0	0.931693	0.0163016	0.0223022	0.0080008	0.0217022	FALSE	FALSE	TRUE
50	0	0	0.9563	0.00125	0.0291	0.0121	0.00125	FALSE	FALSE	TRUE
51	0.25	0.0625	0.9806	0.00085	0.0177	0.00085	0	TRUE	FALSE	FALSE
52	0	0	0.9633	0.00223333	0.02	0.00223333	0.0122333	FALSE	FALSE	TRUE
53	0.363636	0	0.9475	0.00055	0.0291	0.0078	0.01505	TRUE	FALSE	FALSE
54	0.225806	0	0.9098	0.0288	0.0365	0.00575	0.01915	TRUE	FALSE	FALSE
55	0	0	0.9739	0	0.006525	0.006525	0.01305	FALSE	FALSE	TRUE
56	0.178571	0	0.576542	0.357764	0.0227977	0.00389961	0.0389961	TRUE	FALSE	FALSE
57	0	0	0.961304	0.00239976	0.0126987	0.0049995	0.0185981	FALSE	FALSE	TRUE
58	0	0	0.9615	0	0.01925	0	0.01925	FALSE	FALSE	TRUE
59	0.294118	0.0588235	0.6965	0.2394	0.0265	0.0055	0.0321	TRUE	FALSE	FALSE
60	0.04	0	0.880888	0.0606061	0.0242024	0.00560056	0.0287029	TRUE	FALSE	FALSE
61	0.166667	0	0.6665	0.0853	0.1367	0.0797	0.0318	TRUE	FALSE	FALSE
62	0.0714286	0	0.960404	0.00409959	0.0187981	0.0059994	0.0106989	TRUE	FALSE	FALSE
63	0.105263	0.0526316	0.8986	0	0.01205	0.0338	0.05555	FALSE	TRUE	FALSE
64	0.446154	0.292308	0.9026	0.0065	0.0844	0	0.0065	FALSE	TRUE	FALSE
65	0.0416667	0	0.9548	0.0042	0.0295	0.0042	0.0073	TRUE	FALSE	FALSE
66	0.105263	0	0.9501	0.0074	0.0264	0.0068	0.0093	TRUE	FALSE	FALSE
67	0.125	0	0.9917	0	0.00415	0	0.00415	TRUE	FALSE	FALSE
68	0.166667	0	0.9668	0.00395	0.0174	0.0079	0.00395	TRUE	FALSE	FALSE
69	0.153846	0.0769231	0.6665	0.0853	0.1367	0.0797	0.0318	FALSE	TRUE	FALSE
70	0.0526316	0.0526316	0.940894	0.0126013	0.0212021	0.00630063	0.0190019	FALSE	TRUE	FALSE
71	0.0909091	0	0.9382	0.00395	0.0378	0.00395	0.0161	TRUE	FALSE	FALSE
72	0.0384615	0.0384615	0.725927	0.223378	0.020498	0.00469953	0.0254975	FALSE	TRUE	FALSE
73	0.190476	0	0.0143	0.00055	0.00055	0.9538	0.0308	TRUE	FALSE	FALSE
74	0.112676	0.0140845	0.9457	0	0.0226	0.01585	0.01585	FALSE	TRUE	FALSE
75	0.0434783	0	0.6665	0.0853	0.1367	0.0797	0.0318	TRUE	FALSE	FALSE
76	0.1	0.1	0.5897	0.3463	0.0236	0.0054	0.035	FALSE	TRUE	FALSE
77	0.0779221	0	0.780978	0.162216	0.0269027	0.00640064	0.0235024	TRUE	FALSE	FALSE
78	0.193548	0.0967742	0.70167	0.227623	0.0255025	0.0123012	0.0329033	FALSE	TRUE	FALSE
79	0.148148	0	0.9128	0.0144	0.0259	0.0045	0.0424	TRUE	FALSE	FALSE
80	0	0	0.829617	0.125587	0.0208979	0.00509949	0.0187981	FALSE	FALSE	TRUE
81	0.272727	0	0.3595	0.1633	0.0189	0.4222	0.0361	TRUE	FALSE	FALSE
82	0.1	0	0.9467	0.0022	0.0238	0.0069	0.0204	TRUE	FALSE	FALSE
83	0	0	0.791679	0.129713	0.0511051	0.00850085	0.0190019	FALSE	FALSE	TRUE
84	0.0857143	0	0.912491	0.0435043	0.0182018	0.00810081	0.0177018	TRUE	FALSE	FALSE
85	0.1	0	0.9183	0.0299	0.0238	0.0073	0.0207	TRUE	FALSE	FALSE
86	0.126761	0.0140845	0.868313	0.0711929	0.0284971	0.00609939	0.0258974	FALSE	TRUE	FALSE
87	0	0.0666667	0.7676	0.126	0.0722	0.0114	0.0228	FALSE	TRUE	FALSE
88	0	0	0.9149	0.0114	0.0273	0.0069	0.0395	FALSE	FALSE	TRUE
89	0.2	0.1	0.6225	0.3153	0.0232	0.0045	0.0345	FALSE	TRUE	FALSE
90	0.829787	0.553191	0.940906	0.0089991	0.0309969	0.00579942	0.0132987	TRUE	FALSE	FALSE
91	0	0	0.821636	0.129174	0.0220956	0.00509898	0.0219956	FALSE	FALSE	TRUE
92	0.117647	0	0.948305	0.00519948	0.0227977	0.00709929	0.0165983	TRUE	FALSE	FALSE
93	0	0	0.841016	0.107589	0.0216978	0.00539946	0.0242976	FALSE	FALSE	TRUE
94	0.222222	0.333333	0.9557	0.00313333	0.0349	0.00313333	0.00313333	FALSE	TRUE	FALSE
95	0.102804	0.00934579	0.6665	0.0853	0.1367	0.0797	0.0318	FALSE	TRUE	FALSE
96	0.22449	0.0204082	0.610139	0.324968	0.0246975	0.00479952	0.0353965	TRUE	FALSE	FALSE
97	0.105263	0	0.9562	0.0009	0.0243	0.0093	0.0093	TRUE	FALSE	FALSE
98	0	0	0.735826	0.20078	0.0254975	0.00569943	0.0321968	FALSE	FALSE	TRUE
99	0.333333	0	0.6665	0.0853	0.1367	0.0797	0.0318	TRUE	FALSE	FALSE
100	0.0416667	0	0.943606	0.00639936	0.0275972	0.0079992	0.0143986	TRUE	FALSE	FALSE
101	0	0	0.948	0.0034	0.0268	0.0072	0.0146	FALSE	FALSE	TRUE
102	0.548387	0.354839	0.8303	0.1108	0.026	0.0061	0.0268	TRUE	FALSE	FALSE
103	0.222222	0	0.79888	0.144114	0.0220022	0.00520052	0.029803	TRUE	FALSE	FALSE
104	0.0666667	0.0333333	0.9476	0.004	0.0203	0.0066	0.0215	FALSE	TRUE	FALSE
105	0.333333	0.333333	0.9416	0.0146	0.0146	0.0146	0.0146	FALSE	TRUE	FALSE
106	0	0	0.6665	0.0853	0.1367	0.0797	0.0318	FALSE	FALSE	TRUE
107	0	0	0.9575	0.0055	0.0201	0.0032	0.0137	FALSE	FALSE	TRUE
108	0	0	0.6665	0.0853	0.1367	0.0797	0.0318	FALSE	FALSE	TRUE
109	0.133333	0	0.6665	0.0853	0.1367	0.0797	0.0318	TRUE	FALSE	FALSE
110	1	0.5	0.9518	0.00315	0.0264	0.0054	0.01325	TRUE	FALSE	FALSE
111	0.454545	0	0.469847	0.330833	0.0293029	0.0771077	0.0929093	TRUE	FALSE	FALSE
112	0.166667	0.0555556	0.926107	0.029897	0.019998	0.00449955	0.019498	FALSE	TRUE	FALSE
113	0	0.125	0.9173	0.0239	0.0239	0.00735	0.02755	FALSE	TRUE	FALSE
114	0	0	0.8631	0.0897	0.024	0.0021	0.0211	FALSE	FALSE	TRUE
115	0	0	0.866	0.0742	0.0248	0.006	0.029	FALSE	FALSE	TRUE
116	0.169811	0.132075	0.9224	0.031	0.0198	0.0083	0.0185	FALSE	TRUE	FALSE
117	0.130435	0	0.9513	0.0042	0.0224	0.0066	0.0155	TRUE	FALSE	FALSE
118	0.486486	0.0405405	0.948005	0.0069993	0.0221978	0.00589941	0.0168983	TRUE	FALSE	FALSE
119	0.0243902	0	0.9567	0.0036	0.0184	0.0067	0.0146	TRUE	FALSE	FALSE
120	0	0	0.9357	0.0134	0.0229	0.0082	0.0198	FALSE	FALSE	TRUE
121	0	0	0.732073	0.172017	0.0223022	0.00990099	0.0637064	FALSE	FALSE	TRUE
122	0.36	0	0.9456	0.0093	0.0148	0.00465	0.02565	TRUE	FALSE	FALSE
123	0	0	0.579042	0.361464	0.0228977	0.00469953	0.0318968	FALSE	FALSE	TRUE
124	0	0	0.709071	0.231123	0.0240024	0.0050005	0.0308031	FALSE	FALSE	TRUE
125	0	0	0.950605	0.00629937	0.0246975	0.00489951	0.0134986	FALSE	FALSE	TRUE
126	0.148148	0.148148	0.8969	0.0462	0.0223	0.0077	0.0269	FALSE	TRUE	FALSE
127	0	0	0.9907	0.00465	0.00465	0	0	FALSE	FALSE	TRUE
128	0.105691	0.0325203	0.9104	0.0224	0.0224	0	0.0448	FALSE	TRUE	FALSE
129	0	0	0.6665	0.0853	0.1367	0.0797	0.0318	FALSE	FALSE	TRUE
130	0.588235	0.294118	0.6665	0.0853	0.1367	0.0797	0.0318	TRUE	FALSE	FALSE
131	0.0526316	0	0.6665	0.0853	0.1367	0.0797	0.0318	TRUE	FALSE	FALSE
132	0.166667	0.0833333	0.6665	0.0853	0.1367	0.0797	0.0318	FALSE	TRUE	FALSE
133	0	0	0.9541	0.0051	0.0215	0.0078	0.0115	FALSE	FALSE	TRUE
134	0	0	0.9492	0	0.0169333	0.0169333	0.0169333	FALSE	FALSE	TRUE
135	0.333333	0	0.888989	0.0253025	0.0266027	0.00710071	0.0520052	TRUE	FALSE	FALSE
136	0.318182	0.0454545	0.662666	0.246725	0.0258026	0.030303	0.0345034	TRUE	FALSE	FALSE
137	0.4	0	0.9236	0.0278	0.0226	0.0071	0.0189	TRUE	FALSE	FALSE
138	0.0740741	0	0.0238	0.0046	0.0025	0.9529	0.0162	TRUE	FALSE	FALSE
139	0.25	0	0.051	0.0058	0.003	0.908	0.0322	TRUE	FALSE	FALSE
140	0	0	0.6665	0.0853	0.1367	0.0797	0.0318	FALSE	FALSE	TRUE
141	0	0.166667	0.0927	0.0018	0.0018	0.8782	0.0255	FALSE	TRUE	FALSE
142	0.315789	0	0.0554	0.0072	0.0265	0.8772	0.0337	TRUE	FALSE	FALSE
143	0.677419	0.516129	0.6665	0.0853	0.1367	0.0797	0.0318	FALSE	TRUE	FALSE
144	0	0	0.235024	0.0827083	0.0281028	0.587959	0.0662066	FALSE	FALSE	TRUE
145	0.0666667	0.0333333	0.023	0.00255	0.00255	0.9475	0.0244	FALSE	TRUE	FALSE
146	0.302632	0.0263158	0.6665	0.0853	0.1367	0.0797	0.0318	TRUE	FALSE	FALSE
147	0	0	0.93	0.01	0.01	0.05	0	FALSE	FALSE	TRUE
148	0	0	0.2654	0.0392	0.1042	0.5681	0.0231	FALSE	FALSE	TRUE
149	0.088	0	0.9495	0.00396667	0.0386	0.00396667	0.00396667	TRUE	FALSE	FALSE
150	0.4	0	0.9484	0.0079	0.0242	0.0135	0.006	TRUE	FALSE	FALSE
151	0.0909091	0	0.953195	0.00450045	0.0250025	0.0070007	0.010301	TRUE	FALSE	FALSE
152	0.0375	0	0.8075	0.1234	0.0258	0.0064	0.0369	TRUE	FALSE	FALSE
153	0.103448	0	0.746575	0.190219	0.0258026	0.00540054	0.0320032	TRUE	FALSE	FALSE
154	0.326389	0.0555556	0.6665	0.0853	0.1367	0.0797	0.0318	TRUE	FALSE	FALSE
155	0	0	0.6665	0.0853	0.1367	0.0797	0.0318	FALSE	FALSE	TRUE
156	0	0	0.0186	0.002	0.0106	0.9463	0.0225	FALSE	FALSE	TRUE
157	0.227273	0.0909091	0.6665	0.0853	0.1367	0.0797	0.0318	FALSE	TRUE	FALSE
158	0.37037	0	0.9751	0.00155	0.0218	0.00155	0	TRUE	FALSE	FALSE
159	0	0	0.6665	0.0853	0.1367	0.0797	0.0318	FALSE	FALSE	TRUE
160	0.222222	0.111111	0.9369	0.0034	0.0265	0.0077	0.0255	FALSE	TRUE	FALSE
161	0.0294118	0	0.9655	0	0.0211	0.00446667	0.00893333	TRUE	FALSE	FALSE
162	0.213333	0.04	0.9518	0.0076	0.0222	0.0063	0.0121	TRUE	FALSE	FALSE
163	0	0	0.728673	0.214121	0.0265026	0.00880088	0.0219022	FALSE	FALSE	TRUE
164	0	0	0.8206	0.1214	0.0237	0.0066	0.0277	FALSE	FALSE	TRUE
165	0	0	0.6665	0.0853	0.1367	0.0797	0.0318	FALSE	FALSE	TRUE
166	0	0	0.669467	0.219522	0.039704	0.00720072	0.0641064	FALSE	FALSE	TRUE
167	0.0666667	0.0666667	0.749575	0.106811	0.0247025	0.050105	0.0688069	FALSE	TRUE	FALSE
168	0.136364	0	0.6947	0.0411	0.0196	0.1448	0.0998	TRUE	FALSE	FALSE
169	0.142857	0	0.6665	0.0853	0.1367	0.0797	0.0318	TRUE	FALSE	FALSE
170	0.0384615	0	0.6665	0.0853	0.1367	0.0797	0.0318	TRUE	FALSE	FALSE
171	0.0833333	0	0.2995	0.004	0.0116	0.6171	0.0678	TRUE	FALSE	FALSE
172	0.454545	0.0454545	0.6665	0.0853	0.1367	0.0797	0.0318	TRUE	FALSE	FALSE
173	0.0555556	0	0.8992	0	0.0116	0.0388	0.0504	TRUE	FALSE	FALSE
174	0.14	0.1	0.7214	0.2178	0.0231	0.0046	0.0331	FALSE	TRUE	FALSE
175	0.263158	0	0.0204	0.006	0.00175	0.9185	0.05335	TRUE	FALSE	FALSE
176	0	0	0.0859	0.0138	0.8972	0.00155	0.00155	FALSE	FALSE	TRUE
177	0.207792	0.025974	0.746225	0.189981	0.0232977	0.00529947	0.0351965	TRUE	FALSE	FALSE
178	0.0277778	0	0.727055	0.20196	0.0367926	0.00489902	0.0292941	TRUE	FALSE	FALSE
179	0	0	0.551845	0.384762	0.0228977	0.00439956	0.0360964	FALSE	FALSE	TRUE
180	0.545455	0.363636	0.0314031	0.00260026	0.00480048	0.937894	0.0233023	TRUE	FALSE	FALSE
181	0	0	0.0544	0.0091	0.0019	0.8977	0.0369	FALSE	FALSE	TRUE
182	0.255814	0.0232558	0.6665	0.0853	0.1367	0.0797	0.0318	TRUE	FALSE	FALSE
183	0.0588235	0.00840336	0.6665	0.0853	0.1367	0.0797	0.0318	FALSE	TRUE	FALSE
184	0	0	0.0185	0.002	0.002	0.9488	0.0287	FALSE	FALSE	TRUE
185	0.285714	0.142857	0.021	0.0038	0.0044	0.9478	0.023	FALSE	TRUE	FALSE
186	0.05	0	0.0352	0.00355	0.00355	0.9272	0.0305	TRUE	FALSE	FALSE
187	0.0243902	0	0.0276028	0.00330033	0.00230023	0.947195	0.019602	TRUE	FALSE	FALSE
188	0.111111	0	0.0405959	0	0.0187981	0.89681	0.0437956	TRUE	FALSE	FALSE
189	0	0	0.4215	0.0841	0.03205	0.3551	0.10725	FALSE	FALSE	TRUE
190	0.346154	0.0384615	0.0796	0.01755	0.0255	0.828	0.04935	TRUE	FALSE	FALSE
191	0.4	0.1	0.0353965	0.00249975	0.00789921	0.933407	0.0207979	TRUE	FALSE	FALSE
192	0.5	0	0.0384	0.0154	0.019	0.7897	0.1375	TRUE	FALSE	FALSE
193	0.0434783	0	0.39804	0.0891089	0.0182018	0.461446	0.0332033	TRUE	FALSE	FALSE
194	0	0	0.0356036	0.00760076	0.00860086	0.906491	0.0417042	FALSE	FALSE	TRUE
195	0	0	0.7517	0.1893	0.0244	0.0061	0.0285	FALSE	FALSE	TRUE
196	0	0	0.885989	0.0266027	0.0266027	0.030403	0.030403	FALSE	FALSE	TRUE
197	0.181818	0	0.946495	0.00730073	0.020102	0.00840084	0.0177018	TRUE	FALSE	FALSE
198	0.2	0	0.6665	0.0853	0.1367	0.0797	0.0318	TRUE	FALSE	FALSE
199	0.0666667	0	0.826117	0.120688	0.0232977	0.0049995	0.0248975	TRUE	FALSE	FALSE
200	0.0689655	0	0.9807	0	0.0158	0.00175	0.00175	TRUE	FALSE	FALSE
201	0	0	0.6665	0.0853	0.1367	0.0797	0.0318	FALSE	FALSE	TRUE
202	0	0	0.686669	0.244524	0.0270027	0.00520052	0.0366037	FALSE	FALSE	TRUE
203	0.21875	0	0.68	0.2636	0.0188	0.0047	0.0329	TRUE	FALSE	FALSE
204	0	0	0.0379038	0.00360036	0.948995	0.0060006	0.00350035	FALSE	FALSE	TRUE
205	0.0769231	0	0.952995	0.00260026	0.0230023	0.00730073	0.0141014	TRUE	FALSE	FALSE
206	0.0909091	0	0.9858	0	0.00473333	0.00473333	0.00473333	TRUE	FALSE	FALSE
207	0.129032	0	0.6556	0.2862	0.0228	0.0049	0.0305	TRUE	FALSE	FALSE
208	0	0	0.4529	0.4855	0.0341	0.00395	0.02355	FALSE	FALSE	TRUE
209	0.230769	0	0.827317	0.120388	0.0221978	0.00539946	0.0246975	TRUE	FALSE	FALSE
210	0.0625	0	0.79888	0.144114	0.0220022	0.00520052	0.029803	TRUE	FALSE	FALSE
211	0	0	0.9438	0.00516667	0.0188	0.00516667	0.0270667	FALSE	FALSE	TRUE
212	0.142857	0.142857	0.455754	0.345065	0.128787	0.0413959	0.0289971	FALSE	TRUE	FALSE
213	0	0	0.908291	0.0273027	0.019602	0.0279028	0.0169017	FALSE	FALSE	TRUE
214	0	0	0.709071	0.231123	0.0240024	0.0050005	0.0308031	FALSE	FALSE	TRUE
215	0	0	0.0475047	0.00540054	0.937794	0.00570057	0.00360036	FALSE	FALSE	TRUE
216	0.130435	0	0.0226	0.9434	0.00755	0	0.02645	TRUE	FALSE	FALSE
217	0.0769231	0	0.7021	0.2371	0.0245	0.0054	0.0309	TRUE	FALSE	FALSE
218	0	0	0.0675	0.0064	0.5949	0.3047	0.0265	FALSE	FALSE	TRUE
219	0.0833333	0	0.915917	0.0405919	0.0214957	0.00809838	0.0138972	TRUE	FALSE	FALSE
220	0.09375	0	0.664766	0.184618	0.0316032	0.0762076	0.0428043	TRUE	FALSE	FALSE
221	0.116279	0.0697674	0.750875	0.185719	0.0287029	0.00550055	0.0292029	FALSE	TRUE	FALSE
222	0.321429	0.107143	0.889389	0.0106011	0.0823082	0.00630063	0.0114011	TRUE	FALSE	FALSE
223	0.133333	0	0.9535	0.0043	0.0216	0.0059	0.0147	TRUE	FALSE	FALSE
224	0.438596	0.0263158	0.940606	0.0145985	0.0191981	0.00589941	0.019698	TRUE	FALSE	FALSE
225	0.105263	0	0.6665	0.0853	0.1367	0.0797	0.0318	TRUE	FALSE	FALSE
226	0	0	0.6665	0.0853	0.1367	0.0797	0.0318	FALSE	FALSE	TRUE
227	0	0	0.936306	0.0069993	0.0294971	0.00509949	0.0220978	FALSE	FALSE	TRUE
228	0.0327869	0	0.9247	0.026	0.0241	0.0058	0.0194	TRUE	FALSE	FALSE
229	0.140625	0.03125	0.0576942	0.00819918	0.0173983	0.870313	0.0463954	FALSE	TRUE	FALSE
230	0	0	0.0457046	0.00240024	0.933393	0.0140014	0.00450045	FALSE	FALSE	TRUE
231	0	0	0.244	0.5136	0.0296	0.1374	0.0754	FALSE	FALSE	TRUE
232	0	0	0.622	0.316	0.0244	0.0049	0.0327	FALSE	FALSE	TRUE
233	0	0	0.9538	0.007	0.0154	0.0056	0.0182	FALSE	FALSE	TRUE
234	0.111111	0	0.470247	0.0639064	0.0193019	0.392639	0.0539054	TRUE	FALSE	FALSE
235	0.027027	0	0.945	0.0052	0.0251	0.007	0.0177	TRUE	FALSE	FALSE
236	0.1	0	0.0402	0.0023	0.0124	0.8825	0.0626	TRUE	FALSE	FALSE
237	0.268293	0.0487805	0.6665	0.0853	0.1367	0.0797	0.0318	TRUE	FALSE	FALSE
238	0.0722892	0	0.6665	0.0853	0.1367	0.0797	0.0318	TRUE	FALSE	FALSE
239	0.0465116	0	0.868574	0.0771154	0.0232046	0.00570114	0.0254051	TRUE	FALSE	FALSE
240	0.0555556	0	0.45	0.2048	0.0603	0.2564	0.0285	TRUE	FALSE	FALSE
241	0.125	0	0.949	0.0057	0.0261	0.0071	0.0121	TRUE	FALSE	FALSE
242	0.108696	0	0.9089	0.0022	0.079	0.0077	0.0022	TRUE	FALSE	FALSE
243	0.111111	0	0.7517	0.1893	0.0244	0.0061	0.0285	TRUE	FALSE	FALSE
244	0.380952	0.0952381	0.9328	0.0029	0.0425	0.013	0.0088	TRUE	FALSE	FALSE
245	0.241379	0	0.7629	0.0904	0.0603	0.068	0.0184	TRUE	FALSE	FALSE
246	0.0666667	0	0.6067	0.28	0.0333	0.00665	0.07335	TRUE	FALSE	FALSE
247	0.75	0.45	0.8983	0.0364	0.0268	0.0139	0.0246	TRUE	FALSE	FALSE
248	0	0	0.7113	0.2293	0.0229	0.0051	0.0314	FALSE	FALSE	TRUE
249	0.243243	0	0.6665	0.0853	0.1367	0.0797	0.0318	TRUE	FALSE	FALSE
250	0.04	0.04	0.724428	0.219978	0.0227977	0.0049995	0.0277972	FALSE	TRUE	FALSE
251	0.0857143	0	0.8923	0.0538	0.0245	0.0098	0.0196	TRUE	FALSE	FALSE
252	0	0	0.9233	0.0248	0.028	0.0069	0.017	FALSE	FALSE	TRUE
253	0.129032	0.0322581	0.6665	0.0853	0.1367	0.0797	0.0318	FALSE	TRUE	FALSE
254	0	0	0.746225	0.189981	0.0232977	0.00529947	0.0351965	FALSE	FALSE	TRUE
255	0	0	0.9298	0.0219	0.0247	0.0064	0.0172	FALSE	FALSE	TRUE
256	0	0	0.8917	0.0199	0.0456	0.0285	0.0143	FALSE	FALSE	TRUE
257	0.42735	0.0769231	0.8857	0.0346	0.0241	0.0094	0.0462	TRUE	FALSE	FALSE
258	0.4375	0.0625	0.9679	0.00175	0.0145	0.0035	0.01235	TRUE	FALSE	FALSE
259	0.1875	0	0.6665	0.0853	0.1367	0.0797	0.0318	TRUE	FALSE	FALSE
260	0.153846	0.0512821	0.8169	0.125	0.0233	0.00575	0.02905	FALSE	TRUE	FALSE
261	0.1875	0.0104167	0.9552	0.0038	0.0188	0.0081	0.0141	TRUE	FALSE	FALSE
262	0.288136	0.220339	0.6665	0.0853	0.1367	0.0797	0.0318	FALSE	TRUE	FALSE
263	0.214286	0	0.774	0.17	0.0243	0.0059	0.0258	TRUE	FALSE	FALSE
264	0.0909091	0	0.9541	0.006	0.0181	0.0035	0.0183	TRUE	FALSE	FALSE
265	0	0	0.6665	0.0853	0.1367	0.0797	0.0318	FALSE	FALSE	TRUE
266	0.152542	0	0.922692	0.00260026	0.0430043	0.00830083	0.0234023	TRUE	FALSE	FALSE
267	0	0	0.9233	0.0212	0.0216	0.0065	0.0274	FALSE	FALSE	TRUE
268	0.111111	0	0.926307	0.0221978	0.0265973	0.00689931	0.0179982	TRUE	FALSE	FALSE
269	0.166667	0	0.0186	0.002	0.0106	0.9463	0.0225	TRUE	FALSE	FALSE
270	0.210526	0	0.9959	0.00205	0.00205	0	0	TRUE	FALSE	FALSE
271	0.27027	0.162162	0.8889	0.0597	0.0329	0.0066	0.0119	FALSE	TRUE	FALSE
272	0.4	0	0.669767	0.273927	0.0215022	0.00470047	0.030103	TRUE	FALSE	FALSE
273	0.0869565	0	0.6665	0.0853	0.1367	0.0797	0.0318	TRUE	FALSE	FALSE
274	0.0657895	0	0.89891	0.0416958	0.0245975	0.0118988	0.0228977	TRUE	FALSE	FALSE
275	0.176471	0.0882353	0.2654	0.0392	0.1042	0.5681	0.0231	FALSE	TRUE	FALSE
276	0	0.333333	0.0589	0.0156	0.8392	0.0772	0.0091	FALSE	TRUE	FALSE
277	0.25	0.0833333	0.1438	0.00653333	0.8366	0.00653333	0.00653333	FALSE	TRUE	FALSE
278	0.111111	0.111111	0.4703	0.0198	0.0065	0.4527	0.0507	FALSE	TRUE	FALSE
279	0.151724	0.0758621	0.8571	0.1029	0.0229	0.00405	0.01305	FALSE	TRUE	FALSE
280	0.263158	0	0.9664	0.0168	0	0	0.0168	TRUE	FALSE	FALSE
281	0	0.0625	0.6665	0.0853	0.1367	0.0797	0.0318	FALSE	TRUE	FALSE
282	0	0	0.9483	0	0.02585	0	0.02585	FALSE	FALSE	TRUE
283	0.1875	0.0625	0.806319	0.109389	0.0588941	0.00509949	0.020298	FALSE	TRUE	FALSE
284	0.363636	0.272727	0.9377	0.0101	0.0255	0.0054	0.0213	FALSE	TRUE	FALSE
285	0.333333	0	0.9651	0	0.0202	0.0049	0.0098	TRUE	FALSE	FALSE
286	0.254545	0.0909091	0.951195	0.00190019	0.0253025	0.00420042	0.0174017	TRUE	FALSE	FALSE
287	0.208333	0.0833333	0.9493	0.0026	0.0259	0.01	0.0122	FALSE	TRUE	FALSE
288	0.285714	0.0571429	0.7483	0.1919	0.0253	0.006	0.0285	TRUE	FALSE	FALSE
289	0	0	0.949395	0.00590059	0.0213021	0.00580058	0.0176018	FALSE	FALSE	TRUE
290	0.461538	0.179487	0.6665	0.0853	0.1367	0.0797	0.0318	TRUE	FALSE	FALSE
291	0.307692	0.282051	0.864514	0.0768923	0.0218978	0.00739926	0.0292971	FALSE	TRUE	FALSE
292	0	0	0.6665	0.0853	0.1367	0.0797	0.0318	FALSE	FALSE	TRUE
293	0.115385	0.0769231	0.6665	0.0853	0.1367	0.0797	0.0318	FALSE	TRUE	FALSE
294	0.291667	0	0.9008	0.0109	0.0556	0.0109	0.0218	TRUE	FALSE	FALSE
295	0.5	1	0.9706	0	0.0147	0.0147	0	FALSE	TRUE	FALSE
296	0.390244	0	0.9618	0.0018	0.0131	0.0095	0.0138	TRUE	FALSE	FALSE
297	0.0471698	0.0377358	0.9412	0	0	0.01305	0.04575	FALSE	TRUE	FALSE
298	0.0384615	0.0769231	0.9501	0.0074	0.0264	0.0068	0.0093	FALSE	TRUE	FALSE
299	0.170732	0	0.613261	0.322632	0.0257026	0.00450045	0.0339034	TRUE	FALSE	FALSE
300	0.217391	0	0.852985	0.0905091	0.0224022	0.0050005	0.0291029	TRUE	FALSE	FALSE
301	0	0	0.9452	0.0048	0.0247	0.0083	0.017	FALSE	FALSE	TRUE
302	0.2	0	0.6665	0.0853	0.1367	0.0797	0.0318	TRUE	FALSE	FALSE
303	0.25	0.0833333	0.6665	0.0853	0.1367	0.0797	0.0318	FALSE	TRUE	FALSE
304	0	0	0.5684	0.3697	0.0264	0.0044	0.0311	FALSE	FALSE	TRUE
305	0.166667	0	0.9574	0.00773333	0.0194	0.00773333	0.00773333	TRUE	FALSE	FALSE
306	0.257143	0	0.9843	0	0.00523333	0.00523333	0.00523333	TRUE	FALSE	FALSE
307	0	0	0.8201	0.1238	0.0241	0.0072	0.0248	FALSE	FALSE	TRUE
308	0.2	0	0.9386	0.0162	0.0213	0.0065	0.0174	TRUE	FALSE	FALSE
309	0.214286	0	0.913	0.0443	0.0161	0.0033	0.0233	TRUE	FALSE	FALSE
310	0.0833333	0.0833333	0.757	0.174	0.0278	0.0056	0.0356	FALSE	TRUE	FALSE
311	0.116279	0	0.9593	0.0064	0.0169	0.00345	0.01395	TRUE	FALSE	FALSE
312	0	0	0.9665	0.0027	0.0144	0.0027	0.0137	FALSE	FALSE	TRUE
313	0.0625	0	0.947105	0.00239976	0.0266973	0.00619938	0.0175982	TRUE	FALSE	FALSE
314	0.0277778	0	0.0194	0.00075	0.0067	0.9373	0.03585	TRUE	FALSE	FALSE
315	0	0	0.9373	0.00265	0.0355	0.00265	0.0219	FALSE	FALSE	TRUE
316	0	0	0.9815	0	0	0.00925	0.00925	FALSE	FALSE	TRUE
317	0.0857143	0.0285714	0.933	0.0011	0.041	0.0108	0.0141	FALSE	TRUE	FALSE
318	0.5	0.4375	0.6665	0.0853	0.1367	0.0797	0.0318	FALSE	TRUE	FALSE
319	0.211111	0.1	0.9041	0	0.063	0.00685	0.02605	FALSE	TRUE	FALSE
320	0.107143	0	0.9507	0.0021	0.0255	0.0067	0.015	TRUE	FALSE	FALSE
321	0	0	0.4526	0.4871	0.0206	0.0041	0.0356	FALSE	FALSE	TRUE
322	0	0	0.7937	0.1356	0.0196	0.0118	0.0393	FALSE	FALSE	TRUE
323	0.666667	0.333333	0.922792	0.0276028	0.020402	0.0060006	0.0232023	TRUE	FALSE	FALSE
324	0	0	0.8648	0.102	0.0179	0.00125	0.01405	FALSE	FALSE	TRUE
325	0.166667	0.166667	0.9146	0.0386	0.0296	0.0066	0.0106	FALSE	TRUE	FALSE
326	0.190476	0.047619	0.9673	0.0008	0.0192	0.0037	0.009	FALSE	TRUE	FALSE
327	0.04	0.04	0.9231	0	0.0256333	0.0256333	0.0256333	FALSE	TRUE	FALSE
328	0.147059	0.176471	0.632263	0.30153	0.0269027	0.00540054	0.0339034	FALSE	TRUE	FALSE
329	0.227273	0	0.6665	0.0853	0.1367	0.0797	0.0318	TRUE	FALSE	FALSE
330	0.111111	0	0.9492	0.0043	0.0265	0.0083	0.0117	TRUE	FALSE	FALSE
331	0.107143	0	0.9555	0.0039	0.02	0.0117	0.0089	TRUE	FALSE	FALSE
332	0.181818	0.0909091	0.0170017	0.00180018	0.00470047	0.958596	0.0179018	FALSE	TRUE	FALSE
333	0	0.0416667	0.9913	0	0.00435	0	0.00435	FALSE	TRUE	FALSE
334	0	0	0.9538	0.00165	0.0245	0.0057	0.01435	FALSE	FALSE	TRUE
335	0.214286	0.107143	0.6665	0.0853	0.1367	0.0797	0.0318	FALSE	TRUE	FALSE
336	0.259259	0	0.127113	0.0307031	0.30363	0.491349	0.0472047	TRUE	FALSE	FALSE
337	0.112628	0.0238908	0.7676	0.126	0.0722	0.0114	0.0228	FALSE	TRUE	FALSE
338	0	0	0.9607	0.00075	0.0121	0.0166	0.00985	FALSE	FALSE	TRUE
339	0.0526316	0	0.849715	0.0747925	0.0330967	0.00529947	0.0370963	TRUE	FALSE	FALSE
340	0.133333	0.0666667	0.74785	0.157568	0.0555889	0.0089982	0.029994	FALSE	TRUE	FALSE
341	0.305556	0	0.7322	0.2063	0.0274	0.0061	0.028	TRUE	FALSE	FALSE
342	0	0	0.9588	0.0028	0.0206	0.0028	0.015	FALSE	FALSE	TRUE
343	0.294118	0	0.841016	0.107589	0.0216978	0.00539946	0.0242976	TRUE	FALSE	FALSE
344	0.121212	0.030303	0.9379	0.00515	0.0166	0.00515	0.0352	FALSE	TRUE	FALSE
345	0	0	0.9525	0.0013	0.0277	0.0073	0.0112	FALSE	FALSE	TRUE
346	0	0	0.79888	0.144114	0.0220022	0.00520052	0.029803	FALSE	FALSE	TRUE
347	0	0	0.872613	0.0755924	0.0215978	0.00309969	0.0270973	FALSE	FALSE	TRUE
348	0	0	0.9584	0.0022	0.0203	0.0079	0.0112	FALSE	FALSE	TRUE
349	0.488889	0.0888889	0.6665	0.0853	0.1367	0.0797	0.0318	TRUE	FALSE	FALSE
350	0	0	0.6665	0.0853	0.1367	0.0797	0.0318	FALSE	FALSE	TRUE
351	0	0	0.9714	0	0.0211	0.00375	0.00375	FALSE	FALSE	TRUE
352	0.0930233	0	0.6665	0.0853	0.1367	0.0797	0.0318	TRUE	FALSE	FALSE
353	0.181818	0	0.9688	0.0033	0.0142	0.0033	0.0104	TRUE	FALSE	FALSE
354	0.15625	0.046875	0.6665	0.0853	0.1367	0.0797	0.0318	FALSE	TRUE	FALSE
355	0.142857	0.0952381	0.9732	0.00376667	0.0155	0	0.00753333	FALSE	TRUE	FALSE
356	1	0	0.948505	0.0049995	0.0226977	0.0089991	0.0147985	TRUE	FALSE	FALSE
357	0.0909091	0	0.688369	0.252825	0.0239024	0.00440044	0.0305031	TRUE	FALSE	FALSE
358	0.238095	0	0.6665	0.0853	0.1367	0.0797	0.0318	TRUE	FALSE	FALSE
359	0.357143	0	0.9289	0.0083	0.0083	0.0083	0.0462	TRUE	FALSE	FALSE
360	0.25	0.125	0.9568	0.0021	0.0199	0.0058	0.0154	FALSE	TRUE	FALSE
361	0.0714286	0	0.9627	0.0027	0.0099	0.0027	0.022	TRUE	FALSE	FALSE
362	0	0	0.968997	0.00390039	0.0114011	0.00220022	0.0135014	FALSE	FALSE	TRUE
363	0.0344828	0	0.9211	0.0034	0.0489	0.011	0.0156	TRUE	FALSE	FALSE
364	0	0	0.6737	0.2679	0.0256	0.0047	0.0281	FALSE	FALSE	TRUE
365	0.333333	0.291667	0.944994	0.00590059	0.0267027	0.0140014	0.00840084	FALSE	TRUE	FALSE
366	0.136364	0	0.9808	0	0.0096	0	0.0096	TRUE	FALSE	FALSE
367	0.333333	0	0.709071	0.231123	0.0240024	0.0050005	0.0308031	TRUE	FALSE	FALSE
368	0.0909091	0	0.9433	0.00155	0.0199	0.0092	0.02605	TRUE	FALSE	FALSE
369	0.133333	0.0666667	0.940606	0.0145985	0.0191981	0.00589941	0.019698	FALSE	TRUE	FALSE
370	0.318182	0.0454545	0.6665	0.0853	0.1367	0.0797	0.0318	TRUE	FALSE	FALSE
371	0.285714	0	0.9729	0.00183333	0.0096	0.00183333	0.0138333	TRUE	FALSE	FALSE
372	0.190476	0.015873	0.9758	0.0015	0.0164	0.0048	0.0015	TRUE	FALSE	FALSE
373	0.157895	0.0526316	0.969	0.00195	0.0155	0.0045	0.00905	FALSE	TRUE	FALSE
374	0	0	0.6665	0.0853	0.1367	0.0797	0.0318	FALSE	FALSE	TRUE
375	0	0	0.8595	0.0813	0.0239	0.0065	0.0288	FALSE	FALSE	TRUE
376	0.259259	0.0185185	0.6665	0.0853	0.1367	0.0797	0.0318	TRUE	FALSE	FALSE
377	0.285714	0	0.9414	0.0025	0.0273	0.0025	0.0263	TRUE	FALSE	FALSE
378	0.142857	0	0.9492	0.00725	0.0218	0.00725	0.0145	TRUE	FALSE	FALSE
379	0.0789474	0	0.898	0.00763333	0.0791	0.00763333	0.00763333	TRUE	FALSE	FALSE
380	0.0769231	0	0.924608	0.0152985	0.0261974	0.0130987	0.0207979	TRUE	FALSE	FALSE
381	0.166667	0.277778	0.881424	0.065187	0.0235953	0.00629874	0.0234953	FALSE	TRUE	FALSE
382	0.32	0.28	0.9379	0.0133	0.0288	0.00666667	0.0133333	FALSE	TRUE	FALSE
383	0	0	0.6736	0.2599	0.0261	0.006	0.0344	FALSE	FALSE	TRUE
384	0	0	0.9686	0.004075	0.0151	0.004075	0.00815	FALSE	FALSE	TRUE
385	0.0900901	0	0.583058	0.353035	0.0235024	0.00420042	0.0362036	TRUE	FALSE	FALSE
386	0.2	0.0470588	0.1802	0.039	0.00305	0.7447	0.03305	TRUE	FALSE	FALSE
387	0.181818	0.181818	0.9741	0.0031	0.0135	0.0031	0.0062	FALSE	TRUE	FALSE
388	0.177778	0.0666667	0.9864	0	0.00453333	0.00453333	0.00453333	FALSE	TRUE	FALSE
389	0	0	0.6665	0.0853	0.1367	0.0797	0.0318	FALSE	FALSE	TRUE
390	0.0714286	0.0238095	0.0758	0.0189	0.8975	0.0031	0.0047	FALSE	TRUE	FALSE
391	1	1	0.1782	0.0093	0.8033	0.0062	0.003	FALSE	TRUE	FALSE
392	0.0743243	0	0.6665	0.0853	0.1367	0.0797	0.0318	TRUE	FALSE	FALSE
393	0	0	0.9081	0.0071	0.0777	0.0071	0	FALSE	FALSE	TRUE
394	0.162791	0.0232558	0.79558	0.149215	0.0234023	0.00520052	0.0266027	TRUE	FALSE	FALSE
395	0	0	0.6665	0.0853	0.1367	0.0797	0.0318	FALSE	FALSE	TRUE
396	0	0	0	0.9813	0.00935	0	0.00935	FALSE	FALSE	TRUE
397	0	0	0.025	0.9536	0.0107	0	0.0107	FALSE	FALSE	TRUE
398	0.183333	0.075	0.0127	0.9512	0.0127	0.0032	0.0202	FALSE	TRUE	FALSE
399	0	0	0.6665	0.0853	0.1367	0.0797	0.0318	FALSE	FALSE	TRUE
400	0.0276243	0.0220994	0.6665	0.0853	0.1367	0.0797	0.0318	FALSE	TRUE	FALSE
401	0.416667	0	0.6665	0.0853	0.1367	0.0797	0.0318	TRUE	FALSE	FALSE
402	0	0	0.6665	0.0853	0.1367	0.0797	0.0318	FALSE	FALSE	TRUE
403	0	0	0.6665	0.0853	0.1367	0.0797	0.0318	FALSE	FALSE	TRUE
404	0.111111	0	0.6665	0.0853	0.1367	0.0797	0.0318	TRUE	FALSE	FALSE
405	0.208333	0.05	0.9031	0.01785	0.0255	0.01785	0.0357	TRUE	FALSE	FALSE
406	0	0	0.6665	0.0853	0.1367	0.0797	0.0318	FALSE	FALSE	TRUE
407	0.0384615	0	0.6665	0.0853	0.1367	0.0797	0.0318	TRUE	FALSE	FALSE
408	0	0	0.909391	0.00510051	0.0355036	0.0185019	0.0315032	FALSE	FALSE	TRUE
409	0	0	0.9476	0.004	0.0203	0.0066	0.0215	FALSE	FALSE	TRUE
410	0.108108	0	0.6946	0.2635	0.0139667	0.0139667	0.0139667	TRUE	FALSE	FALSE
411	0.25	0	0.8502	0.0868	0.0307	0.0087	0.0236	TRUE	FALSE	FALSE
412	0	0	0.9439	0	0.0561	0	0	FALSE	FALSE	TRUE
413	0.5	0.25	0.00829917	0.00119988	0.00239976	0.982402	0.00569943	TRUE	FALSE	FALSE
414	0.047619	0.047619	0.9371	0.0004	0.0336	0.0069	0.022	FALSE	TRUE	FALSE
415	0.0135135	0	0.6665	0.0853	0.1367	0.0797	0.0318	TRUE	FALSE	FALSE
416	0.204819	0.0722892	0.9391	0.0101333	0.0101333	0	0.0406333	FALSE	TRUE	FALSE
417	0	0	0.049695	0.124188	0.029797	0.705229	0.0910909	FALSE	FALSE	TRUE
418	0.0714286	0	0.6665	0.0853	0.1367	0.0797	0.0318	TRUE	FALSE	FALSE
419	0.0638298	0.0212766	0.6665	0.0853	0.1367	0.0797	0.0318	FALSE	TRUE	FALSE
420	0	0	0.709071	0.231123	0.0240024	0.0050005	0.0308031	FALSE	FALSE	TRUE
421	0.0612245	0.0204082	0.6665	0.0853	0.1367	0.0797	0.0318	FALSE	TRUE	FALSE
422	0.166667	0	0.8123	0.0684	0.0343	0.0716	0.0134	TRUE	FALSE	FALSE
423	0.238095	0	0.0313	0.00285	0.0071	0.9346	0.02415	TRUE	FALSE	FALSE
424	0.238095	0	0.8889	0.0597	0.0329	0.0066	0.0119	TRUE	FALSE	FALSE
425	0.253521	0.0704225	0.6665	0.0853	0.1367	0.0797	0.0318	TRUE	FALSE	FALSE
426	0	0	0.1897	0.3158	0.0265	0.4222	0.0458	FALSE	FALSE	TRUE
427	0.186235	0.00404858	0.475048	0.0110011	0.0287029	0.432243	0.0530053	TRUE	FALSE	FALSE
428	0.0714286	0	1	0	0	0	0	TRUE	FALSE	FALSE
429	0	0.166667	0.6665	0.0853	0.1367	0.0797	0.0318	FALSE	TRUE	FALSE
430	0.32	0	0.6665	0.0853	0.1367	0.0797	0.0318	TRUE	FALSE	FALSE
431	0	0	0.6665	0.0853	0.1367	0.0797	0.0318	FALSE	FALSE	TRUE
432	0.155172	0.0344828	0.6665	0.0853	0.1367	0.0797	0.0318	FALSE	TRUE	FALSE
433	0.0487805	0	0.6665	0.0853	0.1367	0.0797	0.0318	TRUE	FALSE	FALSE
434	0.04	0	0.0309	0.00075	0.00075	0.9344	0.0332	TRUE	FALSE	FALSE
435	0.2	0	0.6665	0.0853	0.1367	0.0797	0.0318	TRUE	FALSE	FALSE
436	0.0816327	0.0204082	0.0333	0.00435	0.0123	0.9229	0.02715	FALSE	TRUE	FALSE
437	0.0625	0	0.9049	0.0433	0.0211	0.0058	0.0249	TRUE	FALSE	FALSE
438	0.157895	0	0.0676	0.0043	0.0082	0.8668	0.0531	TRUE	FALSE	FALSE
439	0	0.142857	0.669833	0.20128	0.0266973	0.0624938	0.039696	FALSE	TRUE	FALSE
440	0.0952381	0	0.9488	0.0023	0.023	0.0049	0.021	TRUE	FALSE	FALSE
441	0.125	0	0.885	0.0477	0.0256	0.0241	0.0176	TRUE	FALSE	FALSE
442	0.0555556	0	0.7431	0.0887	0.0286	0.1133	0.0263	TRUE	FALSE	FALSE
443	0.0888889	0.00740741	0.0576942	0.00819918	0.0173983	0.870313	0.0463954	FALSE	TRUE	FALSE
444	0.126126	0	0.6665	0.0853	0.1367	0.0797	0.0318	TRUE	FALSE	FALSE
445	0.225564	0.0601504	0.10371	0.010001	0.853985	0.0171017	0.0152015	TRUE	FALSE	FALSE
446	0.409836	0.491803	0.7675	0.0035	0.2073	0.007	0.0147	FALSE	TRUE	FALSE
447	0.135135	0.0540541	0.0538	0.0045	0.9203	0.0141	0.0073	FALSE	TRUE	FALSE
448	0.75	0	0.6665	0.0853	0.1367	0.0797	0.0318	TRUE	FALSE	FALSE
449	0.0322581	0	0.8869	0.0071	0.0247	0.0071	0.0742	TRUE	FALSE	FALSE
450	0	0	0.0170017	0.00180018	0.00470047	0.958596	0.0179018	FALSE	FALSE	TRUE
451	0.0714286	0	0.6665	0.0853	0.1367	0.0797	0.0318	TRUE	FALSE	FALSE
452	0.166667	0	0.0428	0.003	0.9457	0.0054	0.0031	TRUE	FALSE	FALSE
453	0.0588235	0	0.6665	0.0853	0.1367	0.0797	0.0318	TRUE	FALSE	FALSE
454	0.272727	0.102273	0.875	0.00345	0.0764	0.00345	0.0417	TRUE	FALSE	FALSE
455	0.0816327	0.0204082	0.3001	0.6349	0.0447	0.00295	0.01735	FALSE	TRUE	FALSE
456	0	0.142857	0.719172	0.0133013	0.219122	0.0254025	0.0230023	FALSE	TRUE	FALSE
457	0.0757576	0	0.9515	0.0048	0.0224	0.0082	0.0131	TRUE	FALSE	FALSE
458	0.0769231	0.0384615	0.9697	0.00165	0.0182	0.00165	0.0088	FALSE	TRUE	FALSE
459	0	0	0.6665	0.0853	0.1367	0.0797	0.0318	FALSE	FALSE	TRUE
460	0	0	0.8487	0.1034	0.0245	0.0052	0.0182	FALSE	FALSE	TRUE
461	0.428571	0.285714	0.6665	0.0853	0.1367	0.0797	0.0318	FALSE	TRUE	FALSE
462	0	0	0.9563	0	0.0145667	0.0145667	0.0145667	FALSE	FALSE	TRUE
463	0.0357143	0	0.7711	0.1631	0.0233	0.0051	0.0374	TRUE	FALSE	FALSE
464	0.192	0.0266667	1	0	0	0	0	TRUE	FALSE	FALSE
465	0.025	0	0.5274	0.405	0.0243	0.0049	0.0384	TRUE	FALSE	FALSE
466	0.259259	0.12963	0.6665	0.0853	0.1367	0.0797	0.0318	FALSE	TRUE	FALSE
467	0.0972222	0.0277778	0.3595	0.1633	0.0189	0.4222	0.0361	FALSE	TRUE	FALSE
468	0.0416667	0	0.8359	0.0888	0.0306	0.0195	0.0252	TRUE	FALSE	FALSE
469	0	0	0.123188	0.0133987	0.809619	0.0420958	0.0116988	FALSE	FALSE	TRUE
470	0.2	0	0.933807	0.00279972	0.0469953	0.00509949	0.0112989	TRUE	FALSE	FALSE
471	0.125	0.25	0.0388961	0.00219978	0.946105	0.00979902	0.0029997	FALSE	TRUE	FALSE
472	0.1	0	0.6665	0.0853	0.1367	0.0797	0.0318	TRUE	FALSE	FALSE
473	0.0769231	0.0384615	0.9622	0.00085	0.02	0.0029	0.01405	FALSE	TRUE	FALSE
474	0.153846	0	0.0475047	0.00540054	0.937794	0.00570057	0.00360036	TRUE	FALSE	FALSE
475	0.0625	0	0.6665	0.0853	0.1367	0.0797	0.0318	TRUE	FALSE	FALSE
476	0.0526316	0.0526316	0.0541	0.0081	0.009	0.8759	0.0529	FALSE	TRUE	FALSE
477	0.160714	0	0.8687	0.0059	0.0975	0.0163	0.0116	TRUE	FALSE	FALSE
478	0.133333	0	0.729027	0.217878	0.0153985	0.00769923	0.029997	TRUE	FALSE	FALSE
479	0.260274	0.0410959	0.6665	0.0853	0.1367	0.0797	0.0318	TRUE	FALSE	FALSE
480	0.130435	0	0.9819	0.004525	0.004525	0.004525	0.004525	TRUE	FALSE	FALSE
481	0.25	0.0227273	0.9471	0.00286667	0.0324	0.00286667	0.0147667	TRUE	FALSE	FALSE
482	0.0666667	0	0.1125	0.004	0.8588	0.0189	0.0058	TRUE	FALSE	FALSE
483	0.0689655	0	0.9551	0	0.0149667	0.0149667	0.0149667	TRUE	FALSE	FALSE
484	0	0	0.0516948	0.0079992	0.878712	0.0518948	0.00969903	FALSE	FALSE	TRUE
485	0.462963	0	0.9412	0.003	0.0404	0.0074	0.008	TRUE	FALSE	FALSE
486	0.35	0	0.956	0.008	0.0201	0.00345	0.01245	TRUE	FALSE	FALSE
487	0.422222	0.2	0.4911	0	0.5089	0	0	TRUE	FALSE	FALSE
488	0.216667	0.0833333	0.0418958	0.0049995	0.0473953	0.877212	0.0284971	FALSE	TRUE	FALSE
489	0.0294118	0	0.6665	0.0853	0.1367	0.0797	0.0318	TRUE	FALSE	FALSE
490	0.117647	0	0.6665	0.0853	0.1367	0.0797	0.0318	TRUE	FALSE	FALSE
491	0.125	0.25	0.6665	0.0853	0.1367	0.0797	0.0318	FALSE	TRUE	FALSE
492	0.1875	0	0.69817	0.0320032	0.234323	0.0136014	0.0219022	TRUE	FALSE	FALSE
493	0.0943396	0.0188679	0.049605	0.00450045	0.929593	0.0117012	0.00460046	FALSE	TRUE	FALSE
494	0.157895	0	0.9002	0.00295	0.0795	0.0062	0.01115	TRUE	FALSE	FALSE
495	0.125	0.125	0.0854	0.002	0.844	0.0599	0.0087	FALSE	TRUE	FALSE
496	0.205882	0.0441176	0.6665	0.0853	0.1367	0.0797	0.0318	TRUE	FALSE	FALSE
497	0.0491803	0	0.0464	0.0249	0.9223	0.0039	0.0025	TRUE	FALSE	FALSE
498	0.0961538	0.0480769	0.9541	0.0051	0.0215	0.0078	0.0115	FALSE	TRUE	FALSE
499	0	0	0.0386	0.004	0.7724	0.1677	0.0173	FALSE	FALSE	TRUE
500	0	0	0.6665	0.0853	0.1367	0.0797	0.0318	FALSE	FALSE	TRUE
501	0.2	0	0.9796	0	0	0.0102	0.0102	TRUE	FALSE	FALSE
502	0	0	0.542346	0.390461	0.0209979	0.0111989	0.0349965	FALSE	FALSE	TRUE
503	0.25	0.25	0.1232	0.0021	0.8705	0.0021	0.0021	FALSE	TRUE	FALSE
504	0.130435	0	0.8942	0.00185	0.0602	0.0109	0.03285	TRUE	FALSE	FALSE
505	0	0	0.9368	0	0	0.01725	0.04595	FALSE	FALSE	TRUE
506	0	0	0.89991	0.0492951	0.0089991	0.010399	0.0313969	FALSE	FALSE	TRUE
507	0.75	0	0.0363	0.003	0.9321	0.0239	0.0047	TRUE	FALSE	FALSE
508	0	0	0.6924	0.247	0.0247	0.0051	0.0308	FALSE	FALSE	TRUE
509	0.285714	0	0.6736	0.2599	0.0261	0.006	0.0344	TRUE	FALSE	FALSE
510	0.0588235	0	0.9318	0.0042	0.0495	0.0039	0.0106	TRUE	FALSE	FALSE
511	0.0408163	0	0.9366	0.0024	0.0538	0	0.0072	TRUE	FALSE	FALSE
512	0	0	0.9427	0.00395	0.0356	0.00395	0.0138	FALSE	FALSE	TRUE
513	0.217391	0.0434783	0.9397	0.0177	0.0089	0.0089	0.0248	TRUE	FALSE	FALSE
514	0.625	0.375	0.9301	0.0215	0.0215	0.0054	0.0215	TRUE	FALSE	FALSE
515	0.136364	0.0909091	0.826117	0.120688	0.0232977	0.0049995	0.0248975	FALSE	TRUE	FALSE
516	0.3125	0	0.946	0.0032	0.0174	0.0132	0.0202	TRUE	FALSE	FALSE
517	0.114286	0	0.6665	0.0853	0.1367	0.0797	0.0318	TRUE	FALSE	FALSE
518	0	0	0.6665	0.0853	0.1367	0.0797	0.0318	FALSE	FALSE	TRUE
519	0.214286	0	0.9379	0.0052	0.0247	0.0092	0.023	TRUE	FALSE	FALSE
520	0.232558	0.0232558	0.5587	0.3771	0.0237	0.0047	0.0358	TRUE	FALSE	FALSE
521	0.35	0.05	0.950505	0.00179982	0.0250975	0.00579942	0.0167983	TRUE	FALSE	FALSE
522	0.25	0	0.842084	0.0628063	0.0561056	0.0127013	0.0263026	TRUE	FALSE	FALSE
523	0.117647	0.0588235	0.5795	0.356	0.0252	0.0051	0.0342	FALSE	TRUE	FALSE
524	0	0	0.960404	0.00349965	0.0176982	0.00729927	0.0110989	FALSE	FALSE	TRUE
525	0.241379	0.0517241	0.0449045	0.0060006	0.0466047	0.869687	0.0328033	TRUE	FALSE	FALSE
526	0	0.222222	0.660366	0.279028	0.0241024	0.00530053	0.0312031	FALSE	TRUE	FALSE
527	1	1	0.0666	0.0038	0.8814	0.0404	0.0078	FALSE	TRUE	FALSE
528	0.2	0	0	0.01315	0	0.9737	0.01315	TRUE	FALSE	FALSE
529	0.08	0	0.6665	0.0853	0.1367	0.0797	0.0318	TRUE	FALSE	FALSE
530	0	0	0.6067	0.0584	0.0155	0.2954	0.024	FALSE	FALSE	TRUE
531	0.190476	0.0238095	0.7449	0.1963	0.024	0.006	0.0288	TRUE	FALSE	FALSE
532	0.125	0	0.5778	0.3601	0.0244	0.0061	0.0316	TRUE	FALSE	FALSE
533	0.0833333	0.166667	0.6665	0.0853	0.1367	0.0797	0.0318	FALSE	TRUE	FALSE
534	0.191489	0.0212766	0.3261	0.0203	0.6134	0.0201	0.0201	TRUE	FALSE	FALSE
535	0	0	0.0479	0.00365	0.0088	0.8923	0.04735	FALSE	FALSE	TRUE
536	0.107143	0.047619	0.232953	0.0615877	0.0187962	0.612877	0.0737852	FALSE	TRUE	FALSE
537	0	0	0.6665	0.0853	0.1367	0.0797	0.0318	FALSE	FALSE	TRUE
538	0.121212	0	0.9691	0.00285	0.0068	0.0058	0.01545	TRUE	FALSE	FALSE
539	0.366667	0.3	0.6665	0.0853	0.1367	0.0797	0.0318	FALSE	TRUE	FALSE
540	0.222222	0	0.943	0.00633333	0.00633333	0	0.0443333	TRUE	FALSE	FALSE
541	0.0666667	0	0.9008	0.01145	0.0763	0	0.01145	TRUE	FALSE	FALSE
542	0.333333	0.333333	0.6665	0.0853	0.1367	0.0797	0.0318	FALSE	TRUE	FALSE
543	0.384615	0.307692	0.843216	0.0186981	0.10449	0	0.0335966	FALSE	TRUE	FALSE
544	0.3	0.05	0.0275027	0.00750075	0.0458046	0.893289	0.0259026	TRUE	FALSE	FALSE
545	0.142857	0.0142857	0.9034	0.0653	0.017	0.00715	0.00715	FALSE	TRUE	FALSE
546	0.166667	0	0.890889	0.0457046	0.0243024	0.0167017	0.0224022	TRUE	FALSE	FALSE
547	0	0	0.9589	0.00456667	0.0274	0.00456667	0.00456667	FALSE	FALSE	TRUE
548	0.534091	0.306818	0.7341	0	0.2285	0.00935	0.02805	TRUE	FALSE	FALSE
549	0.25	0	1	0	0	0	0	TRUE	FALSE	FALSE
550	0	0	0.6665	0.0853	0.1367	0.0797	0.0318	FALSE	FALSE	TRUE
551	0	0	0.6665	0.0853	0.1367	0.0797	0.0318	FALSE	FALSE	TRUE
552	0	0	0.6665	0.0853	0.1367	0.0797	0.0318	FALSE	FALSE	TRUE
553	0.0833333	0	0.105211	0.00540054	0.868387	0.0170017	0.0040004	TRUE	FALSE	FALSE
554	0.111111	0	0.9196	0.0037	0.0561	0.0086	0.012	TRUE	FALSE	FALSE
555	0.252747	0.0769231	0.9118	0	0.0588	0	0.0294	TRUE	FALSE	FALSE
556	0.333333	0.138889	0.2654	0.0392	0.1042	0.5681	0.0231	TRUE	FALSE	FALSE
557	0.149123	0	0.1651	0.012	0.4073	0.3867	0.0289	TRUE	FALSE	FALSE
558	0.127451	0	0.0446	0.0222	0.0178	0.8791	0.0363	TRUE	FALSE	FALSE
559	0.3875	0.075	0.1629	0.6307	0.0176	0.1577	0.0311	TRUE	FALSE	FALSE
560	0.0606061	0.030303	0.1791	0.7537	0.00565	0.0348	0.02675	FALSE	TRUE	FALSE
561	0.5	0	0.8418	0.00945	0.057	0.00945	0.0823	TRUE	FALSE	FALSE
562	0	0	0.8797	0.00415	0.0327	0.0174	0.06605	FALSE	FALSE	TRUE
563	0.0714286	0	0.6665	0.0853	0.1367	0.0797	0.0318	TRUE	FALSE	FALSE
564	0.222222	0.0277778	0.7844	0.0458	0.0162	0.004	0.1496	TRUE	FALSE	FALSE
565	0.375	0.125	0.7553	0.053	0.0294	0.0992	0.0631	TRUE	FALSE	FALSE
566	0	0	0.6896	0.2446	0.0275	0.0061	0.0322	FALSE	FALSE	TRUE
567	0.0714286	0	0.6665	0.0853	0.1367	0.0797	0.0318	TRUE	FALSE	FALSE
568	0.333333	0	0.6665	0.0853	0.1367	0.0797	0.0318	TRUE	FALSE	FALSE
569	0.111111	0.0222222	0.8346	0.0094	0.0207	0.0338	0.1015	FALSE	TRUE	FALSE
570	0	0	0.6431	0.0128	0.0241	0.2078	0.1122	FALSE	FALSE	TRUE
571	0.125	0	0.5326	0.3135	0.0236	0.0817	0.0486	TRUE	FALSE	FALSE
572	0.0740741	0.037037	0.6665	0.0853	0.1367	0.0797	0.0318	FALSE	TRUE	FALSE
573	0	0	0.6665	0.0853	0.1367	0.0797	0.0318	FALSE	FALSE	TRUE
574	0.3	0.0833333	0.6665	0.0853	0.1367	0.0797	0.0318	TRUE	FALSE	FALSE
575	0.571429	0.285714	0.6665	0.0853	0.1367	0.0797	0.0318	TRUE	FALSE	FALSE
576	0.3125	0.0625	0.9135	0.0072	0.0433	0.0072	0.0288	TRUE	FALSE	FALSE
577	0.0333333	0	0.6665	0.0853	0.1367	0.0797	0.0318	TRUE	FALSE	FALSE
578	0.186047	0	0.8906	0.054	0.0206	0.011	0.0238	TRUE	FALSE	FALSE
579	0.2	0	0.6665	0.0853	0.1367	0.0797	0.0318	TRUE	FALSE	FALSE
580	0	0	0.882212	0.0651935	0.0269973	0.00659934	0.0189981	FALSE	FALSE	TRUE
581	0.375	0	0.952805	0.00469953	0.0213979	0.00509949	0.0159984	TRUE	FALSE	FALSE
582	0.133333	0	0.066	0.0012	0.0126	0.8703	0.0499	TRUE	FALSE	FALSE
583	0	0	0.9648	0.00505	0.0251	0	0.00505	FALSE	FALSE	TRUE
584	0.357143	0	0.0684	0.0057	0.0256	0.8799	0.0204	TRUE	FALSE	FALSE
585	0.2	0	0.1277	0.00045	0.0261	0.7194	0.12635	TRUE	FALSE	FALSE
586	0.384615	0.307692	0.0568	0.0005	0.0388	0.7982	0.1057	FALSE	TRUE	FALSE
587	0.25	0	0.6665	0.0853	0.1367	0.0797	0.0318	TRUE	FALSE	FALSE
588	0.205882	0.0882353	0.6665	0.0853	0.1367	0.0797	0.0318	FALSE	TRUE	FALSE
589	0.142857	0.142857	0.5411	0.226	0.0548	0.1164	0.0617	FALSE	TRUE	FALSE
590	0	0	0.622	0.328	0.022	0.0037	0.0243	FALSE	FALSE	TRUE
591	0.253968	0	0.658	0.2823	0.0236	0.0051	0.031	TRUE	FALSE	FALSE
592	0.171429	0	0.917008	0.0347965	0.0222978	0.0069993	0.0188981	TRUE	FALSE	FALSE
593	0.038835	0	0.809	0.1306	0.0195	0.0079	0.033	TRUE	FALSE	FALSE
594	0.222222	0	0.0226	0.00215	0.007	0.9602	0.00805	TRUE	FALSE	FALSE
595	0.2	0	0.0259026	0.00290029	0.00350035	0.952495	0.0152015	TRUE	FALSE	FALSE
596	0	0	0.9815	0	0.00925	0	0.00925	FALSE	FALSE	TRUE
597	0.25	0	0.6978	0.2357	0.0249	0.0057	0.0359	TRUE	FALSE	FALSE
598	0.0727273	0	0.7517	0.1893	0.0244	0.0061	0.0285	TRUE	FALSE	FALSE
599	0	0	0.0237	0.0087	0.0371	0.8884	0.0421	FALSE	FALSE	TRUE
600	0.025	0	0.943506	0.0127987	0.019598	0.00659934	0.0174982	TRUE	FALSE	FALSE
601	0	0	0.305431	0.637464	0.0176018	0.0050005	0.0345034	FALSE	FALSE	TRUE
602	0	0	0.6665	0.0853	0.1367	0.0797	0.0318	FALSE	FALSE	TRUE
603	0.142857	0	0.158184	0.00629937	0.809919	0.0173983	0.00819918	TRUE	FALSE	FALSE
604	0	0	0.9214	0.00873333	0.0524	0.00873333	0.00873333	FALSE	FALSE	TRUE
605	0.05	0	0.736674	0.20472	0.0249025	0.00530053	0.0284028	TRUE	FALSE	FALSE
606	0	0	0.9474	0.0041	0.0251	0.0067	0.0167	FALSE	FALSE	TRUE
607	0.0454545	0.0909091	0.659666	0.276728	0.0262026	0.00520052	0.0322032	FALSE	TRUE	FALSE
608	0.105263	0.0526316	0.956396	0.00320032	0.0176018	0.00520052	0.0176018	FALSE	TRUE	FALSE
609	0.285714	0	0.9717	0	0.00943333	0.00943333	0.00943333	TRUE	FALSE	FALSE
610	0	0	0.9342	0.0189	0.022	0.0045	0.0204	FALSE	FALSE	TRUE
611	0.0566038	0	0.515748	0.388561	0.0307969	0.0126987	0.0521948	TRUE	FALSE	FALSE
612	0.0714286	0.142857	0.0522052	0.00690069	0.615562	0.208321	0.117012	FALSE	TRUE	FALSE
613	0.0666667	0	0.0281	0.0034	0.0066	0.9309	0.031	TRUE	FALSE	FALSE
614	0.142857	0	0.6665	0.0853	0.1367	0.0797	0.0318	TRUE	FALSE	FALSE
615	0.0888889	0	0.527	0.4141	0.0258	0.0041	0.029	TRUE	FALSE	FALSE
616	0	0	0.7694	0.1732	0.02	0.0045	0.0329	FALSE	FALSE	TRUE
617	0.0789474	0.0263158	0.7155	0.2263	0.0242	0.0045	0.0295	FALSE	TRUE	FALSE
618	0.1875	0.0625	0.0349	0.0032	0.0065	0.9377	0.0177	FALSE	TRUE	FALSE
619	0	0	0.7448	0.2079	0.0215	0.00365	0.02215	FALSE	FALSE	TRUE
620	0.047619	0.0952381	0.8638	0.0538	0.0215	0.00355	0.05735	FALSE	TRUE	FALSE
621	0.320755	0	0.014	0.003	0.0052	0.9612	0.0166	TRUE	FALSE	FALSE
622	0	0	0.0087	0.001	0.0019	0.9788	0.0096	FALSE	FALSE	TRUE
623	0	0	0.0179	0.0017	0.0054	0.9562	0.0188	FALSE	FALSE	TRUE
624	0	0	0.0260974	0.00379962	0.19688	0.760324	0.0128987	FALSE	FALSE	TRUE
625	0.0238095	0	0.0146	0.0012	0.0069	0.961	0.0163	TRUE	FALSE	FALSE
626	0.107143	0.0714286	0.8889	0.0597	0.0329	0.0066	0.0119	FALSE	TRUE	FALSE
627	0	0	0.0251975	0.00389961	0.00649935	0.944606	0.019798	FALSE	FALSE	TRUE
628	0	0	0.0149	0.0019	0.0063	0.9678	0.0091	FALSE	FALSE	TRUE
629	0.1	0	0.7888	0.1603	0.0224	0.0053	0.0232	TRUE	FALSE	FALSE
630	0	0	0.586659	0.350535	0.0241024	0.00450045	0.0342034	FALSE	FALSE	TRUE
631	0	0	0.0393	0.0018	0.008	0.8645	0.0864	FALSE	FALSE	TRUE
632	0.428571	0.428571	0.883812	0.0280972	0.0332967	0.0339966	0.0207979	FALSE	TRUE	FALSE
633	0	0	0.457454	0.476752	0.0248975	0.00459954	0.0362964	FALSE	FALSE	TRUE
634	0.25	0.5	0.0510051	0.00250025	0.929493	0.0125013	0.00450045	FALSE	TRUE	FALSE
635	0.057971	0.0289855	0.0179	0.0017	0.0054	0.9562	0.0188	FALSE	TRUE	FALSE
636	0.357143	0.0714286	0.0303	0	0.0118	0.9343	0.0236	TRUE	FALSE	FALSE
637	0	0	0.0102333	0	0.0102333	0.9693	0.0102333	FALSE	FALSE	TRUE
638	0.111111	0.222222	0.0534	0.0071	0.0071	0.879	0.0534	FALSE	TRUE	FALSE
639	0.150538	0.0752688	0.040404	0.0173017	0.0140014	0.886189	0.0421042	FALSE	TRUE	FALSE
640	0.2	0.05	0.0625	0.0043	0.0159	0.8695	0.0478	FALSE	TRUE	FALSE
641	0	0	0.0314031	0.00260026	0.00480048	0.937894	0.0233023	FALSE	FALSE	TRUE
642	0.236486	0.00675676	0.0622	0	0.0089	0.8889	0.04	TRUE	FALSE	FALSE
643	0.117647	0	0.0353965	0.00249975	0.00789921	0.933407	0.0207979	TRUE	FALSE	FALSE
644	0.0212766	0	0.808181	0.10401	0.0206021	0.0186019	0.0486049	TRUE	FALSE	FALSE
645	0.25	0.25	0.0393	0.0018	0.008	0.8645	0.0864	FALSE	TRUE	FALSE
646	0.0882353	0	0.105689	0.00589941	0.020298	0.832117	0.0359964	TRUE	FALSE	FALSE
647	0.4	0	0.6665	0.0853	0.1367	0.0797	0.0318	TRUE	FALSE	FALSE
648	0	0	0.0429	0.0448	0.025	0.8277	0.0596	FALSE	FALSE	TRUE
649	0.351351	0.0135135	0.6665	0.0853	0.1367	0.0797	0.0318	TRUE	FALSE	FALSE
650	0.15	0	0.0185	0.002	0.002	0.9488	0.0287	TRUE	FALSE	FALSE
651	0.407407	0.0740741	0.6665	0.0853	0.1367	0.0797	0.0318	TRUE	FALSE	FALSE
652	0	0.0909091	0.0307	0.00763333	0.00763333	0.9272	0.0268333	FALSE	TRUE	FALSE
653	0.168421	0.0421053	0.6665	0.0853	0.1367	0.0797	0.0318	FALSE	TRUE	FALSE
654	0.122449	0.0816327	0.1031	0.0083	0.8448	0.0309	0.0129	FALSE	TRUE	FALSE
655	0.111111	0	0.9765	0.01175	0.01175	0	0	TRUE	FALSE	FALSE
656	0	0	0.6665	0.0853	0.1367	0.0797	0.0318	FALSE	FALSE	TRUE
657	0.0909091	0	0.173317	0.307131	0.0287029	0.429143	0.0617062	TRUE	FALSE	FALSE
658	0.168675	0.0120482	0.6665	0.0853	0.1367	0.0797	0.0318	TRUE	FALSE	FALSE
659	0.163636	0.0727273	0.6665	0.0853	0.1367	0.0797	0.0318	FALSE	TRUE	FALSE
660	0.162791	0	0.0229023	0	0.00810081	0.959596	0.00940094	TRUE	FALSE	FALSE
661	0.117647	0.0588235	0.0301	0.00235	0.00235	0.941	0.0242	FALSE	TRUE	FALSE
662	0.25	0.25	0.0317032	0.0050005	0.0050005	0.921092	0.0372037	FALSE	TRUE	FALSE
663	0.433962	0	0.6665	0.0853	0.1367	0.0797	0.0318	TRUE	FALSE	FALSE
664	0.153374	0.0552147	0.0274973	0.00469953	0.00529947	0.937806	0.0246975	FALSE	TRUE	FALSE
665	0.352941	0.235294	0.2717	0.0235	0.0117	0.6612	0.0319	FALSE	TRUE	FALSE
666	0.190476	0.047619	0.2701	0.01725	0.01725	0.6954	0	FALSE	TRUE	FALSE
667	0	0	0.6665	0.0853	0.1367	0.0797	0.0318	FALSE	FALSE	TRUE
668	0	0	0.0751075	0	0.0270027	0.772677	0.125213	FALSE	FALSE	TRUE
669	0.125	0	0.6665	0.0853	0.1367	0.0797	0.0318	TRUE	FALSE	FALSE
670	0	0	0.0632	0.0022	0.0314	0.794	0.1092	FALSE	FALSE	TRUE
671	0	0	0.0585	0.0005	0.0347	0.7897	0.1166	FALSE	FALSE	TRUE
672	0.173913	0	0.0642	0.00365	0.0587	0.7927	0.08075	TRUE	FALSE	FALSE
673	0.333333	0.333333	0.0456	0	0.0318	0.8208	0.1018	FALSE	TRUE	FALSE
674	0.255319	0.106383	0.6665	0.0853	0.1367	0.0797	0.0318	FALSE	TRUE	FALSE
675	0.36	0.12	0.0806	0.00485	0.0354	0.7564	0.12275	TRUE	FALSE	FALSE
676	0.0909091	0	0.6665	0.0853	0.1367	0.0797	0.0318	TRUE	FALSE	FALSE
677	0.137255	0.0784314	0.0536946	0	0.0536946	0.824318	0.0682932	FALSE	TRUE	FALSE
678	0.0784314	0.0196078	0.024	0.0015	0.0015	0.9543	0.0187	FALSE	TRUE	FALSE
679	0.0384615	0	0.8123	0.1149	0.0354	0.0082	0.0292	TRUE	FALSE	FALSE
680	0	0	0.278872	0.176982	0.0233977	0.472153	0.0485951	FALSE	FALSE	TRUE
681	0.318681	0.0659341	0.0181	0.9412	0.0152	0.0015	0.024	TRUE	FALSE	FALSE
682	0	0	0.040504	0.910991	0.0182018	0.020202	0.010101	FALSE	FALSE	TRUE
683	0.636364	0	0.0577	0.0011	0.0385	0.8101	0.0926	TRUE	FALSE	FALSE
684	0	0	0.0722	0.0026	0.0429	0.7617	0.1206	FALSE	FALSE	TRUE
685	0.285714	0	0.6665	0.0853	0.1367	0.0797	0.0318	TRUE	FALSE	FALSE
686	0.0434783	0	0.0681	0.0037	0.0369	0.8059	0.0854	TRUE	FALSE	FALSE
687	0.136	0.024	0.78	0.0138	0.1549	0.0293	0.022	FALSE	TRUE	FALSE
688	0.0140845	0	0.6665	0.0853	0.1367	0.0797	0.0318	TRUE	FALSE	FALSE
689	0.05	0.05	0.8889	0.0597	0.0329	0.0066	0.0119	FALSE	TRUE	FALSE
690	0.254902	0.0196078	0.8268	0.122	0.0249	0.006	0.0203	TRUE	FALSE	FALSE
691	0.3	0.1	0.9624	0.0047	0.0282	0.0047	0	TRUE	FALSE	FALSE
692	0.103896	0.038961	0.90441	0.00149985	0.0754925	0.00839916	0.010199	FALSE	TRUE	FALSE
693	0.30303	0	0.6665	0.0853	0.1367	0.0797	0.0318	TRUE	FALSE	FALSE
694	0.25	0.0625	0.0493	0.00425	0.0099	0.9064	0.03015	TRUE	FALSE	FALSE
695	0.128205	0.0769231	0.0822918	0.00759924	0.0140986	0.859114	0.0368963	FALSE	TRUE	FALSE
696	0.05	0	0.7677	0.0043	0.0151	0.0946	0.1183	TRUE	FALSE	FALSE
697	0.175	0.05	0.778422	0.162384	0.0240976	0.00789921	0.0271973	FALSE	TRUE	FALSE
698	0.0526316	0	0.8889	0	0.0171	0.0171	0.0769	TRUE	FALSE	FALSE
699	0.0714286	0	0.8318	0.0514	0.0417	0.0187	0.0564	TRUE	FALSE	FALSE
700	0.105263	0	0.5649	0.0227	0.0811	0.2557	0.0756	TRUE	FALSE	FALSE
701	0.227273	0	0.6665	0.0853	0.1367	0.0797	0.0318	TRUE	FALSE	FALSE
702	0.253086	0.0185185	0.8511	0.0248	0.0898	0.0059	0.0284	TRUE	FALSE	FALSE
703	0.263158	0.105263	0.9547	0.0037	0.0146	0.0091	0.0179	FALSE	TRUE	FALSE
704	0.03125	0	0.6665	0.0853	0.1367	0.0797	0.0318	TRUE	FALSE	FALSE
705	0.142857	0	0.0858	0.0196	0.7598	0.1275	0.0073	TRUE	FALSE	FALSE
706	0	0	0.0164	0.1098	0.0023	0.8604	0.0111	FALSE	FALSE	TRUE
707	0.129032	0.0967742	0.6665	0.0853	0.1367	0.0797	0.0318	FALSE	TRUE	FALSE
708	0	0	0.8857	0.0619	0.022	0.0062	0.0242	FALSE	FALSE	TRUE
709	0.271186	0.220339	0.6665	0.0853	0.1367	0.0797	0.0318	FALSE	TRUE	FALSE
710	0.428571	0.0357143	0.6665	0.0853	0.1367	0.0797	0.0318	TRUE	FALSE	FALSE
711	0.183099	0.056338	0.8591	0.0023	0.0245	0.0674	0.0467	FALSE	TRUE	FALSE
712	0.211823	0.1133	0.920084	0.0339068	0.0224045	0.00470094	0.0189038	FALSE	TRUE	FALSE
713	0.138462	0.0307692	0.718728	0.0572943	0.0416958	0	0.182282	FALSE	TRUE	FALSE
714	0.169492	0.0169492	0.948295	0.00580058	0.0226023	0.00830083	0.0150015	TRUE	FALSE	FALSE
715	0	0.0344828	0.3808	0.496	0.0517	0.0352	0.0363	FALSE	TRUE	FALSE
716	0.129032	0.0322581	0.726427	0.219278	0.0223978	0.00419958	0.0276972	FALSE	TRUE	FALSE
717	0.130952	0.0595238	0.807	0.134	0.0265	0.0067	0.0258	FALSE	TRUE	FALSE
718	0.211538	0.0480769	0.927807	0.0217978	0.0226977	0.00829917	0.0193981	TRUE	FALSE	FALSE
719	0	0	0.9233	0.0248	0.028	0.0069	0.017	FALSE	FALSE	TRUE
720	0.277778	0	0.9082	0.0483	0.0258	0.0048	0.0129	TRUE	FALSE	FALSE
721	0.518519	0.37037	0.935294	0.020202	0.0226023	0.00610061	0.0158016	FALSE	TRUE	FALSE
722	0.0967742	0.0322581	0.827383	0.0725073	0.0259026	0.039704	0.0345034	FALSE	TRUE	FALSE
723	0.175	0	0.5795	0.356	0.0252	0.0051	0.0342	TRUE	FALSE	FALSE
724	0.152778	0	0.9406	0.0029	0.0402	0.0029	0.0134	TRUE	FALSE	FALSE
725	0.0666667	0	0.8026	0.1406	0.0248	0.0059	0.0261	TRUE	FALSE	FALSE
726	0.0217391	0	0.4037	0.1814	0.3277	0.0323	0.0549	TRUE	FALSE	FALSE
727	0.333333	0	0.0237	0.0087	0.0371	0.8884	0.0421	TRUE	FALSE	FALSE
728	0	0	0.014	0.003	0.0052	0.9612	0.0166	FALSE	FALSE	TRUE
729	0.24	0	0.0186	0.002	0.0106	0.9463	0.0225	TRUE	FALSE	FALSE
730	0.0655738	0.0327869	0.8387	0.1282	0.0155	0.0016	0.016	FALSE	TRUE	FALSE
731	0	0	0.7547	0.1828	0.0252	0.0057	0.0316	FALSE	FALSE	TRUE
732	0.272727	0.151515	0.9375	0.0073	0.036	0.0038	0.0154	FALSE	TRUE	FALSE
733	0.0481928	0.0120482	0.6665	0.0853	0.1367	0.0797	0.0318	FALSE	TRUE	FALSE
734	0.0882353	0	0.90019	0.0448045	0.020002	0.00470047	0.030303	TRUE	FALSE	FALSE
735	0.153846	0.0384615	0.843884	0.10081	0.0235024	0.00650065	0.0253025	FALSE	TRUE	FALSE
736	0.125	0	0.622	0.316	0.0244	0.0049	0.0327	TRUE	FALSE	FALSE
737	0.0909091	0	0.8502	0.0868	0.0307	0.0087	0.0236	TRUE	FALSE	FALSE
738	0.181818	0	0.5307	0.4183	0.0268	0.00215	0.02205	TRUE	FALSE	FALSE
739	0	0	0.883012	0.0464953	0.0259974	0.0069993	0.0374963	FALSE	FALSE	TRUE
740	0.4	0.2	0.5272	0.3248	0.0517	0.014	0.0823	TRUE	FALSE	FALSE
741	0.239437	0.112676	0.9474	0.0076	0.0265	0.003	0.0155	FALSE	TRUE	FALSE
742	0.266667	0	0.9126	0.028	0.0175	0.0122	0.0297	TRUE	FALSE	FALSE
743	0.176471	0	0.8827	0.0654	0.0201	0.0046	0.0272	TRUE	FALSE	FALSE
744	1	0	0.9786	0	0.00713333	0.00713333	0.00713333	TRUE	FALSE	FALSE
745	0.146341	0.0243902	0.9611	0.008	0.0188	0.00205	0.01005	FALSE	TRUE	FALSE
746	0.4	0	0.8141	0.1289	0.0216	0.0048	0.0306	TRUE	FALSE	FALSE
747	0.135135	0	0.8037	0.1267	0.0362	0.0054	0.028	TRUE	FALSE	FALSE
748	0	0	0.960404	0.00409959	0.0187981	0.0059994	0.0106989	FALSE	FALSE	TRUE
749	0	0.0555556	0.949	0.0059	0.0248	0.0072	0.0131	FALSE	TRUE	FALSE
750	0.294326	0.0496454	0.0618	0.00285	0.0309	0.8661	0.03835	TRUE	FALSE	FALSE
751	0	0	0.7833	0.1583	0.0243	0.0057	0.0284	FALSE	FALSE	TRUE
752	0.0930233	0.00465116	0.953195	0.00330033	0.0244024	0.00820082	0.0109011	FALSE	TRUE	FALSE
753	0.0416667	0	0.6665	0.0853	0.1367	0.0797	0.0318	TRUE	FALSE	FALSE
754	0	0	0.7265	0.2159	0.0225	0.0064	0.0287	FALSE	FALSE	TRUE
755	0.428571	0.392857	0.9216	0	0.0261333	0.0261333	0.0261333	FALSE	TRUE	FALSE
756	0.5	0	0.9328	0.00295	0.0336	0.00295	0.0277	TRUE	FALSE	FALSE
757	0	0	0.90089	0.00650065	0.0222022	0.0554055	0.0150015	FALSE	FALSE	TRUE
758	0.125	0	0.806381	0.144414	0.0222022	0.00480048	0.0222022	TRUE	FALSE	FALSE
759	0.0526316	0	0.9529	0.00245	0.0197	0.0108	0.01415	TRUE	FALSE	FALSE
760	0.230769	0	0.906291	0.0318032	0.0210021	0.00990099	0.0310031	TRUE	FALSE	FALSE
761	0.17	0.06	0.845585	0.10361	0.0214021	0.00580058	0.0236024	FALSE	TRUE	FALSE
762	0.333333	0.333333	0.8521	0.1065	0.0059	0.0059	0.0296	FALSE	TRUE	FALSE
763	0.3125	0	0.9466	0.004	0.0218	0.0076	0.02	TRUE	FALSE	FALSE
764	0.225806	0.193548	0.6665	0.0853	0.1367	0.0797	0.0318	FALSE	TRUE	FALSE
765	0.16129	0.0107527	0.9067	0.0233	0.026	0.0107	0.0333	TRUE	FALSE	FALSE
766	0.0512821	0.0128205	0.819	0.125	0.0226	0.0066	0.0268	FALSE	TRUE	FALSE
767	0.0666667	0	0.5897	0.3463	0.0236	0.0054	0.035	TRUE	FALSE	FALSE
768	0.321429	0.047619	0.551845	0.384762	0.0228977	0.00439956	0.0360964	TRUE	FALSE	FALSE
769	0	0	1	0	0	0	0	FALSE	FALSE	TRUE
770	0.24	0	0.1085	0.00445	0.021	0.826	0.04005	TRUE	FALSE	FALSE
771	0	0	0.888411	0.0565943	0.0238976	0.00989901	0.0211979	FALSE	FALSE	TRUE
772	0	0	0.958	0.0033	0.0158	0.0093	0.0136	FALSE	FALSE	TRUE
773	0	0	0.9534	0	0.00515	0.00515	0.0363	FALSE	FALSE	TRUE
774	0.075	0.1	0.9541	0.00613333	0.00613333	0.00613333	0.0275	FALSE	TRUE	FALSE
775	0.114286	0	0.9866	0	0.0089	0.00225	0.00225	TRUE	FALSE	FALSE
776	0.0943396	0	0.982	0.009	0.009	0	0	TRUE	FALSE	FALSE
777	0.181818	0.151515	0.6665	0.0853	0.1367	0.0797	0.0318	FALSE	TRUE	FALSE
778	0.154545	0	0.9267	0.0139667	0.0139667	0.0314	0.0139667	TRUE	FALSE	FALSE
779	0.25	0.25	0.161916	0.00240024	0.0347035	0.760776	0.040204	FALSE	TRUE	FALSE
780	0	0.0416667	0.9559	0	0.00856667	0.00856667	0.0269667	FALSE	TRUE	FALSE
781	0	0	0.8038	0.1407	0.0242	0.0059	0.0254	FALSE	FALSE	TRUE
782	0.0909091	0.0454545	0.907291	0.0441044	0.0285028	0.00650065	0.0136014	FALSE	TRUE	FALSE
783	0	0	0.6199	0.011	0.0536	0.3076	0.0079	FALSE	FALSE	TRUE
784	0.075	0	0.915808	0.0276972	0.0243976	0.00969903	0.0223978	TRUE	FALSE	FALSE
785	0.0689655	0.137931	0.9831	0.00845	0	0.00845	0	FALSE	TRUE	FALSE
786	0.272727	0.181818	0.725827	0.221078	0.0228977	0.00549945	0.0246975	FALSE	TRUE	FALSE
787	0.12	0.04	0.9809	0.004775	0	0.004775	0.00955	FALSE	TRUE	FALSE
788	0.08	0.02	0.969997	0.00340034	0.0124012	0.00460046	0.00960096	FALSE	TRUE	FALSE
789	0	0	0.9839	0	0.00536667	0.00536667	0.00536667	FALSE	FALSE	TRUE
790	0	0	0.879912	0.0632937	0.0260974	0.00649935	0.0241976	FALSE	FALSE	TRUE
791	0.1	0	0.8996	0.0539	0.0312	0.0021	0.0132	TRUE	FALSE	FALSE
792	0.0909091	0	0.679532	0.256374	0.0214978	0.00589941	0.0366963	TRUE	FALSE	FALSE
793	0.714286	0.142857	0.9488	0.0027	0.0216	0.0048	0.0221	TRUE	FALSE	FALSE
794	0.232558	0	0.966003	0.00479952	0.0133987	0.00669933	0.00909909	TRUE	FALSE	FALSE
795	0.125	0.125	0.7911	0.1482	0.0249	0.0061	0.0297	FALSE	TRUE	FALSE
796	0.322034	0.118644	0.9655	0.0047	0.0145	0.0055	0.0098	TRUE	FALSE	FALSE
797	0.269231	0	0.6973	0.2471	0.0228	0.0048	0.028	TRUE	FALSE	FALSE
798	0	0	0.185881	0.0426957	0.0332967	0.678932	0.0591941	FALSE	FALSE	TRUE
799	0.25	0.25	0.956504	0.00309969	0.020198	0.00639936	0.0137986	FALSE	TRUE	FALSE
800	0.5	0.3	0.876312	0.0688931	0.0231977	0.00729927	0.0242976	TRUE	FALSE	FALSE
801	0.0588235	0	0.6204	0.3159	0.0257	0.0057	0.0323	TRUE	FALSE	FALSE
802	0.047619	0	0.8776	0.0653	0.0265	0.0103	0.0203	TRUE	FALSE	FALSE
803	0.0769231	0	0.9257	0.00285	0.0343	0.00285	0.0343	TRUE	FALSE	FALSE
804	0.111111	0.037037	0.917208	0.0273973	0.019498	0.00729927	0.0285971	FALSE	TRUE	FALSE
805	0	0	0.80218	0.141814	0.020102	0.00490049	0.0310031	FALSE	FALSE	TRUE
806	0.208	0.024	0.9308	0.0248	0.0176	0.0046	0.0222	TRUE	FALSE	FALSE
807	0.183908	0.0229885	0.6665	0.0853	0.1367	0.0797	0.0318	TRUE	FALSE	FALSE
808	0.103774	0.0283019	0.6665	0.0853	0.1367	0.0797	0.0318	FALSE	TRUE	FALSE
809	0.25	0.0277778	0.8439	0.1009	0.024	0.0066	0.0246	TRUE	FALSE	FALSE
810	0.117647	0.0196078	0.930293	0.0185019	0.0317032	0.0080008	0.0115011	FALSE	TRUE	FALSE
811	0.5	0.5	0.6665	0.0853	0.1367	0.0797	0.0318	FALSE	TRUE	FALSE
812	0	0	0.9623	0	0.0293	0.0042	0.0042	FALSE	FALSE	TRUE
813	0.0909091	0	0.6665	0.0853	0.1367	0.0797	0.0318	TRUE	FALSE	FALSE
814	0.0689655	0.0172414	0.9611	0.0015	0.0208	0.0073	0.0093	FALSE	TRUE	FALSE
815	0.264706	0.176471	0.6665	0.0853	0.1367	0.0797	0.0318	FALSE	TRUE	FALSE
816	0.153846	0.115385	0.8273	0	0.1636	0.00455	0.00455	FALSE	TRUE	FALSE
817	0.445783	0.253012	0.6078	0.3297	0.0257	0.0041	0.0327	TRUE	FALSE	FALSE
818	0.24031	0.0542636	0.9677	0.0072	0.0179	0	0.0072	TRUE	FALSE	FALSE
819	0	0	0.9842	0	0.0079	0.0079	0	FALSE	FALSE	TRUE
820	0.324324	0.135135	0.841016	0.107589	0.0216978	0.00539946	0.0242976	TRUE	FALSE	FALSE
821	0	0	0.953295	0.00340034	0.0251025	0.00590059	0.0123012	FALSE	FALSE	TRUE
822	0.6	0.3	0.9023	0.0222	0.0194	0.0424	0.0137	TRUE	FALSE	FALSE
823	0	0	0.9087	0.0268	0.051	0.0034	0.0101	FALSE	FALSE	TRUE
824	0.518519	0.333333	0.0215	0.00135	0.003	0.941	0.03315	TRUE	FALSE	FALSE
825	0	0	0.8617	0.00745	0.1085	0.00745	0.0149	FALSE	FALSE	TRUE
826	0.04	0	0.6665	0.0853	0.1367	0.0797	0.0318	TRUE	FALSE	FALSE
827	0	0.0454545	0.6665	0.0853	0.1367	0.0797	0.0318	FALSE	TRUE	FALSE
828	0	0	0.9625	0	0.0152	0.0129	0.0094	FALSE	FALSE	TRUE
829	0.030303	0	0.8958	0.0468	0.0185	0.0063	0.0326	TRUE	FALSE	FALSE
830	0	0	0.936806	0.0219978	0.0210979	0.00669933	0.0133987	FALSE	FALSE	TRUE
831	0.157303	0.0224719	0.9587	0	0.02065	0.02065	0	TRUE	FALSE	FALSE
832	0.030303	0	0.6665	0.0853	0.1367	0.0797	0.0318	TRUE	FALSE	FALSE
833	0.0655738	0.0327869	0.943306	0.00919908	0.0193981	0.00319968	0.0248975	FALSE	TRUE	FALSE
834	0.179487	0	0.0439	0.00545	0.2626	0.6265	0.06155	TRUE	FALSE	FALSE
835	0.231707	0.0365854	0.5559	0.3651	0.0493	0.023	0.0067	TRUE	FALSE	FALSE
836	0.0246914	0	0.9405	0.00105	0.0164	0.0123	0.02975	TRUE	FALSE	FALSE
837	0.0833333	0.166667	0.018	0.00035	0.0056	0.9483	0.02775	FALSE	TRUE	FALSE
838	0.130435	0.0869565	0.6665	0.0853	0.1367	0.0797	0.0318	FALSE	TRUE	FALSE
839	0.128834	0.0122699	0.6665	0.0853	0.1367	0.0797	0.0318	FALSE	TRUE	FALSE
840	0.0947368	0.0210526	0.923692	0.0260026	0.0215022	0.00420042	0.0246025	FALSE	TRUE	FALSE
841	0	0	0.9718	0.0052	0.0113	0.00265	0.00905	FALSE	FALSE	TRUE
842	0	0	0.945	0.0027	0.0324	0.0087	0.0112	FALSE	FALSE	TRUE
843	0	0	0.6862	0.2552	0.0226	0.0048	0.0312	FALSE	FALSE	TRUE
844	0	0	0.740074	0.20002	0.0241024	0.00490049	0.0309031	FALSE	FALSE	TRUE
845	0.0526316	0.0526316	0.6665	0.0853	0.1367	0.0797	0.0318	FALSE	TRUE	FALSE
846	0.126316	0	0.6736	0.2599	0.0261	0.006	0.0344	TRUE	FALSE	FALSE
847	0.407407	0	0.907609	0.0359964	0.0208979	0.00519948	0.030297	TRUE	FALSE	FALSE
848	0.0769231	0	0.940606	0.0108989	0.0220978	0.00539946	0.0209979	TRUE	FALSE	FALSE
849	0.137255	0.0196078	0.0146	0.0012	0.0069	0.961	0.0163	FALSE	TRUE	FALSE
850	0	0	0.3595	0.1633	0.0189	0.4222	0.0361	FALSE	FALSE	TRUE
851	0	0	0.9561	0.0048	0.0181	0.0048	0.0162	FALSE	FALSE	TRUE
852	0.305085	0.0423729	0.9747	0	0.00565	0.00565	0.014	TRUE	FALSE	FALSE
853	0.232759	0.0517241	0.6665	0.0853	0.1367	0.0797	0.0318	TRUE	FALSE	FALSE
854	0	0.333333	0.6926	0.251	0.0234	0.0048	0.0282	FALSE	TRUE	FALSE
855	0.122449	0	0.945505	0.0079992	0.0231977	0.00829917	0.0149985	TRUE	FALSE	FALSE
856	0	0	0.0294971	0.00319968	0.00619938	0.937406	0.0236976	FALSE	FALSE	TRUE
857	0	0	0.918508	0.020498	0.0349965	0.00709929	0.0188981	FALSE	FALSE	TRUE
858	0.257143	0.171429	0.8082	0.1363	0.0245	0.0062	0.0248	FALSE	TRUE	FALSE
859	0.240506	0	0.8749	0.0595	0.0343	0.0063	0.025	TRUE	FALSE	FALSE
860	0.0689655	0	0.735826	0.20078	0.0254975	0.00569943	0.0321968	TRUE	FALSE	FALSE
861	0.235294	0.154412	0.7911	0.1482	0.0249	0.0061	0.0297	FALSE	TRUE	FALSE
862	0.0967742	0	0.6665	0.0853	0.1367	0.0797	0.0318	TRUE	FALSE	FALSE
863	0.0666667	0.0666667	0.6665	0.0853	0.1367	0.0797	0.0318	FALSE	TRUE	FALSE
864	0	0	0.949505	0.00449955	0.020498	0.00949905	0.0159984	FALSE	FALSE	TRUE
865	0.157143	0.0142857	0.7801	0.1559	0.0343	0.0035	0.0262	TRUE	FALSE	FALSE
866	0	0	0.9129	0.0065	0.0612	0.0063	0.0131	FALSE	FALSE	TRUE
867	0.210526	0.0526316	0.6665	0.0853	0.1367	0.0797	0.0318	TRUE	FALSE	FALSE
868	0.118056	0.0208333	0.9269	0.0119	0.0364	0.0041	0.0207	FALSE	TRUE	FALSE
869	0.395833	0.270833	0.6665	0.0853	0.1367	0.0797	0.0318	FALSE	TRUE	FALSE
870	0.0666667	0	0.7517	0.1893	0.0244	0.0061	0.0285	TRUE	FALSE	FALSE
871	0.238095	0	0.0512	0.004	0.9307	0.0106	0.0035	TRUE	FALSE	FALSE
872	0.25	0.375	0.8632	0.01115	0.0444	0.027	0.05425	FALSE	TRUE	FALSE
873	0.166667	0	0.6665	0.0853	0.1367	0.0797	0.0318	TRUE	FALSE	FALSE
874	0.142857	0.142857	0.891211	0.0318968	0.0342966	0.0188981	0.0236976	FALSE	TRUE	FALSE
875	0.157895	0	0.834	0.1153	0.0227	0.0047	0.0233	TRUE	FALSE	FALSE
876	0	0	0.0275027	0.00750075	0.0458046	0.893289	0.0259026	FALSE	FALSE	TRUE
877	0.612903	0.419355	0.0186	0.002	0.0106	0.9463	0.0225	TRUE	FALSE	FALSE
878	0	0	0.9336	0	0.0532	0.0066	0.0066	FALSE	FALSE	TRUE
879	0	0	0.7316	0.2118	0.0258	0.0053	0.0255	FALSE	FALSE	TRUE
880	0.166667	0.0333333	0.2654	0.0392	0.1042	0.5681	0.0231	FALSE	TRUE	FALSE
881	0.2	0	0.6665	0.0853	0.1367	0.0797	0.0318	TRUE	FALSE	FALSE
882	0.275862	0.0344828	0.6665	0.0853	0.1367	0.0797	0.0318	TRUE	FALSE	FALSE
883	0.25641	0.0512821	0.8075	0.1349	0.0222	0.0039	0.0315	TRUE	FALSE	FALSE
884	0	0.0833333	0.147315	0.00380038	0.829083	0.00780078	0.0120012	FALSE	TRUE	FALSE
885	0.0322581	0	0.89889	0.0478048	0.0265026	0.00730073	0.019502	TRUE	FALSE	FALSE
886	0.142857	0	0.6665	0.0853	0.1367	0.0797	0.0318	TRUE	FALSE	FALSE
887	0.2	0	0.1517	0.0069	0.8345	0	0.0069	TRUE	FALSE	FALSE
888	0.0588235	0	0.6665	0.0853	0.1367	0.0797	0.0318	TRUE	FALSE	FALSE
889	0.125	0.0208333	0.6665	0.0853	0.1367	0.0797	0.0318	FALSE	TRUE	FALSE
890	0.0833333	0	0.954595	0.00480048	0.0191019	0.00450045	0.0170017	TRUE	FALSE	FALSE
891	0.153846	0.0769231	0.0983	0.0099	0.8406	0.038	0.0132	FALSE	TRUE	FALSE
892	0.333333	0	0.853615	0.090291	0.0259974	0.010299	0.019798	TRUE	FALSE	FALSE
893	0	0	0.0424	0.005	0.0082	0.9267	0.0177	FALSE	FALSE	TRUE
894	0.173913	0	0.8141	0.1289	0.0216	0.0048	0.0306	TRUE	FALSE	FALSE
895	0	0	0.0209	0.00055	0.0046	0.9378	0.03615	FALSE	FALSE	TRUE
896	0.393939	0	0.0178018	0.00190019	0.0040004	0.963096	0.0132013	TRUE	FALSE	FALSE
897	0.0350877	0	0.0433913	0.0024995	0.00619876	0.941712	0.00619876	TRUE	FALSE	FALSE
898	0.167832	0.020979	0.0287	0.0012	0.0085	0.9363	0.0253	TRUE	FALSE	FALSE
899	0.148936	0.0212766	0.6665	0.0853	0.1367	0.0797	0.0318	FALSE	TRUE	FALSE
900	0.219512	0.219512	0.9528	0.00526667	0.0314	0.00526667	0.00526667	FALSE	TRUE	FALSE
901	0	0	0.0347965	0.00309969	0.0121988	0.917108	0.0327967	FALSE	FALSE	TRUE
902	0	0.1	0.161916	0.00240024	0.0347035	0.760776	0.040204	FALSE	TRUE	FALSE
903	0.176471	0	0.9612	0	0.0194	0	0.0194	TRUE	FALSE	FALSE
904	0.395062	0.037037	0.0179	0.0017	0.0054	0.9562	0.0188	TRUE	FALSE	FALSE
905	0.138889	0.0833333	0.7964	0.1505	0.0176	0.0051	0.0304	FALSE	TRUE	FALSE
906	0.117647	0	0.0452	0.9097	0.0064	0.0064	0.0323	TRUE	FALSE	FALSE
907	0.166667	0	0.658434	0.284072	0.0216978	0.00359964	0.0321968	TRUE	FALSE	FALSE
908	0.0882353	0.0294118	0.233377	0.00789921	0.009999	0.729727	0.0189981	FALSE	TRUE	FALSE
909	0.454545	0.0909091	0.89609	0.0515052	0.0239024	0.00650065	0.0220022	TRUE	FALSE	FALSE
910	0.0540541	0.0540541	0.810881	0.132113	0.0245024	0.00520052	0.0273027	FALSE	TRUE	FALSE
911	0.166667	0	0.753925	0.185281	0.0261974	0.00539946	0.0291971	TRUE	FALSE	FALSE
912	0.172414	0.103448	0.7207	0.2119	0.0236	0.0148	0.029	FALSE	TRUE	FALSE
913	0.210526	0	0.0184	0.00085	0.0058	0.9373	0.03765	TRUE	FALSE	FALSE
914	0.05	0.0125	0.6665	0.0853	0.1367	0.0797	0.0318	FALSE	TRUE	FALSE
915	0.2	0	0.6665	0.0853	0.1367	0.0797	0.0318	TRUE	FALSE	FALSE
916	0.189189	0.027027	0.9585	0	0.0175	0.0109	0.0131	TRUE	FALSE	FALSE
917	0.0625	0	0.8258	0.1179	0.0243	0.0055	0.0265	TRUE	FALSE	FALSE
918	0.0986395	0.0238095	0.940606	0.0145985	0.0191981	0.00589941	0.019698	FALSE	TRUE	FALSE
919	0	0	0.9593	0.0041	0.0325	0.0041	0	FALSE	FALSE	TRUE
920	0	0	0.0446	0.0222	0.0178	0.8791	0.0363	FALSE	FALSE	TRUE
921	0.12766	0.234043	0.6665	0.0853	0.1367	0.0797	0.0318	FALSE	TRUE	FALSE
922	0.27551	0	0.6665	0.0853	0.1367	0.0797	0.0318	TRUE	FALSE	FALSE
923	0.0967742	0	0.1829	0.0093	0.6918	0.0737	0.0423	TRUE	FALSE	FALSE
924	0	0	0.134213	0.00920092	0.821282	0.0214021	0.0139014	FALSE	FALSE	TRUE
925	0.105263	0	0.0486	0.0057	0.9292	0.0102	0.0063	TRUE	FALSE	FALSE
926	0	0.0645161	0.09961	0.0114011	0.846885	0.0342034	0.00790079	FALSE	TRUE	FALSE
927	0	0	0.0608939	0.00429957	0.922208	0.00669933	0.00589941	FALSE	FALSE	TRUE
928	0	0	0.6665	0.0853	0.1367	0.0797	0.0318	FALSE	FALSE	TRUE
929	0.105263	0	0.6665	0.0853	0.1367	0.0797	0.0318	TRUE	FALSE	FALSE
930	0	0.142857	0.0636	0.00155	0.8629	0.0604	0.01155	FALSE	TRUE	FALSE
931	0.245614	0.105263	0.0212	0.0471	0.6922	0.198	0.0415	FALSE	TRUE	FALSE
932	0.12766	0	0.0649065	0.00980098	0.867987	0.0489049	0.00840084	TRUE	FALSE	FALSE
933	0.285714	0	0.0353035	0.00350035	0.957596	0.00180018	0.00180018	TRUE	FALSE	FALSE
934	0	0	0.4557	0.116	0.0802	0.3101	0.038	FALSE	FALSE	TRUE
935	0.0625	0	0.6665	0.0853	0.1367	0.0797	0.0318	TRUE	FALSE	FALSE
936	0.204545	0.130682	0.88	0	0.02	0.02	0.08	FALSE	TRUE	FALSE
937	0.117647	0.0588235	0.532453	0.141514	0.173817	0.0961096	0.0561056	FALSE	TRUE	FALSE
938	0	0	0.3142	0.0051	0.6705	0.0051	0.0051	FALSE	FALSE	TRUE
939	0.222222	0.222222	0.775078	0.167717	0.0233023	0.00510051	0.0288029	FALSE	TRUE	FALSE
940	0	0	0.9333	0.01	0.0207	0.007	0.029	FALSE	FALSE	TRUE
941	0.125	0.0625	0.843884	0.10081	0.0235024	0.00650065	0.0253025	FALSE	TRUE	FALSE
942	0	0	0.0664	0.007	0.9195	0.0033	0.0038	FALSE	FALSE	TRUE
943	0	0	0.7214	0.2178	0.0231	0.0046	0.0331	FALSE	FALSE	TRUE
944	0.307692	0.0769231	0.9483	0.0093	0.0252	0.006	0.0112	TRUE	FALSE	FALSE
945	0.516129	0.258065	0.919	0.007	0.0447	0.0223	0.007	TRUE	FALSE	FALSE
946	0.08	0	0.5808	0.01225	0.0245	0.0626	0.31985	TRUE	FALSE	FALSE
947	0	0	0.8487	0.1034	0.0245	0.0052	0.0182	FALSE	FALSE	TRUE
948	0.0909091	0	0.9272	0.0146	0.0364	0.0012	0.0206	TRUE	FALSE	FALSE
949	0.111111	0	0.611161	0.323532	0.0246025	0.00550055	0.0352035	TRUE	FALSE	FALSE
950	0.285714	0	0.0390039	0.00290029	0.0115011	0.90469	0.0419042	TRUE	FALSE	FALSE
951	0	0	0.673967	0.261226	0.0262026	0.00570057	0.0329033	FALSE	FALSE	TRUE
952	0.0952381	0	0.0475	0.0035	0.939	0.0042	0.0058	TRUE	FALSE	FALSE
953	0	0	0.0843	0.0099	0.8647	0.0303	0.0108	FALSE	FALSE	TRUE
954	0	0	0.0448	0	0.9552	0	0	FALSE	FALSE	TRUE
955	0	0	0.1127	0.0033	0.8751	0.0042	0.0047	FALSE	FALSE	TRUE
956	0	0	0.7258	0.1709	0.0446	0.0352	0.0235	FALSE	FALSE	TRUE
957	0.05	0	0	0	1	0	0	TRUE	FALSE	FALSE
958	0.117647	0	0.3902	0.0216	0.3614	0.2059	0.0209	TRUE	FALSE	FALSE
959	0.428571	0.357143	0.9286	0.00305	0.0388	0.0112	0.01835	FALSE	TRUE	FALSE
960	0.133333	0	0.0877088	0.0115011	0.835884	0.0538054	0.0111011	TRUE	FALSE	FALSE
961	0	0	0.6665	0.0853	0.1367	0.0797	0.0318	FALSE	FALSE	TRUE
962	0.16	0.0266667	0.391	0.00375	0.6015	0.00375	0	FALSE	TRUE	FALSE
963	0.15	0.0166667	0.0519	0.0065	0.9256	0.0119	0.0041	TRUE	FALSE	FALSE
964	0	0	0.0491	0.0014	0.9467	0.0014	0.0014	FALSE	FALSE	TRUE
965	0.228571	0.228571	0.0457046	0.00240024	0.933393	0.0140014	0.00450045	FALSE	TRUE	FALSE
966	0.0769231	0	0.9206	0.01165	0.0234	0.01165	0.0327	TRUE	FALSE	FALSE
967	0.219512	0.0731707	0.9499	0.00295	0.0442	0.00295	0	FALSE	TRUE	FALSE
968	0.0434783	0	0.0746	0.0015	0.9224	0.0015	0	TRUE	FALSE	FALSE
969	0.2	0	0	0	1	0	0	TRUE	FALSE	FALSE
970	0.291667	0.0833333	0.9221	0.00973333	0.0487	0.00973333	0.00973333	TRUE	FALSE	FALSE
971	0.142857	0	0.0475047	0.00540054	0.937794	0.00570057	0.00360036	TRUE	FALSE	FALSE
972	0.103448	0.0689655	0.957296	0.00230023	0.0206021	0.00710071	0.0127013	FALSE	TRUE	FALSE
973	0.294118	0.117647	0.9614	0	0.0193	0	0.0193	TRUE	FALSE	FALSE
974	0.230769	0.0384615	0.0515	0.0048	0.9345	0.0044	0.0048	TRUE	FALSE	FALSE
975	0.192308	0.0384615	0.058	0.0012	0.9396	0.0012	0	TRUE	FALSE	FALSE
976	0.2	0.2	0.9647	0.00295	0.0294	0.00295	0	FALSE	TRUE	FALSE
977	0.0555556	0	0.6665	0.0853	0.1367	0.0797	0.0318	TRUE	FALSE	FALSE
978	0.298507	0.119403	0.9335	0.00455	0.0322	0.00455	0.0252	TRUE	FALSE	FALSE
979	0.0416667	0.0138889	0.6665	0.0853	0.1367	0.0797	0.0318	FALSE	TRUE	FALSE
980	0.047619	0	0.6665	0.0853	0.1367	0.0797	0.0318	TRUE	FALSE	FALSE
981	0.2	0.133333	0.9846	0.0013	0.0128	0	0.0013	FALSE	TRUE	FALSE
982	0.0833333	0	0.8668	0.0837	0.0182	0.0044	0.0269	TRUE	FALSE	FALSE
983	0.228571	0.0285714	0.6665	0.0853	0.1367	0.0797	0.0318	TRUE	FALSE	FALSE
984	0.05	0	0.9513	0.00315	0.0192	0.0072	0.01915	TRUE	FALSE	FALSE
985	0.12	0.02	0.6665	0.0853	0.1367	0.0797	0.0318	FALSE	TRUE	FALSE
986	0.115385	0	0.9609	0.0024	0.0194	0.0062	0.0111	TRUE	FALSE	FALSE
987	0.176471	0	0.6665	0.0853	0.1367	0.0797	0.0318	TRUE	FALSE	FALSE
988	0	0	0.6665	0.0853	0.1367	0.0797	0.0318	FALSE	FALSE	TRUE
989	0	0	0.0492049	0.00720072	0.90269	0.030403	0.010501	FALSE	FALSE	TRUE
990	0	0	0.8543	0.00435	0.0955	0.0201	0.02575	FALSE	FALSE	TRUE
991	0.0769231	0	0.9311	0.0065	0.0506	0.0075	0.0043	TRUE	FALSE	FALSE
992	0.277778	0.194444	0.6665	0.0853	0.1367	0.0797	0.0318	FALSE	TRUE	FALSE
993	0	0	0.9545	0.00135	0.0294	0.00135	0.0134	FALSE	FALSE	TRUE
994	0.2	0.0666667	0.8026	0.1406	0.0248	0.0059	0.0261	FALSE	TRUE	FALSE
995	0.181818	0.0454545	0.9111	0.006675	0.0622	0.006675	0.01335	FALSE	TRUE	FALSE
996	0.0434783	0.0869565	0.8876	0.00145	0.0932	0	0.01775	FALSE	TRUE	FALSE
997	0.117647	0.176471	0.6665	0.0853	0.1367	0.0797	0.0318	FALSE	TRUE	FALSE
998	0.24	0.24	0.9464	0.0036	0.0298	0.0075	0.0127	FALSE	TRUE	FALSE
999	0	0	0.9731	0	0.018	0.00445	0.00445	FALSE	FALSE	TRUE
1000	0.111111	0	0.6665	0.0853	0.1367	0.0797	0.0318	TRUE	FALSE	FALSE
1001	0.175676	0.027027	0.6665	0.0853	0.1367	0.0797	0.0318	TRUE	FALSE	FALSE
1002	0.205882	0	0.2654	0.0392	0.1042	0.5681	0.0231	TRUE	FALSE	FALSE
1003	0.0363636	0	0.6665	0.0853	0.1367	0.0797	0.0318	TRUE	FALSE	FALSE
1004	0.0434783	0	0.6665	0.0853	0.1367	0.0797	0.0318	TRUE	FALSE	FALSE
1005	0.365854	0.0243902	0.9309	0.0043	0.0562	0.0043	0.0043	TRUE	FALSE	FALSE
1006	0.0795455	0.0113636	0.5127	0.00423333	0.4746	0.00423333	0.00423333	FALSE	TRUE	FALSE
1007	0.047619	0	0.6665	0.0853	0.1367	0.0797	0.0318	TRUE	FALSE	FALSE
1008	0.18107	0.0493827	0.9331	0.0149	0.0247	0.0143	0.013	FALSE	TRUE	FALSE
1009	0.305556	0.0833333	0.6391	0.2962	0.0427	0.00325	0.01875	TRUE	FALSE	FALSE
1010	0.404762	0.119048	0.6665	0.0853	0.1367	0.0797	0.0318	TRUE	FALSE	FALSE
1011	0	0	0.782078	0.168017	0.0291029	0.00180018	0.0190019	FALSE	FALSE	TRUE
1012	0.129032	0	0.6665	0.0853	0.1367	0.0797	0.0318	TRUE	FALSE	FALSE
1013	0	0	0.156884	0.220178	0.0143986	0.565343	0.0431957	FALSE	FALSE	TRUE
1014	0.355263	0.0131579	0.8728	0.0766	0.0228	0.0054	0.0224	TRUE	FALSE	FALSE
1015	0	0	0.9538	0.0023	0.0214	0.0066	0.0159	FALSE	FALSE	TRUE
1016	0.111111	0	0.6665	0.0853	0.1367	0.0797	0.0318	TRUE	FALSE	FALSE
1017	0	0	0.0171	0.0032	0.0087	0.9545	0.0165	FALSE	FALSE	TRUE
1018	0.142857	0	0.0696	0.0114	0.9048	0.011	0.0032	TRUE	FALSE	FALSE
1019	0.4	0	0.8841	0.00145	0.0917	0.0121	0.01065	TRUE	FALSE	FALSE
1020	0.113208	0	0.014	0.003	0.0052	0.9612	0.0166	TRUE	FALSE	FALSE
1021	0.142857	0	0.6665	0.0853	0.1367	0.0797	0.0318	TRUE	FALSE	FALSE
1022	0.25	0	0.872687	0.0781078	0.020402	0.00470047	0.0241024	TRUE	FALSE	FALSE
1023	0	0	0.1604	0.0017	0.8362	0.0017	0	FALSE	FALSE	TRUE
1024	0.0869565	0.0434783	0.6665	0.0853	0.1367	0.0797	0.0318	FALSE	TRUE	FALSE
1025	0.142857	0	0.9354	0.00243333	0.0402	0.00243333	0.0195333	TRUE	FALSE	FALSE
1026	0.1	0	0.8791	0.0802	0.0208	0.0033	0.0166	TRUE	FALSE	FALSE
1027	0.25	0	0.958	0.0009	0.028	0.0009	0.0122	TRUE	FALSE	FALSE
1028	0.111111	0	0.9836	0	0.0082	0	0.0082	TRUE	FALSE	FALSE
1029	0.230769	0.192308	0.0492	0.0036	0.9303	0.0096	0.0073	FALSE	TRUE	FALSE
1030	0.117647	0.0882353	0.0090009	0.00110011	0.0040004	0.971497	0.0144014	FALSE	TRUE	FALSE
1031	0.3	0.3	0.783978	0.161316	0.0247025	0.0050005	0.0250025	FALSE	TRUE	FALSE
1032	0.142857	0	0.0215	0.00315	0.00315	0.9634	0.0088	TRUE	FALSE	FALSE
1033	0.119048	0.047619	0.8517	0.0835	0.0265	0.0058	0.0325	FALSE	TRUE	FALSE
1034	0.133333	0.111111	0.6665	0.0853	0.1367	0.0797	0.0318	FALSE	TRUE	FALSE
1035	0.0357143	0.321429	0.6665	0.0853	0.1367	0.0797	0.0318	FALSE	TRUE	FALSE
1036	0.0526316	0	0.6665	0.0853	0.1367	0.0797	0.0318	TRUE	FALSE	FALSE
1037	0.0632911	0	0.9717	0.0017	0.0017	0.0116	0.0133	TRUE	FALSE	FALSE
1038	0.190476	0	0.4336	0.0122	0.0524	0.4441	0.0577	TRUE	FALSE	FALSE
1039	0.444444	0	0.9555	0.00693333	0.00693333	0.00693333	0.0237	TRUE	FALSE	FALSE
1040	0.125	0.125	0.9592	0.0025	0.0197	0.0047	0.0139	FALSE	TRUE	FALSE
1041	0.0714286	0	0.5938	0.00665	0.1652	0.1518	0.08255	TRUE	FALSE	FALSE
1042	0.0196078	0	0.6665	0.0853	0.1367	0.0797	0.0318	TRUE	FALSE	FALSE
1043	0.142857	0.142857	0.6665	0.0853	0.1367	0.0797	0.0318	FALSE	TRUE	FALSE
1044	0.0555556	0	0.9761	0	0.0107	0.0072	0.006	TRUE	FALSE	FALSE
1045	0.106195	0	0.9241	0.0228	0.00835	0.0152	0.02955	TRUE	FALSE	FALSE
1046	0.02	0	0.9539	0	0.00885	0.00885	0.0284	TRUE	FALSE	FALSE
1047	0	0	0.6978	0.2357	0.0249	0.0057	0.0359	FALSE	FALSE	TRUE
1048	0.264706	0.147059	0.9294	0.0074	0.0335	0.0074	0.0223	FALSE	TRUE	FALSE
1049	0.5	0.0666667	0.6665	0.0853	0.1367	0.0797	0.0318	TRUE	FALSE	FALSE
1050	0.375	0.125	0.6665	0.0853	0.1367	0.0797	0.0318	TRUE	FALSE	FALSE
1051	0.3125	0.1875	0.9247	0.026	0.0241	0.0058	0.0194	FALSE	TRUE	FALSE
1052	0.153846	0	0.9263	0.0312	0.0142	0.00565	0.02265	TRUE	FALSE	FALSE
1053	0.307692	0	0.9709	0.0029	0.0087	0.0073	0.0102	TRUE	FALSE	FALSE
1054	0.44	0.18	0.0348	0.0079	0.04	0.8649	0.0524	TRUE	FALSE	FALSE
1055	0.047619	0	0.0162	0.00125	0.0042	0.9643	0.01405	TRUE	FALSE	FALSE
1056	0	0	0.948205	0.0115988	0.0223978	0.00789921	0.00989901	FALSE	FALSE	TRUE
1057	0.375	0	0.6665	0.0853	0.1367	0.0797	0.0318	TRUE	FALSE	FALSE
1058	0.181818	0	0.6665	0.0853	0.1367	0.0797	0.0318	TRUE	FALSE	FALSE
1059	0	0	0.8543	0.00435	0.0955	0.0201	0.02575	FALSE	FALSE	TRUE
1060	0.037037	0	0.6665	0.0853	0.1367	0.0797	0.0318	TRUE	FALSE	FALSE
1061	0.243902	0.0731707	0.6665	0.0853	0.1367	0.0797	0.0318	TRUE	FALSE	FALSE
1062	0	0	0.6665	0.0853	0.1367	0.0797	0.0318	FALSE	FALSE	TRUE
1063	0.163934	0.0327869	0.7517	0.1893	0.0244	0.0061	0.0285	FALSE	TRUE	FALSE
1064	0	0	0.6665	0.0853	0.1367	0.0797	0.0318	FALSE	FALSE	TRUE
1065	0.0263158	0.0263158	0.812619	0.133387	0.0240976	0.00569943	0.0241976	FALSE	TRUE	FALSE
1066	0.0555556	0	0.6665	0.0853	0.1367	0.0797	0.0318	TRUE	FALSE	FALSE
1067	0.571429	0	0.9734	0.00075	0.0122	0.0061	0.00755	TRUE	FALSE	FALSE
1068	0.0869565	0	0.6665	0.0853	0.1367	0.0797	0.0318	TRUE	FALSE	FALSE
1069	0.518519	0.407407	0.3927	0.5451	0.0245	0.0036	0.0341	FALSE	TRUE	FALSE
1070	0.0808081	0	0.8267	0	0.1533	0.01	0.01	TRUE	FALSE	FALSE
1071	0.0454545	0	0.6665	0.0853	0.1367	0.0797	0.0318	TRUE	FALSE	FALSE
1072	0	0	0.8843	0	0.0744	0.02065	0.02065	FALSE	FALSE	TRUE
1073	0.181818	0	0.765677	0.175318	0.0250025	0.00530053	0.0287029	TRUE	FALSE	FALSE
1074	0.25	0	0.778422	0.162384	0.0240976	0.00789921	0.0271973	TRUE	FALSE	FALSE
1075	0.55	0.4	0.9362	0.00255	0.0231	0.015	0.02315	TRUE	FALSE	FALSE
1076	0.115385	0.115385	0.844484	0.10141	0.0237024	0.00610061	0.0243024	FALSE	TRUE	FALSE
1077	0.2	0.2	0.9519	0.00345	0.0206	0.00345	0.0206	FALSE	TRUE	FALSE
1078	0	0	0.6665	0.0853	0.1367	0.0797	0.0318	FALSE	FALSE	TRUE
1079	0	0	0.9446	0.0071	0.0341	0.00285	0.01135	FALSE	FALSE	TRUE
1080	0	0	0.8146	0.1002	0.0441	0.0131	0.028	FALSE	FALSE	TRUE
1081	0.102041	0	0.6665	0.0853	0.1367	0.0797	0.0318	TRUE	FALSE	FALSE
1082	0	0.0666667	0.0438	0.0092	0.9314	0.0116	0.004	FALSE	TRUE	FALSE
1083	0.36	0.06	0.0237	0.0087	0.0371	0.8884	0.0421	TRUE	FALSE	FALSE
1084	0.666667	0.333333	0.9413	0.0023	0.0309	0.0093	0.0162	TRUE	FALSE	FALSE
1085	0.125	0.25	0.6665	0.0853	0.1367	0.0797	0.0318	FALSE	TRUE	FALSE
1086	0	0	0.9697	0.01515	0.01515	0	0	FALSE	FALSE	TRUE
1087	0	0	0.7533	0.1889	0.0241	0.0055	0.0282	FALSE	FALSE	TRUE
1088	0.0625	0	0.9007	0.0375	0.0323	0.007	0.0225	TRUE	FALSE	FALSE
1089	0.084507	0	0.9234	0.00433333	0.0486	0.00433333	0.0193333	TRUE	FALSE	FALSE
1090	0.153846	0.0384615	0.5745	0.3741	0.02	0.0052	0.0262	FALSE	TRUE	FALSE
1091	0	0	0.6665	0.0853	0.1367	0.0797	0.0318	FALSE	FALSE	TRUE
1092	0.0491803	0	0.0609061	0.00570057	0.89569	0.0290029	0.00870087	TRUE	FALSE	FALSE
1093	0.242424	0.121212	0.8008	0.1439	0.0225	0.0075	0.0253	FALSE	TRUE	FALSE
1094	0.2	0.2	0.6665	0.0853	0.1367	0.0797	0.0318	FALSE	TRUE	FALSE
1095	0.0957447	0.0319149	0.011025	0.9559	0.011025	0.011025	0.011025	FALSE	TRUE	FALSE
1096	0	0	0.808281	0.114911	0.0286029	0.00480048	0.0434043	FALSE	FALSE	TRUE
1097	0.142857	0.012987	0.960404	0.00409959	0.0187981	0.0059994	0.0106989	FALSE	TRUE	FALSE
1098	0.111111	0.0277778	0.973	0	0.027	0	0	FALSE	TRUE	FALSE
1099	0.25	0.4	0.6665	0.0853	0.1367	0.0797	0.0318	FALSE	TRUE	FALSE
1100	0.4	0.2	0.965	0.004925	0.004925	0.004925	0.020225	TRUE	FALSE	FALSE
1101	0.111111	0	0.8413	0.0125	0.0393	0.0679	0.039	TRUE	FALSE	FALSE
1102	0.0526316	0	0.5684	0.3697	0.0264	0.0044	0.0311	TRUE	FALSE	FALSE
1103	0	0	0.733	0.2133	0.0236	0.0049	0.0252	FALSE	FALSE	TRUE
1104	0	0	0.9577	0.0031	0.0204	0.005	0.0138	FALSE	FALSE	TRUE
1105	0	0	0.6665	0.0853	0.1367	0.0797	0.0318	FALSE	FALSE	TRUE
1106	0.6	0.4	0.514051	0.423942	0.0226023	0.00470047	0.0347035	TRUE	FALSE	FALSE
1107	0.190476	0.142857	0.6665	0.0853	0.1367	0.0797	0.0318	FALSE	TRUE	FALSE
1108	0.166667	0.166667	0.9049	0.034	0.0294	0.009	0.0227	FALSE	TRUE	FALSE
1109	0.272727	0.181818	0.940894	0.0126013	0.0212021	0.00630063	0.0190019	FALSE	TRUE	FALSE
1110	0.102273	0.193182	0.0516	0.0016	0.0065	0.9092	0.0311	FALSE	TRUE	FALSE
1111	0.329412	0.0470588	0.8473	0.00495	0	0.064	0.08375	TRUE	FALSE	FALSE
1112	0.142857	0.190476	0.9129	0.00205	0.00205	0.083	0	FALSE	TRUE	FALSE
1113	0.03125	0	0.6665	0.0853	0.1367	0.0797	0.0318	TRUE	FALSE	FALSE
1114	0	0	0.6665	0.0853	0.1367	0.0797	0.0318	FALSE	FALSE	TRUE
1115	0.25	0.0357143	0.980498	0.00130013	0.0112011	0.00260026	0.00440044	TRUE	FALSE	FALSE
1116	0.375	0.125	0.3989	0.5304	0.025	0.0039	0.0418	TRUE	FALSE	FALSE
1117	0	0.333333	0.9609	0.0027	0.0199	0.0035	0.013	FALSE	TRUE	FALSE
1118	0.136364	0.159091	0.5897	0.3463	0.0236	0.0054	0.035	FALSE	TRUE	FALSE
1119	0	0	0.6665	0.0853	0.1367	0.0797	0.0318	FALSE	FALSE	TRUE
1120	0.138889	0	0.959104	0.00509949	0.0171983	0.00609939	0.0124987	TRUE	FALSE	FALSE
1121	0.107143	0	0.9109	0.0313	0.0234	0.0055	0.0289	TRUE	FALSE	FALSE
1122	0.2	0	0.914	0.0386	0.0226	0.0057	0.0191	TRUE	FALSE	FALSE
1123	0	0	0.6665	0.0853	0.1367	0.0797	0.0318	FALSE	FALSE	TRUE
1124	0.307692	0.0192308	0.6665	0.0853	0.1367	0.0797	0.0318	TRUE	FALSE	FALSE
1125	0	0	0.0781	0.00105	0.0125	0.8042	0.10415	FALSE	FALSE	TRUE
1126	0.222222	0	0.954195	0.00320032	0.0230023	0.0060006	0.0136014	TRUE	FALSE	FALSE
1127	0.0526316	0	0.6665	0.0853	0.1367	0.0797	0.0318	TRUE	FALSE	FALSE
1128	0	0	0.9822	0	0.0089	0	0.0089	FALSE	FALSE	TRUE
1129	0.0819672	0	0.9531	0.00405	0.0202	0.0106	0.01205	TRUE	FALSE	FALSE
1130	0.114943	0.0344828	0.9511	0.0046	0.0214	0	0.0229	FALSE	TRUE	FALSE
1131	0	0	0.6665	0.0853	0.1367	0.0797	0.0318	FALSE	FALSE	TRUE
1132	0.105263	0	0.9723	0.0042	0.0151	0.0042	0.0042	TRUE	FALSE	FALSE
1133	0.0769231	0	0.876	0.01545	0.0388	0.0543	0.01545	TRUE	FALSE	FALSE
1134	0.222222	0.0666667	0.954595	0.00260026	0.020102	0.00680068	0.0159016	FALSE	TRUE	FALSE
1135	0.5625	0.3125	0.9446	0	0.0443	0.00555	0.00555	TRUE	FALSE	FALSE
1136	0.111111	0	0.6665	0.0853	0.1367	0.0797	0.0318	TRUE	FALSE	FALSE
1137	0	0	0.691	0.1851	0.0805	0.0163	0.0271	FALSE	FALSE	TRUE
1138	0.130952	0.0178571	0.6665	0.0853	0.1367	0.0797	0.0318	FALSE	TRUE	FALSE
1139	0.0833333	0	0.946605	0.00449955	0.0252975	0.00669933	0.0168983	TRUE	FALSE	FALSE
1140	0.166667	0.0555556	0.910791	0.0150015	0.0358036	0.0172017	0.0212021	FALSE	TRUE	FALSE
1141	0.04	0.04	0.8007	0.0507	0.1216	0.00335	0.02365	FALSE	TRUE	FALSE
1142	0.1	0.1	0.379938	0.0406041	0.483948	0.0836084	0.0119012	FALSE	TRUE	FALSE
1143	0	0	0.7665	0.1728	0.0273	0.0055	0.0279	FALSE	FALSE	TRUE
1144	0	0	0.8834	0.056	0.0273	0.0059	0.0274	FALSE	FALSE	TRUE
1145	0.0909091	0.136364	0.9692	0.0154	0.0154	0	0	FALSE	TRUE	FALSE
1146	0.130435	0	0.6665	0.0853	0.1367	0.0797	0.0318	TRUE	FALSE	FALSE
1147	0.2	0	0.841016	0.107589	0.0216978	0.00539946	0.0242976	TRUE	FALSE	FALSE
1148	0	0	0.9527	0.00376667	0.0265	0.00376667	0.0132667	FALSE	FALSE	TRUE
1149	0.297297	0.162162	0.6665	0.0853	0.1367	0.0797	0.0318	FALSE	TRUE	FALSE
1150	0.0689655	0.0689655	0.6665	0.0853	0.1367	0.0797	0.0318	FALSE	TRUE	FALSE
1151	0.181818	0	0.890889	0.0457046	0.0243024	0.0167017	0.0224022	TRUE	FALSE	FALSE
1152	0.0555556	0	0.9435	0.0339	0.0113	0	0.0113	TRUE	FALSE	FALSE
1153	0.615385	0.230769	0.883012	0.0575942	0.0312969	0.00829917	0.019798	TRUE	FALSE	FALSE
1154	0	0	0.6665	0.0853	0.1367	0.0797	0.0318	FALSE	FALSE	TRUE
1155	0.103448	0.0689655	0.9774	0	0.0103	0	0.0123	FALSE	TRUE	FALSE
1156	0.333333	0.266667	0.8781	0.0608	0.0317	0.0117	0.0177	FALSE	TRUE	FALSE
1157	0.0526316	0.0526316	0.6665	0.0853	0.1367	0.0797	0.0318	FALSE	TRUE	FALSE
1158	0.535714	0.0357143	0.9428	0.0058	0.0225	0.0071	0.0218	TRUE	FALSE	FALSE
1159	0.176471	0	0.6665	0.0853	0.1367	0.0797	0.0318	TRUE	FALSE	FALSE
1160	0.0232558	0	0.0477	0.0029	0.9311	0.0115	0.0068	TRUE	FALSE	FALSE
1161	0	0	0.6665	0.0853	0.1367	0.0797	0.0318	FALSE	FALSE	TRUE
1162	0.03125	0.03125	0.6665	0.0853	0.1367	0.0797	0.0318	FALSE	TRUE	FALSE
1163	0	0	0.0378	0.0011	0.0088	0.9202	0.0321	FALSE	FALSE	TRUE
1164	0.333333	0	0.1138	0.0514	0.0233	0.7956	0.0159	TRUE	FALSE	FALSE
1165	1	0	0.927093	0.0190019	0.019902	0.00740074	0.0266027	TRUE	FALSE	FALSE
1166	0.0333333	0	0.691769	0.247925	0.0226023	0.00540054	0.0323032	TRUE	FALSE	FALSE
1167	0.131579	0	1	0	0	0	0	TRUE	FALSE	FALSE
1168	0.473684	0.210526	0.9484	0.0079	0.0242	0.0135	0.006	TRUE	FALSE	FALSE
1169	0.1	0	0.6665	0.0853	0.1367	0.0797	0.0318	TRUE	FALSE	FALSE
1170	0.421053	0.289474	0.2884	0.0042	0.5769	0.0846	0.0459	FALSE	TRUE	FALSE
1171	0	0	0.816982	0.125113	0.0254025	0.00660066	0.0259026	FALSE	FALSE	TRUE
1172	0.358491	0.150943	0.9417	0.00486667	0.0273	0.00486667	0.0212667	TRUE	FALSE	FALSE
1173	0.285714	0.0714286	0.9481	0	0.037	0.00496667	0.00993333	TRUE	FALSE	FALSE
1174	0	0	0.739374	0.205121	0.0224022	0.00510051	0.0280028	FALSE	FALSE	TRUE
1175	0.111111	0	0.6665	0.0853	0.1367	0.0797	0.0318	TRUE	FALSE	FALSE
1176	0.0344828	0	0.9083	0	0.075	0	0.0167	TRUE	FALSE	FALSE
1177	0	0	0.9648	0.0117333	0.0117333	0.0117333	0	FALSE	FALSE	TRUE
1178	0.0512821	0.025641	0.0211	0.9509	0.00345	0.00345	0.0211	FALSE	TRUE	FALSE
1179	0.125	0	0.6665	0.0853	0.1367	0.0797	0.0318	TRUE	FALSE	FALSE
1180	0.333333	0	0.9341	0	0.0565	0.00313333	0.00626667	TRUE	FALSE	FALSE
1181	0.047619	0.142857	0.6665	0.0853	0.1367	0.0797	0.0318	FALSE	TRUE	FALSE
1182	0	0	0.78	0.0049	0.031	0.048	0.1361	FALSE	FALSE	TRUE
1183	0.237037	0.118519	0.8487	0.1034	0.0245	0.0052	0.0182	FALSE	TRUE	FALSE
1184	0.138462	0.0307692	0.9917	0	0.00415	0	0.00415	FALSE	TRUE	FALSE
1185	0.454545	0.545455	0.6665	0.0853	0.1367	0.0797	0.0318	FALSE	TRUE	FALSE
1186	0.0666667	0	0.9078	0.0245	0.024	0.0103	0.0334	TRUE	FALSE	FALSE
1187	0.047619	0.047619	0.0475047	0.00540054	0.937794	0.00570057	0.00360036	FALSE	TRUE	FALSE
1188	0.166667	0.166667	0.9765	0.01175	0.01175	0	0	FALSE	TRUE	FALSE
1189	0.159091	0.0340909	0.9777	0.00343333	0.012	0.00343333	0.00343333	FALSE	TRUE	FALSE
1190	0.539326	0.573034	0.6665	0.0853	0.1367	0.0797	0.0318	FALSE	TRUE	FALSE
1191	0.0555556	0.222222	0.6665	0.0853	0.1367	0.0797	0.0318	FALSE	TRUE	FALSE
1192	0	0	0.0257026	0.00260026	0.0129013	0.925093	0.0337034	FALSE	FALSE	TRUE
1193	0	0	0.9277	0.0036	0.012	0.0036	0.0531	FALSE	FALSE	TRUE
1194	0.32	0	0.6665	0.0853	0.1367	0.0797	0.0318	TRUE	FALSE	FALSE
1195	0.06	0	0.9876	0.0062	0.0062	0	0	TRUE	FALSE	FALSE
1196	0.148148	0.222222	0.839916	0.0059994	0.0144986	0.126887	0.0126987	FALSE	TRUE	FALSE
1197	0.0972222	0	0.0258974	0.00279972	0.0039996	0.949705	0.0175982	TRUE	FALSE	FALSE
1198	0.6	0.6	0.9828	0	0.0086	0	0.0086	FALSE	TRUE	FALSE
1199	0	0	0.6665	0.0853	0.1367	0.0797	0.0318	FALSE	FALSE	TRUE
1200	0.19	0.07	0.709071	0.231123	0.0240024	0.0050005	0.0308031	FALSE	TRUE	FALSE
1201	0.380952	0.238095	0.6665	0.0853	0.1367	0.0797	0.0318	FALSE	TRUE	FALSE
1202	0.214286	0	0.9189	0.00545	0.0378	0.00545	0.0324	TRUE	FALSE	FALSE
1203	0	0	0.0952	0.0133	0.0422	0.828	0.0213	FALSE	FALSE	TRUE
1204	0.112903	0.0322581	0.6665	0.0853	0.1367	0.0797	0.0318	FALSE	TRUE	FALSE
1205	0.272727	0.0909091	0.9906	0	0.00313333	0.00313333	0.00313333	TRUE	FALSE	FALSE
1206	0	0	0.6665	0.0853	0.1367	0.0797	0.0318	FALSE	FALSE	TRUE
1207	0.333333	0.0833333	0.6665	0.0853	0.1367	0.0797	0.0318	TRUE	FALSE	FALSE
1208	0.219512	0	0.7053	0.1135	0.0677	0.0243	0.0892	TRUE	FALSE	FALSE
1209	0	0	0.6665	0.0853	0.1367	0.0797	0.0318	FALSE	FALSE	TRUE
1210	0.235294	0.117647	0.6665	0.0853	0.1367	0.0797	0.0318	FALSE	TRUE	FALSE
1211	0.308943	0.0731707	0.691631	0.248575	0.0248975	0.00479952	0.030097	TRUE	FALSE	FALSE
1212	0.0526316	0	0.582758	0.360036	0.0252025	0.00360036	0.0284028	TRUE	FALSE	FALSE
1213	0	0	0.014	0.003	0.0052	0.9612	0.0166	FALSE	FALSE	TRUE
1214	0	0	0.0259	0.0026	0.0076	0.9446	0.0193	FALSE	FALSE	TRUE
1215	0.142857	0	0.6665	0.0853	0.1367	0.0797	0.0318	TRUE	FALSE	FALSE
1216	0	0	0.9003	0.0069	0.0687	0.0172	0.0069	FALSE	FALSE	TRUE
1217	0	0	0.0522	0.0009	0.0324	0.8291	0.0854	FALSE	FALSE	TRUE
1218	0.344828	0.37931	0.6665	0.0853	0.1367	0.0797	0.0318	FALSE	TRUE	FALSE
1219	0.0714286	0.0238095	0.653865	0.284228	0.0246025	0.00560056	0.0317032	FALSE	TRUE	FALSE
1220	0.037037	0	0.733273	0.210121	0.0240024	0.00520052	0.0274027	TRUE	FALSE	FALSE
1221	0.122807	0	0.6665	0.0853	0.1367	0.0797	0.0318	TRUE	FALSE	FALSE
1222	0.231343	0.0149254	0.0175	0.00075	0.0067	0.9457	0.02935	TRUE	FALSE	FALSE
1223	0.0612245	0	0.6665	0.0853	0.1367	0.0797	0.0318	TRUE	FALSE	FALSE
1224	0.0555556	0.0555556	0.6665	0.0853	0.1367	0.0797	0.0318	FALSE	TRUE	FALSE
1225	0.538462	0.0769231	0.221778	0.0629937	0.0180982	0.672233	0.0248975	TRUE	FALSE	FALSE
1226	0.181818	0.0363636	0.221778	0.0629937	0.0180982	0.672233	0.0248975	TRUE	FALSE	FALSE
1227	0.181818	0.272727	0.9487	0	0.02565	0.02565	0	FALSE	TRUE	FALSE
1228	0	0	0.6665	0.0853	0.1367	0.0797	0.0318	FALSE	FALSE	TRUE
1229	0	0	0.6665	0.0853	0.1367	0.0797	0.0318	FALSE	FALSE	TRUE
1230	0	0	0.649335	0.290771	0.0233977	0.00469953	0.0317968	FALSE	FALSE	TRUE
1231	0.225806	0	0.9558	0.00105	0.0111	0.0177	0.01435	TRUE	FALSE	FALSE
1232	0.301887	0	0.8121	0.1391	0.0175	0.0036	0.0277	TRUE	FALSE	FALSE
1233	0.0333333	0	0.0288971	0.00419958	0.00439956	0.944506	0.0179982	TRUE	FALSE	FALSE
1234	0	0	0.6551	0.2817	0.0238	0.0049	0.0345	FALSE	FALSE	TRUE
1235	0.217391	0.0434783	0.816282	0.129613	0.0221022	0.00540054	0.0266027	TRUE	FALSE	FALSE
1236	1	0	0.010299	0.0019998	0.00449955	0.968003	0.0151985	TRUE	FALSE	FALSE
1237	0.153846	0.0769231	0.9912	0.0044	0.0044	0	0	FALSE	TRUE	FALSE
1238	0.0232558	0	0.953195	0.00450045	0.0250025	0.0070007	0.010301	TRUE	FALSE	FALSE
1239	0	0	0.9643	0	0.01785	0	0.01785	FALSE	FALSE	TRUE
1240	0.0806452	0	0.7402	0.199	0.0257	0.0056	0.0295	TRUE	FALSE	FALSE
1241	0	0	0.8945	0.0299	0.0213	0.0072	0.0471	FALSE	FALSE	TRUE
1242	0.222222	0.111111	0.0270973	0.00109989	0.951905	0.0168983	0.0029997	FALSE	TRUE	FALSE
1243	0.142857	0	0.608	0.028	0.332	0.006	0.026	TRUE	FALSE	FALSE
1244	0.352941	0	0.911091	0.0480048	0.0192019	0.00730073	0.0144014	TRUE	FALSE	FALSE
1245	0	0	0.8153	0.0191	0.0669	0.0541	0.0446	FALSE	FALSE	TRUE
1246	0	0	0.834	0.1153	0.0227	0.0047	0.0233	FALSE	FALSE	TRUE
1247	0.25	0.25	0.9479	0.0034	0.0288	0.0067	0.0132	FALSE	TRUE	FALSE
1248	0	0	0.6665	0.0853	0.1367	0.0797	0.0318	FALSE	FALSE	TRUE
1249	0.4	0	0.0237	0.0087	0.0371	0.8884	0.0421	TRUE	FALSE	FALSE
1250	0.428571	0	0.7574	0.1584	0.0693	0.00745	0.00745	TRUE	FALSE	FALSE
1251	0.25	0.25	0.6665	0.0853	0.1367	0.0797	0.0318	FALSE	TRUE	FALSE
1252	0.25	0.25	0.9871	0.0043	0	0.0043	0.0043	FALSE	TRUE	FALSE
1253	0.0625	0.03125	0.950295	0	0.0226023	0.0113011	0.0158016	FALSE	TRUE	FALSE
1254	0.5	0.4	0.6665	0.0853	0.1367	0.0797	0.0318	FALSE	TRUE	FALSE
1255	0	0	0.7036	0.2347	0.0273	0.0054	0.029	FALSE	FALSE	TRUE
1256	0.235294	0.0294118	0.953	0.00555	0.0166	0.00555	0.0193	TRUE	FALSE	FALSE
1257	0.22449	0.0408163	0.655066	0.283428	0.0230023	0.00520052	0.0333033	TRUE	FALSE	FALSE
1258	0.164557	0.0126582	0.9766	0	0.0117	0	0.0117	TRUE	FALSE	FALSE
1259	0.1	0	0.90162	0.0382923	0.0302939	0.0115977	0.0181964	TRUE	FALSE	FALSE
1260	0.0944882	0.00787402	0.6665	0.0853	0.1367	0.0797	0.0318	FALSE	TRUE	FALSE
1261	0	0	0.520648	0.414859	0.0250975	0.0049995	0.0343966	FALSE	FALSE	TRUE
1262	0.333333	0	0.6665	0.0853	0.1367	0.0797	0.0318	TRUE	FALSE	FALSE
1263	0	0	0.7948	0.1508	0.0246	0.0046	0.0252	FALSE	FALSE	TRUE
1264	0	0	0.852985	0.0524052	0.0451045	0.0220022	0.0275027	FALSE	FALSE	TRUE
1265	0.122449	0.122449	0.533153	0.416642	0.019702	0.00370037	0.0268027	FALSE	TRUE	FALSE
1266	0.0454545	0	0.691	0.1851	0.0805	0.0163	0.0271	TRUE	FALSE	FALSE
1267	0.097561	0	0.629574	0.303139	0.0329934	0.00559888	0.0286943	TRUE	FALSE	FALSE
1268	0	0	0.7882	0.1407	0.0304	0.00705	0.03365	FALSE	FALSE	TRUE
1269	0.0434783	0.0652174	0.756676	0.184218	0.0256026	0.00620062	0.0273027	FALSE	TRUE	FALSE
1270	0	0	0.5983	0.3362	0.0337	0.0092	0.0226	FALSE	FALSE	TRUE
1271	0	0	0.961104	0.00389961	0.0207979	0.00559944	0.00859914	FALSE	FALSE	TRUE
1272	0.333333	0	0.9518	0.00165	0.0264	0.0073	0.01285	TRUE	FALSE	FALSE
1273	0	0	0.8908	0.0218	0.0756	0.0084	0.0034	FALSE	FALSE	TRUE
1274	0.25	0	0.9104	0.005775	0.0665	0.005775	0.01155	TRUE	FALSE	FALSE
1275	0.125	0.0416667	0.189781	0.0126987	0.231377	0.548545	0.0175982	FALSE	TRUE	FALSE
1276	0	0	0.9837	0	0.0025	0.0025	0.0113	FALSE	FALSE	TRUE
1277	0	0	0.936806	0.0219978	0.0210979	0.00669933	0.0133987	FALSE	FALSE	TRUE
1278	0	0	0.8971	0.00365	0.0956	0.00365	0	FALSE	FALSE	TRUE
1279	0.333333	0	0.9573	0.0024	0.0379	0	0.0024	TRUE	FALSE	FALSE
1280	0.166667	0	0.918708	0.0251975	0.0276972	0.00439956	0.0239976	TRUE	FALSE	FALSE
1281	0	0	0.526247	0.387461	0.0253975	0.0243976	0.0364963	FALSE	FALSE	TRUE
1282	0.1875	0	0.6665	0.0853	0.1367	0.0797	0.0318	TRUE	FALSE	FALSE
1283	0.047619	0.047619	0.6665	0.0853	0.1367	0.0797	0.0318	FALSE	TRUE	FALSE
1284	0.230769	0	0.6665	0.0853	0.1367	0.0797	0.0318	TRUE	FALSE	FALSE
1285	0	0	0.952005	0.00549945	0.020098	0.00659934	0.0157984	FALSE	FALSE	TRUE
1286	0	0	0.4919	0.4476	0.0323	0.0018	0.0264	FALSE	FALSE	TRUE
1287	0	0	0.6665	0.0853	0.1367	0.0797	0.0318	FALSE	FALSE	TRUE
1288	0.285714	0.142857	0.7172	0.0056	0.2384	0.0166	0.0222	FALSE	TRUE	FALSE
1289	0.142857	0.047619	0.943406	0.00589941	0.0274973	0.00749925	0.0156984	FALSE	TRUE	FALSE
1290	0.416667	0	0.581942	0.355864	0.0233977	0.00449955	0.0342966	TRUE	FALSE	FALSE
1291	0.111111	0	0.2449	0.5941	0.1262	0.00495	0.02985	TRUE	FALSE	FALSE
1292	0.3	0	0.7776	0.0928	0.0854	0.0226	0.0216	TRUE	FALSE	FALSE
1293	0.212121	0	0.9932	0.0034	0.0034	0	0	TRUE	FALSE	FALSE
1294	0.1875	0	0.514051	0.423942	0.0226023	0.00470047	0.0347035	TRUE	FALSE	FALSE
1295	0.1	0.05	0.0569	0.006	0.9116	0.0192	0.0063	FALSE	TRUE	FALSE
1296	0.1	0	0.6665	0.0853	0.1367	0.0797	0.0318	TRUE	FALSE	FALSE
1297	0.340426	0.0638298	0.9799	0.00125	0.0088	0.00125	0.0088	TRUE	FALSE	FALSE
1298	0.0545455	0.00909091	0.833717	0.060294	0.0647935	0.0124987	0.0286971	FALSE	TRUE	FALSE
1299	0.291667	0	0.948305	0.00519948	0.0227977	0.00709929	0.0165983	TRUE	FALSE	FALSE
1300	0.100775	0.0310078	0.6665	0.0853	0.1367	0.0797	0.0318	FALSE	TRUE	FALSE
1301	0.333333	0.666667	0.6665	0.0853	0.1367	0.0797	0.0318	FALSE	TRUE	FALSE
1302	0.25	0.25	0.981	0	0.0095	0	0.0095	FALSE	TRUE	FALSE
1303	0.266667	0.133333	0.6665	0.0853	0.1367	0.0797	0.0318	FALSE	TRUE	FALSE
1304	0.0909091	0.0909091	0.6665	0.0853	0.1367	0.0797	0.0318	FALSE	TRUE	FALSE
1305	0.24	0.04	0.6605	0	0.3025	0.0185	0.0185	TRUE	FALSE	FALSE
1306	0.047619	0	0.6665	0.0853	0.1367	0.0797	0.0318	TRUE	FALSE	FALSE
1307	0.166667	0.166667	0.6665	0.0853	0.1367	0.0797	0.0318	FALSE	TRUE	FALSE
1308	0.0666667	0	0.6665	0.0853	0.1367	0.0797	0.0318	TRUE	FALSE	FALSE
1309	0	0	0.977	0	0.0188	0.0021	0.0021	FALSE	FALSE	TRUE
1310	0.233333	0.0333333	0.6665	0.0853	0.1367	0.0797	0.0318	TRUE	FALSE	FALSE
1311	0.394737	0.0789474	0.9581	0.00195	0.0114	0.0095	0.01905	TRUE	FALSE	FALSE
1312	0.047619	0	0.6665	0.0853	0.1367	0.0797	0.0318	TRUE	FALSE	FALSE
1313	0.214286	0.357143	0.6665	0.0853	0.1367	0.0797	0.0318	FALSE	TRUE	FALSE
1314	0	0	0.9816	0.00613333	0.00613333	0	0.00613333	FALSE	FALSE	TRUE
1315	0	0	0.6665	0.0853	0.1367	0.0797	0.0318	FALSE	FALSE	TRUE
1316	0.222222	0.333333	0.6665	0.0853	0.1367	0.0797	0.0318	FALSE	TRUE	FALSE
1317	0.358974	0.25641	0.6665	0.0853	0.1367	0.0797	0.0318	FALSE	TRUE	FALSE
1318	0.0322581	0	0.6665	0.0853	0.1367	0.0797	0.0318	TRUE	FALSE	FALSE
1319	0	0	0.6665	0.0853	0.1367	0.0797	0.0318	FALSE	FALSE	TRUE
1320	0	0	0.6665	0.0853	0.1367	0.0797	0.0318	FALSE	FALSE	TRUE
1321	0.214286	0	0.6665	0.0853	0.1367	0.0797	0.0318	TRUE	FALSE	FALSE
1322	0.0909091	0	0.980498	0.00130013	0.0112011	0.00260026	0.00440044	TRUE	FALSE	FALSE
1323	0.137931	0	0.6665	0.0853	0.1367	0.0797	0.0318	TRUE	FALSE	FALSE
1324	0.105263	0.210526	0.6665	0.0853	0.1367	0.0797	0.0318	FALSE	TRUE	FALSE
1325	0.0322581	0	0.6665	0.0853	0.1367	0.0797	0.0318	TRUE	FALSE	FALSE
1326	0.05	0	0.9447	0.0067	0.0273	0.0065	0.0148	TRUE	FALSE	FALSE
1327	0	0	0.9835	0.00825	0.00825	0	0	FALSE	FALSE	TRUE
1328	0.235294	0.152941	0.6665	0.0853	0.1367	0.0797	0.0318	FALSE	TRUE	FALSE
1329	0.0833333	0	0.6665	0.0853	0.1367	0.0797	0.0318	TRUE	FALSE	FALSE
1330	0	0.2	0.6665	0.0853	0.1367	0.0797	0.0318	FALSE	TRUE	FALSE
1331	0.133333	0.0666667	0.5986	0.3633	0.0311	0.0035	0.0035	FALSE	TRUE	FALSE
1332	0.0434783	0	1	0	0	0	0	TRUE	FALSE	FALSE
1333	0	0	0.6665	0.0853	0.1367	0.0797	0.0318	FALSE	FALSE	TRUE
1334	0.235294	0.117647	0.6665	0.0853	0.1367	0.0797	0.0318	FALSE	TRUE	FALSE
1335	0	0	0.6665	0.0853	0.1367	0.0797	0.0318	FALSE	FALSE	TRUE
1336	0	0.0714286	0.6665	0.0853	0.1367	0.0797	0.0318	FALSE	TRUE	FALSE
1337	0	0	0.6665	0.0853	0.1367	0.0797	0.0318	FALSE	FALSE	TRUE
1338	0	0	0.9803	0.00985	0.00985	0	0	FALSE	FALSE	TRUE
1339	0.377778	0.177778	0.658	0.2823	0.0236	0.0051	0.031	TRUE	FALSE	FALSE
1340	0.333333	0	0.6665	0.0853	0.1367	0.0797	0.0318	TRUE	FALSE	FALSE
1341	0.0641026	0.0384615	0.6665	0.0853	0.1367	0.0797	0.0318	FALSE	TRUE	FALSE
1342	0	0	0.4352	0.014	0.5239	0.0203	0.0066	FALSE	FALSE	TRUE
1343	0.0434783	0	0.9085	0.00345	0.0423	0.0423	0.00345	TRUE	FALSE	FALSE
1344	0.40625	0.40625	0.157816	0.773177	0.0311031	0.00340034	0.0345034	FALSE	TRUE	FALSE
1345	0.176471	0.0588235	0.80182	0.142586	0.0212979	0.00579942	0.0284971	FALSE	TRUE	FALSE
1346	0	0	0.0175	0.0034	0.0076	0.95	0.0215	FALSE	FALSE	TRUE
1347	0.0307692	0.0153846	0.6213	0.3163	0.025	0.005	0.0324	FALSE	TRUE	FALSE
1348	0.08	0.08	0.6665	0.0853	0.1367	0.0797	0.0318	FALSE	TRUE	FALSE
1349	0.454545	0.181818	0.9529	0.00295	0.0412	0	0.00295	TRUE	FALSE	FALSE
1350	0.254237	0	0.80182	0.142586	0.0212979	0.00579942	0.0284971	TRUE	FALSE	FALSE
1351	1	0	0.7731	0.1652	0.0271	0.0057	0.0289	TRUE	FALSE	FALSE
1352	0.125	0	0.9492	0.0043	0.0233	0.008	0.0152	TRUE	FALSE	FALSE
1353	0	0	0.648	0.301	0.0184	0.0041	0.0285	FALSE	FALSE	TRUE
1354	0.225806	0.0322581	0.9397	0.0067	0.0285	0.0067	0.0184	TRUE	FALSE	FALSE
1355	0	0	0.0165983	0.00269973	0.0146985	0.954805	0.0111989	FALSE	FALSE	TRUE
1356	0.157303	0.0224719	0.9825	0	0.00875	0	0.00875	TRUE	FALSE	FALSE
1357	0	0	0.692	0.2546	0.0214	0.0033	0.0287	FALSE	FALSE	TRUE
1358	0	0	0.6665	0.0853	0.1367	0.0797	0.0318	FALSE	FALSE	TRUE
1359	0.5	0.25	0.0897	0.0046	0.8662	0.0303	0.0092	TRUE	FALSE	FALSE
1360	0.142857	0.285714	0.8952	0	0.0857	0	0.0191	FALSE	TRUE	FALSE
1361	0.135802	0	0.6665	0.0853	0.1367	0.0797	0.0318	TRUE	FALSE	FALSE
1362	0.0384615	0.153846	0.049	0.0016	0.9376	0.0045	0.0073	FALSE	TRUE	FALSE
1363	0	0	0.6665	0.0853	0.1367	0.0797	0.0318	FALSE	FALSE	TRUE
1364	0.107143	0	0.6665	0.0853	0.1367	0.0797	0.0318	TRUE	FALSE	FALSE
1365	0.0384615	0.0384615	0.8348	0.108	0.0385	0.00345	0.01525	FALSE	TRUE	FALSE
1366	0.107143	0	0.018	0.0024	0.0077	0.9513	0.0206	TRUE	FALSE	FALSE
1367	0.0689655	0	0.937206	0.00549945	0.0411959	0.00489951	0.0111989	TRUE	FALSE	FALSE
1368	0	0	0.8912	0.0566	0.0239	0.0066	0.0217	FALSE	FALSE	TRUE
1369	0.05	0	0.8258	0.1179	0.0243	0.0055	0.0265	TRUE	FALSE	FALSE
1370	0.5	0.2	0.6665	0.0853	0.1367	0.0797	0.0318	TRUE	FALSE	FALSE
1371	0.0891089	0.029703	0.664766	0.184618	0.0316032	0.0762076	0.0428043	FALSE	TRUE	FALSE
1372	0.323944	0.126761	0.953195	0.00450045	0.0250025	0.0070007	0.010301	TRUE	FALSE	FALSE
1373	0.142857	0.047619	0.7734	0.0544	0.0695	0.0272	0.0755	FALSE	TRUE	FALSE
1374	1	1	0.8973	0.0181	0.0211	0.0123	0.0512	FALSE	TRUE	FALSE
1375	0.0833333	0	0.7931	0.1396	0.039	0.0055	0.0228	TRUE	FALSE	FALSE
1376	0.238095	0	0.026	0.00145	0.0065	0.9262	0.03985	TRUE	FALSE	FALSE
1377	0.147541	0	0.783322	0.144486	0.0467953	0.00829917	0.0170983	TRUE	FALSE	FALSE
1378	0.25	0.05	0.9032	0.0418	0.0213	0.007	0.0267	TRUE	FALSE	FALSE
1379	0.123529	0.0235294	0.6665	0.0853	0.1367	0.0797	0.0318	FALSE	TRUE	FALSE
1380	0.214286	0.0952381	0.884088	0.060206	0.0217022	0.00440044	0.029603	FALSE	TRUE	FALSE
1381	0.0263158	0	0.1964	0.0076	0.7546	0.0388	0.0026	TRUE	FALSE	FALSE
1382	0	0	0.0459	0.0028	0.937	0.0102	0.0041	FALSE	FALSE	TRUE
1383	0.285714	0	0.829583	0.114811	0.0236024	0.00610061	0.0259026	TRUE	FALSE	FALSE
1384	0	0.125	0.9158	0	0.0579	0.00876667	0.0175333	FALSE	TRUE	FALSE
1385	0.0909091	0	0.0613	0.0108	0.8471	0.0715	0.0093	TRUE	FALSE	FALSE
1386	0	0	0.886889	0.0218022	0.0308031	0.00890089	0.0516052	FALSE	FALSE	TRUE
1387	0	0	0.9547	0.004	0.0293	0.004	0.008	FALSE	FALSE	TRUE
1388	0	0	0.112589	0.0079992	0.865813	0.00579942	0.00779922	FALSE	FALSE	TRUE
1389	0.0555556	0.138889	0.6652	0.2836	0.0198	0.0049	0.0265	FALSE	TRUE	FALSE
1390	0.116279	0.0697674	0.6665	0.0853	0.1367	0.0797	0.0318	FALSE	TRUE	FALSE
1391	0.105263	0	0.6665	0.0853	0.1367	0.0797	0.0318	TRUE	FALSE	FALSE
1392	0.144144	0	0.0560944	0.0132987	0.915108	0.0108989	0.00459954	TRUE	FALSE	FALSE
1393	0	0	0.9487	0.0013	0.0338	0.0045	0.0117	FALSE	FALSE	TRUE
1394	0.0714286	0.0714286	0.8149	0.00425	0.0404	0.0234	0.11705	FALSE	TRUE	FALSE
1395	0.125	0	0.113989	0.720028	0.0158984	0.137086	0.0129987	TRUE	FALSE	FALSE
1396	0.0725806	0	0.156884	0.220178	0.0143986	0.565343	0.0431957	TRUE	FALSE	FALSE
1397	0	0	0.6665	0.0853	0.1367	0.0797	0.0318	FALSE	FALSE	TRUE
1398	0.109375	0.015625	0.3444	0.2848	0	0.2715	0.0993	FALSE	TRUE	FALSE
1399	0.111111	0	0.9474	0	0.00655	0.00655	0.0395	TRUE	FALSE	FALSE
1400	0.157895	0	0.829483	0.0664066	0.0475047	0.0225023	0.0341034	TRUE	FALSE	FALSE
1401	0.0526316	0	0.9406	0.00695	0.0245	0.00695	0.021	TRUE	FALSE	FALSE
1402	0	0	0.8917	0.00415	0.05	0.05	0.00415	FALSE	FALSE	TRUE
1403	0.0434783	0	0.6665	0.0853	0.1367	0.0797	0.0318	TRUE	FALSE	FALSE
1404	0.358491	0.207547	0.8378	0.0180333	0.0180333	0.0180333	0.1081	FALSE	TRUE	FALSE
1405	0.1875	0	0.6665	0.0853	0.1367	0.0797	0.0318	TRUE	FALSE	FALSE
1406	0.411765	0.0588235	0.8195	0.0073	0.0683	0.0073	0.0976	TRUE	FALSE	FALSE
1407	0.125	0	0.823	0.0056	0.0281	0.0197	0.1236	TRUE	FALSE	FALSE
1408	0.0625	0	0.5897	0.3463	0.0236	0.0054	0.035	TRUE	FALSE	FALSE
1409	0.230088	0.0442478	0.6665	0.0853	0.1367	0.0797	0.0318	TRUE	FALSE	FALSE
1410	0.0625	0	0.6639	0.0147	0.0966	0.1849	0.0399	TRUE	FALSE	FALSE
1411	0.0666667	0	0.8067	0.0286	0.0979	0.0489	0.0179	TRUE	FALSE	FALSE
1412	0	0	0.746225	0.189981	0.0232977	0.00529947	0.0351965	FALSE	FALSE	TRUE
1413	0	0	0.6665	0.0853	0.1367	0.0797	0.0318	FALSE	FALSE	TRUE
1414	0.11828	0.0107527	0.841284	0	0.0608061	0.0236024	0.0743074	FALSE	TRUE	FALSE
1415	0.125	0	0.6665	0.0853	0.1367	0.0797	0.0318	TRUE	FALSE	FALSE
1416	0.5	0	0.9382	0.00586667	0.0442	0.00586667	0.00586667	TRUE	FALSE	FALSE
1417	0.290323	0	0.6665	0.0853	0.1367	0.0797	0.0318	TRUE	FALSE	FALSE
1418	0.115385	0	0.6665	0.0853	0.1367	0.0797	0.0318	TRUE	FALSE	FALSE
1419	0	0	0.812219	0	0.0236976	0.0355964	0.128487	FALSE	FALSE	TRUE
1420	0.111111	0	0.9286	0	0.0238	0.0238	0.0238	TRUE	FALSE	FALSE
1421	0.225806	0.0322581	0.0242	0.002	0.0108	0.9306	0.0324	TRUE	FALSE	FALSE
1422	0.25	0	0.4568	0.1335	0.2462	0.1278	0.0357	TRUE	FALSE	FALSE
1423	0.0408163	0	0.791021	0.0417958	0.0567943	0.0608939	0.049495	TRUE	FALSE	FALSE
1424	0.45	0.1	0.915708	0.0414959	0.0220978	0.00609939	0.0145985	TRUE	FALSE	FALSE
1425	0	0	0.8162	0.00185	0.0405	0.1189	0.02255	FALSE	FALSE	TRUE
1426	0.0744681	0	0.9432	0.00375	0.0308	0.0062	0.01605	TRUE	FALSE	FALSE
1427	0.263158	0	0.9604	0.00295	0.0117	0.0132	0.01175	TRUE	FALSE	FALSE
1428	0.161765	0	0.581942	0.355864	0.0233977	0.00449955	0.0342966	TRUE	FALSE	FALSE
1429	0	0	0.0394	0.0107	0.9072	0.0332	0.0095	FALSE	FALSE	TRUE
1430	0.181818	0.0909091	0.0275027	0.00750075	0.0458046	0.893289	0.0259026	FALSE	TRUE	FALSE
1431	0.409836	0.0819672	0.014	0.003	0.0052	0.9612	0.0166	TRUE	FALSE	FALSE
1432	0	0	0.014	0.003	0.0052	0.9612	0.0166	FALSE	FALSE	TRUE
1433	0.075	0	0.953	0.0027	0.0203	0.0068	0.0172	TRUE	FALSE	FALSE
1434	0.0833333	0.0833333	0.0283	0.0019	0.0062	0.9478	0.0158	FALSE	TRUE	FALSE
1435	0.428571	0.0714286	0.7002	0.2399	0.0255	0.0051	0.0293	TRUE	FALSE	FALSE
1436	0.176471	0	0.0090009	0.00110011	0.0040004	0.971497	0.0144014	TRUE	FALSE	FALSE
1437	0.0909091	0.0909091	0.0684	0.0057	0.0256	0.8799	0.0204	FALSE	TRUE	FALSE
1438	0	0	0.9479	0.0049	0.0195	0.0074	0.0203	FALSE	FALSE	TRUE
1439	0.121429	0.0142857	0.9528	0.0024	0.0293	0.0053	0.0102	FALSE	TRUE	FALSE
1440	0.0833333	0	0.6665	0.0853	0.1367	0.0797	0.0318	TRUE	FALSE	FALSE
1441	0.125	0.0625	0.6665	0.0853	0.1367	0.0797	0.0318	FALSE	TRUE	FALSE
1442	0.222222	0	0.610139	0.324968	0.0246975	0.00479952	0.0353965	TRUE	FALSE	FALSE
1443	0.105263	0	0.953005	0.00459954	0.0242976	0.00679932	0.0112989	TRUE	FALSE	FALSE
1444	0.0909091	0	0.959	0.0077	0.0178	0.003	0.0125	TRUE	FALSE	FALSE
1445	0.12069	0.0517241	0.6642	0.2645	0.0314	0.0071	0.0328	FALSE	TRUE	FALSE
1446	0	0	0.960404	0.00349965	0.0176982	0.00729927	0.0110989	FALSE	FALSE	TRUE
1447	0.567568	0.27027	0.7207	0.2119	0.0236	0.0148	0.029	TRUE	FALSE	FALSE
1448	0.333333	0.25	0.6665	0.0853	0.1367	0.0797	0.0318	FALSE	TRUE	FALSE
1449	0	0	0.7125	0.2304	0.0238	0.0058	0.0275	FALSE	FALSE	TRUE
1450	0.04	0	0.0264	0.0062	0.0125	0.9331	0.0218	TRUE	FALSE	FALSE
1451	0.116279	0.0232558	0.6665	0.0853	0.1367	0.0797	0.0318	FALSE	TRUE	FALSE
1452	0.0813953	0.0813953	0.6665	0.0853	0.1367	0.0797	0.0318	FALSE	TRUE	FALSE
1453	0.489362	0.212766	0.0541	0.0081	0.009	0.8759	0.0529	TRUE	FALSE	FALSE
1454	0.333333	0.111111	0.8565	0.00335	0.0545	0.0584	0.02725	TRUE	FALSE	FALSE
1455	0.111111	0.0555556	0.950105	0.00989901	0.019798	0.00419958	0.0159984	FALSE	TRUE	FALSE
1456	0.05	0	0.6665	0.0853	0.1367	0.0797	0.0318	TRUE	FALSE	FALSE
1457	0.102041	0.0612245	0.0146	0.0012	0.0069	0.961	0.0163	FALSE	TRUE	FALSE
1458	0.05	0	0.6665	0.0853	0.1367	0.0797	0.0318	TRUE	FALSE	FALSE
1459	0	0	0.0615	0.0045	0.7647	0.1548	0.0145	FALSE	FALSE	TRUE
1460	0.0238095	0.0238095	0.9385	0.0012	0.0189	0.0118	0.0296	FALSE	TRUE	FALSE
1461	0.0277778	0	0.9505	0.00305	0.0269	0.0061	0.01345	TRUE	FALSE	FALSE
1462	0	0	0.7182	0.225	0.0275	0.0054	0.0239	FALSE	FALSE	TRUE
1463	0.333333	0	0.9537	0.00265	0.0176	0.0117	0.01435	TRUE	FALSE	FALSE
1464	0	0	0.8647	0.0832	0.0215	0.0077	0.0229	FALSE	FALSE	TRUE
1465	0	0	0.7286	0.2092	0.026	0.0058	0.0304	FALSE	FALSE	TRUE
1466	0.227273	0.0909091	0.935706	0.0158984	0.0254975	0.0069993	0.0158984	FALSE	TRUE	FALSE
1467	0.12	0	0.6665	0.0853	0.1367	0.0797	0.0318	TRUE	FALSE	FALSE
1468	0.0434783	0	0.0519	0.0065	0.9369	0.0022	0.0025	TRUE	FALSE	FALSE
1469	0	0	0.9365	0.0035	0.0282	0.0165	0.0153	FALSE	FALSE	TRUE
1470	0.266667	0	0.6665	0.0853	0.1367	0.0797	0.0318	TRUE	FALSE	FALSE
1471	0.153846	0	0.822982	0.116812	0.0237024	0.00640064	0.030103	TRUE	FALSE	FALSE
1472	0	0	0.920792	0.0316032	0.019902	0.0070007	0.0207021	FALSE	FALSE	TRUE
1473	0.0857143	0	0.633763	0.306731	0.0239024	0.00620062	0.0294029	TRUE	FALSE	FALSE
1474	0.285714	0.0357143	0.958196	0.00360036	0.0188019	0.00520052	0.0142014	TRUE	FALSE	FALSE
1475	0.0759494	0	0.9502	0.0059	0.02	0.0079	0.016	TRUE	FALSE	FALSE
1476	0	0	0.915892	0.0253025	0.0253025	0.00260026	0.0309031	FALSE	FALSE	TRUE
1477	0.105263	0	0.934407	0.00659934	0.0425957	0.00789921	0.00849915	TRUE	FALSE	FALSE
1478	0	0	0.921108	0.00369963	0.0590941	0.00509949	0.0109989	FALSE	FALSE	TRUE
1479	0.277778	0.0111111	0.945505	0.0079992	0.0231977	0.00829917	0.0149985	TRUE	FALSE	FALSE
1480	0	0	0.9433	0.0137	0.0206	0.00345	0.01895	FALSE	FALSE	TRUE
1481	0.333333	0.333333	0.6665	0.0853	0.1367	0.0797	0.0318	FALSE	TRUE	FALSE
1482	0.615385	0.0769231	0.675832	0.261674	0.0246975	0.00539946	0.0323968	TRUE	FALSE	FALSE
1483	0.2	0	0.6665	0.0853	0.1367	0.0797	0.0318	TRUE	FALSE	FALSE
1484	0.047619	0	0.462146	0.0226023	0.332733	0.160716	0.0218022	TRUE	FALSE	FALSE
1485	0.111111	0	0.9069	0.0301	0.0234	0.0061	0.0335	TRUE	FALSE	FALSE
1486	0.0769231	0.0769231	0.9495	0.0068	0.0243	0.0068	0.0126	FALSE	TRUE	FALSE
1487	0.0666667	0	0.6665	0.0853	0.1367	0.0797	0.0318	TRUE	FALSE	FALSE
1488	0	0	0.6665	0.0853	0.1367	0.0797	0.0318	FALSE	FALSE	TRUE
1489	0.3125	0.5	0.812219	0	0.0236976	0.0355964	0.128487	FALSE	TRUE	FALSE
1490	0.0285714	0	0.7419	0	0.01615	0.01615	0.2258	TRUE	FALSE	FALSE
1491	0.138889	0.0277778	0.926407	0.0273973	0.0238976	0.00509949	0.0171983	FALSE	TRUE	FALSE
1492	0.0869565	0	0.9408	0.0037	0.0444	0.0074	0.0037	TRUE	FALSE	FALSE
1493	0.576923	0.230769	0.739	0.2034	0.0236	0.0056	0.0284	TRUE	FALSE	FALSE
1494	0.142857	0	0.8063	0.1261	0.027	0.0079	0.0327	TRUE	FALSE	FALSE
1495	0	0	0.6665	0.0853	0.1367	0.0797	0.0318	FALSE	FALSE	TRUE
1496	0	0	0.910709	0.0273973	0.0383962	0.00589941	0.0175982	FALSE	FALSE	TRUE
1497	0.25	0.125	0.649335	0.290771	0.0233977	0.00469953	0.0317968	FALSE	TRUE	FALSE
1498	0.0843373	0	0.45	0.2048	0.0603	0.2564	0.0285	TRUE	FALSE	FALSE
1499	0	0	0.7402	0.199	0.0257	0.0056	0.0295	FALSE	FALSE	TRUE
1500	0.12	0.08	0.947195	0.00970097	0.0224022	0.00610061	0.0146015	FALSE	TRUE	FALSE
1501	0.153846	0.0384615	0.611161	0.323532	0.0246025	0.00550055	0.0352035	FALSE	TRUE	FALSE
1502	0	0	0.9512	0.0061	0.0244	0.0061	0.0122	FALSE	FALSE	TRUE
1503	0.0909091	0	0.952005	0.00689931	0.0224978	0.00749925	0.0110989	TRUE	FALSE	FALSE
1504	0.0789474	0.0526316	0.6665	0.0853	0.1367	0.0797	0.0318	FALSE	TRUE	FALSE
1505	0.157895	0	0.6665	0.0853	0.1367	0.0797	0.0318	TRUE	FALSE	FALSE
1506	0.0769231	0	0.6665	0.0853	0.1367	0.0797	0.0318	TRUE	FALSE	FALSE
1507	0.0879121	0.00549451	0.945495	0.010001	0.0215022	0.00640064	0.0166017	FALSE	TRUE	FALSE
1508	0	0	0.809081	0.135214	0.0225023	0.0060006	0.0272027	FALSE	FALSE	TRUE
1509	0	0	0.0261	0.00135	0.0168	0.9214	0.03435	FALSE	FALSE	TRUE
1510	0	0	0.7275	0.2201	0.0201	0.0093	0.023	FALSE	FALSE	TRUE
1511	0	0	0.883012	0.0464953	0.0259974	0.0069993	0.0374963	FALSE	FALSE	TRUE
1512	0.0454545	0	0.942106	0.00219978	0.0285971	0.00719928	0.019898	TRUE	FALSE	FALSE
1513	0.112245	0	0.7915	0.1572	0.0238	0.0052	0.0223	TRUE	FALSE	FALSE
1514	0	0	0.683832	0.257174	0.0238976	0.00469953	0.030397	FALSE	FALSE	TRUE
1515	0.265625	0	0.9045	0.0352	0.0271	0.0108	0.0224	TRUE	FALSE	FALSE
1516	0.0909091	0.0909091	0.932593	0.0107011	0.0257026	0.00480048	0.0262026	FALSE	TRUE	FALSE
1517	0	0	0.6665	0.0853	0.1367	0.0797	0.0318	FALSE	FALSE	TRUE
1518	0.0434783	0	0.929507	0.0212979	0.0180982	0.00619938	0.0248975	TRUE	FALSE	FALSE
1519	0.0849057	0.0754717	0.9209	0.00466667	0.0651	0.00466667	0.00466667	FALSE	TRUE	FALSE
1520	0	0	0.8679	0.0721	0.021	0.0072	0.0318	FALSE	FALSE	TRUE
1521	0.357143	0	0.9558	0.0024	0.0171	0.0056	0.0191	TRUE	FALSE	FALSE
1522	0.0606061	0	0.7021	0.2371	0.0245	0.0054	0.0309	TRUE	FALSE	FALSE
1523	0	0	0.757	0.174	0.0278	0.0056	0.0356	FALSE	FALSE	TRUE
1524	0.166667	0	0.6436	0.2912	0.0251	0.0053	0.0348	TRUE	FALSE	FALSE
1525	0.10989	0	0.9705	0	0.0227	0.00226667	0.00453333	TRUE	FALSE	FALSE
1526	0.0909091	0	0.0090009	0.00110011	0.0040004	0.971497	0.0144014	TRUE	FALSE	FALSE
1527	0.342105	0.118421	0.954195	0.00320032	0.0230023	0.0060006	0.0136014	TRUE	FALSE	FALSE
1528	0	0	0.8338	0.1197	0.0351	0.0072	0.0042	FALSE	FALSE	TRUE
1529	0.0754717	0	0.910709	0.0332967	0.019898	0.0069993	0.0290971	TRUE	FALSE	FALSE
1530	0.3	0	0.742874	0.19882	0.0257026	0.00440044	0.0282028	TRUE	FALSE	FALSE
1531	0.2	0	0.8733	0.0759	0.0248	0.0057	0.0203	TRUE	FALSE	FALSE
1532	0	0	0.921808	0.0258974	0.0266973	0.00829917	0.0172983	FALSE	FALSE	TRUE
1533	0.0957447	0	0.841016	0.107589	0.0216978	0.00539946	0.0242976	TRUE	FALSE	FALSE
1534	0.0617284	0.0246914	0.664166	0.277428	0.0234023	0.00480048	0.030203	FALSE	TRUE	FALSE
1535	0.135135	0.0135135	0.6665	0.0853	0.1367	0.0797	0.0318	FALSE	TRUE	FALSE
1536	0.0978261	0.0217391	0.9698	0.00205	0.0087	0.0081	0.01135	FALSE	TRUE	FALSE
1537	0.0384615	0	0.938406	0.0128987	0.0231977	0.00759924	0.0178982	TRUE	FALSE	FALSE
1538	0	0	0.9541	0.0044	0.0262	0.0044	0.0109	FALSE	FALSE	TRUE
1539	0	0	0.9537	0.00643333	0.027	0.00643333	0.00643333	FALSE	FALSE	TRUE
1540	0	0	0.9547	0.0049	0.0193	0.0044	0.0167	FALSE	FALSE	TRUE
1541	0	0	0.9494	0.00245	0.0217	0.0102	0.01625	FALSE	FALSE	TRUE
1542	0.210526	0.105263	0.731873	0.20402	0.0249025	0.00570057	0.0335034	FALSE	TRUE	FALSE
1543	0	0	0.9547	0	0.01045	0.0244	0.01045	FALSE	FALSE	TRUE
1544	0	0	0.8931	0	0.0416	0.0119	0.0534	FALSE	FALSE	TRUE
1545	0.185185	0	0.940606	0.0145985	0.0191981	0.00589941	0.019698	TRUE	FALSE	FALSE
1546	0.212121	0.010101	0.7066	0.2311	0.0253	0.0056	0.0314	TRUE	FALSE	FALSE
1547	0.444444	0.444444	0.8758	0.0628	0.0272	0.0162	0.018	FALSE	TRUE	FALSE
1548	0.0212766	0	0.0472953	0.00349965	0.943706	0.00129987	0.00419958	TRUE	FALSE	FALSE
1549	0	0	0.9007	0.0097	0.0339	0.0194	0.0363	FALSE	FALSE	TRUE
1550	0.110169	0.00847458	0.8026	0.1406	0.0248	0.0059	0.0261	FALSE	TRUE	FALSE
1551	0.233333	0.133333	0.841016	0.107589	0.0216978	0.00539946	0.0242976	FALSE	TRUE	FALSE
1552	0.142857	0.142857	0.9548	0	0.029	0.00165	0.01455	FALSE	TRUE	FALSE
1553	0.0588235	0	0.8865	0.00515	0.0215	0.0284	0.05845	TRUE	FALSE	FALSE
1554	0	0	0.723828	0.210079	0.0278972	0.00579942	0.0323968	FALSE	FALSE	TRUE
1555	0.25	0	0.9293	0.0022	0.0342	0.0144	0.0199	TRUE	FALSE	FALSE
1556	0.0454545	0	0.622	0.316	0.0244	0.0049	0.0327	TRUE	FALSE	FALSE
1557	0.375	0	0.9183	0.0315	0.0167	0.01	0.0235	TRUE	FALSE	FALSE
1558	0	0	0.8218	0.115	0.0286	0.00615	0.02845	FALSE	FALSE	TRUE
1559	0	0	0.6665	0.0853	0.1367	0.0797	0.0318	FALSE	FALSE	TRUE
1560	0	0	0.4983	0.454	0.0238	0.0023	0.0216	FALSE	FALSE	TRUE
1561	0.5	0	0.9505	0.0046	0.0218	0.0046	0.0185	TRUE	FALSE	FALSE
1562	0.289474	0	0.8441	0.0999	0.0212	0.0052	0.0296	TRUE	FALSE	FALSE
1563	0.166667	0	0.9767	0.00776667	0.00776667	0	0.00776667	TRUE	FALSE	FALSE
1564	0	0	0.8103	0.1346	0.0265	0.0051	0.0235	FALSE	FALSE	TRUE
1565	0.236559	0.0537634	0.952305	0.00389961	0.0211979	0.00659934	0.0159984	TRUE	FALSE	FALSE
1566	0.178571	0	0.662666	0.246725	0.0258026	0.030303	0.0345034	TRUE	FALSE	FALSE
1567	0.444444	0	0.7535	0.189	0.0241	0.0055	0.0279	TRUE	FALSE	FALSE
1568	0	0	0.955396	0.00460046	0.0178018	0.00590059	0.0163016	FALSE	FALSE	TRUE
1569	0.5	0	0.949305	0.00249975	0.0216978	0.00789921	0.0185981	TRUE	FALSE	FALSE
1570	0.12	0	0.0523	0.0277	0.0154	0.8769	0.0277	TRUE	FALSE	FALSE
1571	0.16	0	0.721928	0.209879	0.0217978	0.00629937	0.040096	TRUE	FALSE	FALSE
1572	0.147059	0.00980392	0.6665	0.0853	0.1367	0.0797	0.0318	TRUE	FALSE	FALSE
1573	0.333333	0	0.1585	0.0061	0.0203	0.7846	0.0305	TRUE	FALSE	FALSE
1574	0	0	0.1719	0.0112	0.0082	0.7782	0.0305	FALSE	FALSE	TRUE
1575	0	0.0833333	0.6665	0.0853	0.1367	0.0797	0.0318	FALSE	TRUE	FALSE
1576	0.25	0	0.6665	0.0853	0.1367	0.0797	0.0318	TRUE	FALSE	FALSE
1577	0.045977	0	0.6665	0.0853	0.1367	0.0797	0.0318	TRUE	FALSE	FALSE
1578	0	0	0.6665	0.0853	0.1367	0.0797	0.0318	FALSE	FALSE	TRUE
1579	0.15	0.25	0.963	0	0.0123333	0.0123333	0.0123333	FALSE	TRUE	FALSE
1580	0.0697674	0.00775194	0.8602	0.0746	0.0213	0.01195	0.03195	FALSE	TRUE	FALSE
1581	0	0.111111	0.746575	0.190219	0.0258026	0.00540054	0.0320032	FALSE	TRUE	FALSE
1582	0.125	0	0.5945	0.1486	0.0759	0.1385	0.0425	TRUE	FALSE	FALSE
1583	0.294118	0	0.622	0.316	0.0244	0.0049	0.0327	TRUE	FALSE	FALSE
1584	0.285714	0.0714286	0.380962	0.39826	0.030297	0.105889	0.0845915	TRUE	FALSE	FALSE
1585	0.0666667	0	0.9501	0.0074	0.0264	0.0068	0.0093	TRUE	FALSE	FALSE
1586	0	0	0.8588	0.0953	0.0171	0.0042	0.0246	FALSE	FALSE	TRUE
1587	0.107143	0.0357143	0.9534	0.0044	0.0231	0.0058	0.0133	FALSE	TRUE	FALSE
1588	0.0526316	0	0.9466	0.004	0.0218	0.0076	0.02	TRUE	FALSE	FALSE
1589	0.341463	0	0.9339	0.0159	0.0292	0.0069	0.0141	TRUE	FALSE	FALSE
1590	0.180602	0.0635452	0.9123	0.0466	0.0268	0.0032	0.0111	FALSE	TRUE	FALSE
1591	0.0769231	0.153846	0.9262	0.0136	0.0301	0.0084	0.0217	FALSE	TRUE	FALSE
1592	0.327273	0.0363636	0.819	0.1229	0.0264	0.0061	0.0256	TRUE	FALSE	FALSE
1593	0.19774	0.039548	0.831483	0.10271	0.0241024	0.0155015	0.0262026	TRUE	FALSE	FALSE
1594	0.333333	0	0.0389	0.0031	0.9448	0.0093	0.0039	TRUE	FALSE	FALSE
1595	0.161491	0	0.9487	0.0068	0.0202	0.0076	0.0167	TRUE	FALSE	FALSE
1596	0.0147059	0.0294118	0.936	0.016	0	0.016	0.032	FALSE	TRUE	FALSE
1597	0.1	0	0.0475047	0.00540054	0.937794	0.00570057	0.00360036	TRUE	FALSE	FALSE
1598	0.176471	0.0147059	0.888811	0.0454954	0.040396	0	0.0252975	TRUE	FALSE	FALSE
1599	0.0526316	0.0526316	0.9522	0.002	0.0246	0.0067	0.0145	FALSE	TRUE	FALSE
1600	0.164384	0.0890411	0.8997	0.00445	0.00445	0.0147	0.0767	FALSE	TRUE	FALSE
1601	0.0588235	0.0588235	0.969897	0.00250025	0.0163016	0.00470047	0.00660066	FALSE	TRUE	FALSE
1602	0	0	0.6665	0.0853	0.1367	0.0797	0.0318	FALSE	FALSE	TRUE
1603	0.0952381	0	0.5983	0.341	0.0262	0.0061	0.0284	TRUE	FALSE	FALSE
1604	0.0769231	0	0.6425	0.2915	0.0304	0.0062	0.0294	TRUE	FALSE	FALSE
1605	0	0	0.6108	0.3275	0.025	0.0048	0.0319	FALSE	FALSE	TRUE
1606	0.2	0	0.873787	0.0288029	0.0306031	0.039704	0.0271027	TRUE	FALSE	FALSE
1607	0.109375	0	0.844484	0.10141	0.0237024	0.00610061	0.0243024	TRUE	FALSE	FALSE
1608	0.461538	0	0.9487	0.0021	0.0232	0.0061	0.0199	TRUE	FALSE	FALSE
1609	0.111111	0	0.014	0.003	0.0052	0.9612	0.0166	TRUE	FALSE	FALSE
1610	0.0744681	0	0.8616	0.0772	0.0348	0.0075	0.0189	TRUE	FALSE	FALSE
1611	0.0566038	0	0.688931	0.245875	0.0320968	0.00509949	0.0279972	TRUE	FALSE	FALSE
1612	0.2	0.0222222	0.0122	0.0018	0.0041	0.9739	0.008	TRUE	FALSE	FALSE
1613	0	0	0.948	0	0.026	0.013	0.013	FALSE	FALSE	TRUE
1614	0.118881	0	0.8929	0.0076	0.0459	0.0128	0.0408	TRUE	FALSE	FALSE
1615	0.153061	0.0153061	0.907291	0.0441044	0.0285028	0.00650065	0.0136014	TRUE	FALSE	FALSE
1616	0.04	0	0.0179	0.0017	0.0054	0.9562	0.0188	TRUE	FALSE	FALSE
1617	0	0	0.623462	0.318332	0.0215022	0.0040004	0.0327033	FALSE	FALSE	TRUE
1618	0.107692	0	0.0227	0.0011	0.9751	0.0011	0	TRUE	FALSE	FALSE
1619	0	0	0.742574	0.19892	0.0254025	0.00540054	0.0277028	FALSE	FALSE	TRUE
1620	0	0	0.6665	0.0853	0.1367	0.0797	0.0318	FALSE	FALSE	TRUE
1621	0	0	0.6665	0.0853	0.1367	0.0797	0.0318	FALSE	FALSE	TRUE
1622	0.111111	0	0.4633	0.0306	0.4612	0.00815	0.03675	TRUE	FALSE	FALSE
1623	0.0793651	0.031746	0.9165	0.0302	0.0255	0.0089	0.0189	FALSE	TRUE	FALSE
1624	0.0967742	0	0.940094	0.0122012	0.019802	0.00520052	0.0227023	TRUE	FALSE	FALSE
1625	0.0434783	0	0.8548	0.00325	0.1161	0.00325	0.0226	TRUE	FALSE	FALSE
1626	0.103448	0	0.653865	0.284228	0.0246025	0.00560056	0.0317032	TRUE	FALSE	FALSE
1627	0	0	0.0767077	0.00280028	0.00420042	0.878188	0.0381038	FALSE	FALSE	TRUE
1628	0.177215	0.0379747	0.8389	0.1042	0.0248	0.0056	0.0265	FALSE	TRUE	FALSE
1629	0.5	0.5	0.0146	0.0012	0.0069	0.961	0.0163	FALSE	TRUE	FALSE
1630	0.25	0	0.0074	0.0006	0.002	0.9802	0.0098	TRUE	FALSE	FALSE
1631	0.25	0	0.0088	0.00075	0.0016	0.9823	0.00655	TRUE	FALSE	FALSE
1632	0.333333	0	0.0377962	0.00349965	0.0108989	0.919808	0.0279972	TRUE	FALSE	FALSE
1633	0	0	0.894911	0.0488951	0.0252975	0.00649935	0.0243976	FALSE	FALSE	TRUE
1634	0.0869565	0.0434783	0.00995	0.9502	0.00995	0	0.0299	FALSE	TRUE	FALSE
1635	0.205479	0	0.939306	0.00339966	0.0360964	0.00619938	0.0149985	TRUE	FALSE	FALSE
1636	0	0	0.7517	0.1893	0.0244	0.0061	0.0285	FALSE	FALSE	TRUE
1637	0.176471	0.0588235	0.9605	0.0015	0.0188	0.0077	0.0115	FALSE	TRUE	FALSE
1638	0.15	0	0.79612	0.143186	0.0244975	0.00449955	0.0316968	TRUE	FALSE	FALSE
1639	0.173469	0.0204082	0.7184	0.206	0.0231	0.0065	0.046	TRUE	FALSE	FALSE
1640	0.521739	0.0434783	0.0436956	0.00539946	0.942406	0.00469953	0.00379962	TRUE	FALSE	FALSE
1641	0	0	0.9056	0.0371	0.026	0.0066	0.0247	FALSE	FALSE	TRUE
1642	0.047619	0	0.9744	0.00275	0.0146	0.00275	0.0055	TRUE	FALSE	FALSE
1643	0	0	0.573	0.0302	0.3597	0.0138	0.0233	FALSE	FALSE	TRUE
1644	0	0	0.9516	0.00646667	0.00646667	0.00646667	0.029	FALSE	FALSE	TRUE
1645	0.2	0	0.935506	0.00579942	0.0267973	0.0108989	0.0209979	TRUE	FALSE	FALSE
1646	0.122449	0	0.5918	0.3493	0.0252	0.0049	0.0288	TRUE	FALSE	FALSE
1647	0.25	0	0.8064	0.1382	0.0225	0.0049	0.028	TRUE	FALSE	FALSE
1648	0.0384615	0.0384615	0.9513	0.0051	0.0211	0.0061	0.0164	FALSE	TRUE	FALSE
1649	0.0285714	0	0.956596	0.0110011	0.0128013	0.00460046	0.0150015	TRUE	FALSE	FALSE
1650	0	0.111111	0.9701	0	0.00996667	0.00996667	0.00996667	FALSE	TRUE	FALSE
1651	0.0909091	0.030303	0.7823	0.1647	0.0214	0.0068	0.0248	FALSE	TRUE	FALSE
1652	0.25	0	0.6665	0.0853	0.1367	0.0797	0.0318	TRUE	FALSE	FALSE
1653	0.127273	0.0545455	0.9696	0.0038	0.0152	0.0038	0.0076	FALSE	TRUE	FALSE
1654	0.0909091	0	0.8453	0.0955	0.0257	0.0052	0.0283	TRUE	FALSE	FALSE
1655	0.252747	0	0.68	0.25	0.0252	0.0052	0.0396	TRUE	FALSE	FALSE
1656	0	0	0.9157	0.0328	0.0225	0.0058	0.0232	FALSE	FALSE	TRUE
1657	0	0	0.936406	0.0127987	0.0260974	0.00739926	0.0172983	FALSE	FALSE	TRUE
1658	0	0	0.6665	0.0853	0.1367	0.0797	0.0318	FALSE	FALSE	TRUE
1659	0.294118	0	0.6665	0.0853	0.1367	0.0797	0.0318	TRUE	FALSE	FALSE
1660	0.25	0	0.9468	0	0.0193	0.0208	0.0131	TRUE	FALSE	FALSE
1661	0.09375	0	0.9541	0.00406667	0.0135	0.00406667	0.0242667	TRUE	FALSE	FALSE
1662	0.106383	0.0425532	0.70167	0.227623	0.0255025	0.0123012	0.0329033	FALSE	TRUE	FALSE
1663	0.181818	0	0.8676	0.0779	0.0207	0.0079	0.0259	TRUE	FALSE	FALSE
1664	0.222222	0	0.014	0.003	0.0052	0.9612	0.0166	TRUE	FALSE	FALSE
1665	0.037037	0	0.9596	0.0046	0.0065	0.0072	0.0221	TRUE	FALSE	FALSE
1666	0.210526	0	0.9715	0	0.00635	0.0158	0.00635	TRUE	FALSE	FALSE
1667	0	0	0.85013	0.0889822	0.0344931	0.00469906	0.0216957	FALSE	FALSE	TRUE
1668	0.5	0.428571	0.161916	0.00240024	0.0347035	0.760776	0.040204	FALSE	TRUE	FALSE
1669	0	0	0.9476	0.0019	0.0243	0.009	0.0172	FALSE	FALSE	TRUE
1670	0.0384615	0.0769231	0.9238	0	0.00475	0.0667	0.00475	FALSE	TRUE	FALSE
1671	0	0	0.9808	0	0.0064	0.0064	0.0064	FALSE	FALSE	TRUE
1672	0	0	0.950495	0.00250025	0.0221022	0.00920092	0.0157016	FALSE	FALSE	TRUE
1673	0.142857	0	0.9481	0.0023	0.0209	0.0049	0.0238	TRUE	FALSE	FALSE
1674	0	0	0.7758	0.1747	0.0212	0.005	0.0233	FALSE	FALSE	TRUE
1675	0.0588235	0.0294118	0.668733	0.267073	0.0263974	0.00459954	0.0331967	FALSE	TRUE	FALSE
1676	0.0555556	0.0555556	0.9454	0.00545	0.0437	0	0.00545	FALSE	TRUE	FALSE
1677	0	0	0.9791	0.01045	0	0	0.01045	FALSE	FALSE	TRUE
1678	0.555556	0	0.9451	0.00545	0.033	0.00545	0.011	TRUE	FALSE	FALSE
1679	0.231884	0.0434783	0.8776	0.0653	0.0265	0.0103	0.0203	TRUE	FALSE	FALSE
1680	0	0	0.6665	0.0853	0.1367	0.0797	0.0318	FALSE	FALSE	TRUE
1681	0.0416667	0	0.9393	0.0153	0.0142	0.0121	0.0191	TRUE	FALSE	FALSE
1682	0	0	0.047	0.0008	0.0925	0.7297	0.13	FALSE	FALSE	TRUE
1683	0	0	0.9178	0.0237	0.0254	0.0073	0.0258	FALSE	FALSE	TRUE
1684	0.0833333	0	0.9487	0.0068	0.0202	0.0076	0.0167	TRUE	FALSE	FALSE
1685	0.0714286	0	0.734127	0.206079	0.0245975	0.00519948	0.029997	TRUE	FALSE	FALSE
1686	0	0	0.9518	0.0076	0.0222	0.0063	0.0121	FALSE	FALSE	TRUE
1687	0	0	0.9627	0.0031	0.0311	0	0.0031	FALSE	FALSE	TRUE
1688	0	0	0.9515	0.0037	0.0234	0.0061	0.0153	FALSE	FALSE	TRUE
1689	0.130435	0	0.960404	0.00349965	0.0176982	0.00729927	0.0110989	TRUE	FALSE	FALSE
1690	0.075	0	0.887911	0.059594	0.0228977	0.00639936	0.0231977	TRUE	FALSE	FALSE
1691	0	0	0.9342	0.0156	0.0313	0.0065	0.0124	FALSE	FALSE	TRUE
1692	0	0	0.906091	0.0476048	0.0238024	0.00560056	0.0169017	FALSE	FALSE	TRUE
1693	0	0	0.5897	0.3463	0.0236	0.0054	0.035	FALSE	FALSE	TRUE
1694	0.333333	0	0.8393	0.0119	0.121	0.0119	0.0159	TRUE	FALSE	FALSE
1695	0	0	0.0259026	0.00290029	0.00350035	0.952495	0.0152015	FALSE	FALSE	TRUE
1696	0.0327869	0	0.9597	0.00915	0.022	0	0.00915	TRUE	FALSE	FALSE
1697	0.125	0	0.9565	0.0037	0.0206	0.0069	0.0123	TRUE	FALSE	FALSE
1698	0	0	0.0348	0.0079	0.04	0.8649	0.0524	FALSE	FALSE	TRUE
1699	0	0	0.9429	0.0021	0.0303	0.0045	0.0202	FALSE	FALSE	TRUE
1700	0.117647	0	0.960404	0.00409959	0.0187981	0.0059994	0.0106989	TRUE	FALSE	FALSE
1701	0.0322581	0	0.832317	0.111889	0.0182982	0.00749925	0.029997	TRUE	FALSE	FALSE
1702	0.5	0.4375	0.960404	0.00409959	0.0187981	0.0059994	0.0106989	FALSE	TRUE	FALSE
1703	0.0666667	0	0.7265	0.2159	0.0225	0.0064	0.0287	TRUE	FALSE	FALSE
1704	0.5	0	0.6946	0.2443	0.0236	0.0052	0.0323	TRUE	FALSE	FALSE
1705	0	0.166667	0.9494	0.0008	0.0258	0.0163	0.0077	FALSE	TRUE	FALSE
1706	0	0	0.938494	0.00520052	0.0225023	0.0189019	0.0149015	FALSE	FALSE	TRUE
1707	0.198347	0.123967	0.938806	0.00259974	0.0274973	0.00819918	0.0228977	FALSE	TRUE	FALSE
1708	0	0	0.9623	0	0.0174	0.0203	0	FALSE	FALSE	TRUE
1709	0.0227273	0	0.9337	0.00255	0.0085	0.0238	0.03145	TRUE	FALSE	FALSE
1710	0.0877193	0.0175439	0.6665	0.0853	0.1367	0.0797	0.0318	FALSE	TRUE	FALSE
1711	0	0	0.0194	0.0018	0.0057	0.9483	0.0248	FALSE	FALSE	TRUE
1712	0.142857	0.285714	0.0307	0.00763333	0.00763333	0.9272	0.0268333	FALSE	TRUE	FALSE
1713	0	0	0.0658	0	0.01315	0.9079	0.01315	FALSE	FALSE	TRUE
1714	0.361111	0	0.021	0.0038	0.0044	0.9478	0.023	TRUE	FALSE	FALSE
1715	0	0	0.0375	0.00305	0.0072	0.9194	0.03285	FALSE	FALSE	TRUE
1716	0.434783	0.521739	0.9609	0.0078	0.0168	0.0028	0.0117	FALSE	TRUE	FALSE
1717	0.125	0	0.6665	0.0853	0.1367	0.0797	0.0318	TRUE	FALSE	FALSE
1718	0	0.0322581	0.7678	0.00515	0.0156	0.1127	0.09875	FALSE	TRUE	FALSE
1719	0	0	0.9505	0.0029	0.0281	0.0061	0.0124	FALSE	FALSE	TRUE
1720	0	0	0.0476048	0.00350035	0.938294	0.00610061	0.00450045	FALSE	FALSE	TRUE
1721	0	0.0625	0.6896	0.2446	0.0275	0.0061	0.0322	FALSE	TRUE	FALSE
1722	0.172414	0.0689655	0.9483	0.00363333	0.0408	0.00363333	0.00363333	FALSE	TRUE	FALSE
1723	0	0	0.9415	0.00513333	0.00513333	0.00513333	0.0431	FALSE	FALSE	TRUE
1724	0	0	0.6665	0.0853	0.1367	0.0797	0.0318	FALSE	FALSE	TRUE
1725	0	0	0.526247	0.387461	0.0253975	0.0243976	0.0364963	FALSE	FALSE	TRUE
1726	0.111111	0.111111	0.6665	0.0853	0.1367	0.0797	0.0318	FALSE	TRUE	FALSE
1727	0.200581	0.0377907	0.0675865	0.00229954	0.918816	0.00839832	0.00289942	TRUE	FALSE	FALSE
1728	0.235294	0.0588235	0.0853915	0.00409959	0.816918	0.0844916	0.00909909	TRUE	FALSE	FALSE
1729	0	0	0.0555	0.0044	0.9342	0.0038	0.0021	FALSE	FALSE	TRUE
1730	0.19457	0.0135747	0.6213	0.3163	0.025	0.005	0.0324	TRUE	FALSE	FALSE
1731	0.0833333	0	0.0516	0.0068	0.9348	0.004	0.0028	TRUE	FALSE	FALSE
1732	0.130435	0.0434783	0.6665	0.0853	0.1367	0.0797	0.0318	FALSE	TRUE	FALSE
1733	0.133333	0	0.049805	0.00450045	0.929993	0.00960096	0.00610061	TRUE	FALSE	FALSE
1734	0	0	0.0849	0.0049	0.7842	0.0576	0.0684	FALSE	FALSE	TRUE
1735	0	0	0.7312	0.2077	0.0287	0.0052	0.0272	FALSE	FALSE	TRUE
1736	0.148148	0.0740741	0.032	0.00095	0.0103	0.9153	0.04145	FALSE	TRUE	FALSE
1737	0.047619	0.142857	0.6665	0.0853	0.1367	0.0797	0.0318	FALSE	TRUE	FALSE
1738	0.224719	0.123596	0.89609	0.0515052	0.0239024	0.00650065	0.0220022	FALSE	TRUE	FALSE
1739	0.172414	0.103448	0.6665	0.0853	0.1367	0.0797	0.0318	FALSE	TRUE	FALSE
1740	0.0816327	0	0.6628	0.2734	0.0268	0.0056	0.0314	TRUE	FALSE	FALSE
1741	0	0	0.0247	0.001	0.0111	0.928	0.0352	FALSE	FALSE	TRUE
1742	0.169591	0	0.7402	0.199	0.0257	0.0056	0.0295	TRUE	FALSE	FALSE
1743	0.176471	0	0.7517	0.1893	0.0244	0.0061	0.0285	TRUE	FALSE	FALSE
1744	0	0	0.7252	0.1966	0.0245	0.0072	0.0465	FALSE	FALSE	TRUE
1745	0.333333	0.666667	0.7501	0.194	0.0229	0.0056	0.0274	FALSE	TRUE	FALSE
1746	0.269231	0.115385	0.6665	0.0853	0.1367	0.0797	0.0318	FALSE	TRUE	FALSE
1747	0.4	0.15	0.8912	0.0566	0.0239	0.0066	0.0217	TRUE	FALSE	FALSE
1748	0	0	0.87	0.0817	0.0217	0.0058	0.0208	FALSE	FALSE	TRUE
1749	0	0	0.882488	0.0492049	0.0330033	0.00920092	0.0261026	FALSE	FALSE	TRUE
1750	0.0833333	0	0.8925	0.0578	0.0215	0.00505	0.02315	TRUE	FALSE	FALSE
1751	0.142857	0	0.9774	0.0113	0.0113	0	0	TRUE	FALSE	FALSE
1752	0	0	0.6665	0.0853	0.1367	0.0797	0.0318	FALSE	FALSE	TRUE
1753	0.162162	0.0810811	0.8447	0.1054	0.0249	0.0076	0.0174	FALSE	TRUE	FALSE
1754	0.0769231	0	0.847815	0.107489	0.0206979	0.00469953	0.0192981	TRUE	FALSE	FALSE
1755	0	0	0.906281	0.0430086	0.0218044	0.0060012	0.0229046	FALSE	FALSE	TRUE
1756	0.2	0	0.79888	0.144114	0.0220022	0.00520052	0.029803	TRUE	FALSE	FALSE
1757	0	0	0.6665	0.0853	0.1367	0.0797	0.0318	FALSE	FALSE	TRUE
1758	0.166667	0	0.9448	0.0063	0.027	0.0083	0.0136	TRUE	FALSE	FALSE
1759	0	0	0.9388	0.0072	0.0468	0	0.0072	FALSE	FALSE	TRUE
1760	0	0	0.6665	0.0853	0.1367	0.0797	0.0318	FALSE	FALSE	TRUE
1761	0	0	0.6665	0.0853	0.1367	0.0797	0.0318	FALSE	FALSE	TRUE
1762	0.363636	0.242424	0.6665	0.0853	0.1367	0.0797	0.0318	FALSE	TRUE	FALSE
1763	0.0285714	0	0.4506	0.3441	0.1391	0.0363	0.0299	TRUE	FALSE	FALSE
1764	0.210526	0.263158	0.6665	0.0853	0.1367	0.0797	0.0318	FALSE	TRUE	FALSE
1765	0	0	0.6665	0.0853	0.1367	0.0797	0.0318	FALSE	FALSE	TRUE
1766	0.126638	0.0480349	0.0212021	0.00330033	0.00790079	0.943394	0.0242024	FALSE	TRUE	FALSE
1767	0.0666667	0.0666667	0.8357	0.0123	0.0809	0.0398	0.0313	FALSE	TRUE	FALSE
1768	0	0	0.6665	0.0853	0.1367	0.0797	0.0318	FALSE	FALSE	TRUE
1769	0.129032	0.0537634	0.6665	0.0853	0.1367	0.0797	0.0318	FALSE	TRUE	FALSE
1770	0.5	0.5	0.6665	0.0853	0.1367	0.0797	0.0318	FALSE	TRUE	FALSE
1771	0.25	0	0.8039	0.099	0.0266	0.0361	0.0344	TRUE	FALSE	FALSE
1772	0.130435	0	0.8886	0.056	0.0239	0.0059	0.0256	TRUE	FALSE	FALSE
1773	0	0	0.9537	0.0049	0.0162	0.0125	0.0127	FALSE	FALSE	TRUE
1774	0.295775	0.028169	0.7517	0.1893	0.0244	0.0061	0.0285	TRUE	FALSE	FALSE
1775	0.1	0	0.7184	0.206	0.0231	0.0065	0.046	TRUE	FALSE	FALSE
1776	0	0	0.7263	0.2152	0.0231	0.0051	0.0303	FALSE	FALSE	TRUE
1777	0	0	0.8779	0.0328	0.0281	0.0097	0.0515	FALSE	FALSE	TRUE
1778	0.0869565	0	0.9617	0.0127667	0.0127667	0	0.0127667	TRUE	FALSE	FALSE
1779	0	0	0.6665	0.0853	0.1367	0.0797	0.0318	FALSE	FALSE	TRUE
1780	0	0	0.9214	0.0387	0.0218	0.0038	0.0143	FALSE	FALSE	TRUE
1781	0	0	0.5795	0.356	0.0252	0.0051	0.0342	FALSE	FALSE	TRUE
1782	0	0	0.5846	0.3558	0.0221	0.0039	0.0336	FALSE	FALSE	TRUE
1783	0	0	0.909591	0.0394039	0.0214021	0.00680068	0.0228023	FALSE	FALSE	TRUE
1784	0.0689655	0	0.4037	0.1814	0.3277	0.0323	0.0549	TRUE	FALSE	FALSE
1785	0	0	0.9412	0.0059	0.0214	0.003	0.0285	FALSE	FALSE	TRUE
1786	0.2	0	0.8726	0.0824	0.0207	0.0039	0.0204	TRUE	FALSE	FALSE
1787	0.15493	0.0492958	0.7547	0.1828	0.0252	0.0057	0.0316	FALSE	TRUE	FALSE
1788	0	0	0.8969	0.0478	0.0256	0.0078	0.0219	FALSE	FALSE	TRUE
1789	0.117647	0	0.9083	0.0359	0.0204	0.0122	0.0232	TRUE	FALSE	FALSE
1790	0.285714	0.285714	0.9478	0.0034	0.0236	0.0101	0.0151	FALSE	TRUE	FALSE
1791	0.0666667	0	0.916708	0.0286971	0.0251975	0.0049995	0.0243976	TRUE	FALSE	FALSE
1792	0.04	0	0.880888	0.0606061	0.0242024	0.00560056	0.0287029	TRUE	FALSE	FALSE
1793	0	0	0.7171	0.2282	0.0234	0.0048	0.0265	FALSE	FALSE	TRUE
1794	0	0	0.9883	0	0.00585	0	0.00585	FALSE	FALSE	TRUE
1795	0.181818	0	0.762	0.1774	0.0332	0.0081	0.0193	TRUE	FALSE	FALSE
1796	0.0769231	0	0.7214	0.2178	0.0231	0.0046	0.0331	TRUE	FALSE	FALSE
1797	0.0909091	0	0.6541	0.2806	0.0259	0.0052	0.0342	TRUE	FALSE	FALSE
1798	0.122807	0	0.7002	0.2399	0.0255	0.0051	0.0293	TRUE	FALSE	FALSE
1799	0.136364	0	0.6665	0.0853	0.1367	0.0797	0.0318	TRUE	FALSE	FALSE
1800	0	0	0.637828	0.308162	0.0221044	0.00440088	0.0275055	FALSE	FALSE	TRUE
1801	0.147059	0	0.955896	0.00280028	0.020102	0.00480048	0.0164016	TRUE	FALSE	FALSE
1802	0	0	0.537	0.403	0.0221	0.004	0.0339	FALSE	FALSE	TRUE
1803	0	0	0.493951	0.447855	0.0254975	0.00349965	0.0291971	FALSE	FALSE	TRUE
1804	0	0	0.5291	0.014	0.4349	0.01	0.012	FALSE	FALSE	TRUE
1805	0.0666667	0	0.6665	0.0853	0.1367	0.0797	0.0318	TRUE	FALSE	FALSE
1806	0.025641	0	0.6665	0.0853	0.1367	0.0797	0.0318	TRUE	FALSE	FALSE
1807	0	0	0.8857	0	0.0786	0.01785	0.01785	FALSE	FALSE	TRUE
1808	0.241379	0	0.9397	0.0044	0.0264	0.0073	0.0222	TRUE	FALSE	FALSE
1809	0.111111	0	0.9256	0.007	0.0262	0.0181	0.0231	TRUE	FALSE	FALSE
1810	0.0526316	0	0.93	0.00505	0.00505	0.0083	0.0516	TRUE	FALSE	FALSE
1811	0	0	0.954195	0.00320032	0.0230023	0.0060006	0.0136014	FALSE	FALSE	TRUE
1812	0	0	0.0446	0.0222	0.0178	0.8791	0.0363	FALSE	FALSE	TRUE
1813	0.285714	0	0.1393	0.0123	0.8361	0.0123	0	TRUE	FALSE	FALSE
1814	0	0	0.868087	0.0652065	0.0340034	0.00630063	0.0264026	FALSE	FALSE	TRUE
1815	0	0	0.9572	0.003	0.0212	0.0069	0.0117	FALSE	FALSE	TRUE
1816	0.0434783	0	0.6561	0.1563	0.0207	0.1422	0.0247	TRUE	FALSE	FALSE
1817	0.0952381	0	0.70157	0.250425	0.020102	0.00350035	0.0244024	TRUE	FALSE	FALSE
1818	0.0869565	0	0.582358	0.348435	0.0258026	0.00560056	0.0378038	TRUE	FALSE	FALSE
1819	0.25	0	0.8841	0.0061	0.0325	0.0447	0.0326	TRUE	FALSE	FALSE
1820	0	0.142857	0.9396	0.0081	0.0236	0.0068	0.0219	FALSE	TRUE	FALSE
1821	0.166667	0.166667	0.6665	0.0853	0.1367	0.0797	0.0318	FALSE	TRUE	FALSE
1822	0.105263	0	0.122812	0.0283028	0.0151015	0.807481	0.0263026	TRUE	FALSE	FALSE
1823	0.2	0	0.6111	0.331	0.0237	0.0036	0.0306	TRUE	FALSE	FALSE
1824	0	0	0.952805	0.00339966	0.020198	0.00339966	0.020198	FALSE	FALSE	TRUE
1825	0	0	0.725827	0.221078	0.0228977	0.00549945	0.0246975	FALSE	FALSE	TRUE
1826	0.181818	0	0.0337	0.0045	0.9451	0.0133	0.0034	TRUE	FALSE	FALSE
1827	0	0	0.841016	0.107589	0.0216978	0.00539946	0.0242976	FALSE	FALSE	TRUE
1828	0.235294	0	0.735826	0.20078	0.0254975	0.00569943	0.0321968	TRUE	FALSE	FALSE
1829	0	0	0.7911	0.1482	0.0249	0.0061	0.0297	FALSE	FALSE	TRUE
1830	0.176471	0.0588235	0.776522	0.159684	0.0254975	0.00669933	0.0315968	FALSE	TRUE	FALSE
1831	0.142857	0	0.633637	0.311969	0.0228977	0.00419958	0.0272973	TRUE	FALSE	FALSE
1832	0	0	0.6665	0.0853	0.1367	0.0797	0.0318	FALSE	FALSE	TRUE
1833	0.4	0.14	0.7361	0.2082	0.0241	0.0049	0.0267	TRUE	FALSE	FALSE
1834	0	0	0.843	0.1094	0.0188	0.005	0.0238	FALSE	FALSE	TRUE
1835	0.125	0	0.89599	0.059906	0.0208021	0.00510051	0.0182018	TRUE	FALSE	FALSE
1836	0.0769231	0	0.8732	0.0652	0.0251	0.0068	0.0297	TRUE	FALSE	FALSE
1837	0.153846	0	0.970603	0.00139986	0.019498	0.00449955	0.0039996	TRUE	FALSE	FALSE
1838	0.285714	0	0.7992	0.1262	0.032	0.0057	0.0369	TRUE	FALSE	FALSE
1839	0.333333	0	0.5587	0.3771	0.0237	0.0047	0.0358	TRUE	FALSE	FALSE
1840	0	0	0.8208	0.1161	0.0296	0.0072	0.0263	FALSE	FALSE	TRUE
1841	0.272727	0.181818	0.6665	0.0853	0.1367	0.0797	0.0318	FALSE	TRUE	FALSE
1842	0.142857	0	0.9554	0.00225	0.0223	0.0058	0.01425	TRUE	FALSE	FALSE
1843	0.173913	0	0.9524	0	0.0252	0.0035	0.0189	TRUE	FALSE	FALSE
1844	0	0	0.7096	0.2371	0.0232	0.0052	0.0249	FALSE	FALSE	TRUE
1845	0.615385	0.153846	0.709071	0.231123	0.0240024	0.0050005	0.0308031	TRUE	FALSE	FALSE
1846	0.222222	0	0.6665	0.0853	0.1367	0.0797	0.0318	TRUE	FALSE	FALSE
1847	0	0	0.956	0	0.0325	0.00383333	0.00766667	FALSE	FALSE	TRUE
1848	0.257143	0	0.949905	0.0029997	0.0270973	0.00629937	0.0136986	TRUE	FALSE	FALSE
1849	0.181818	0	0.181782	0.70163	0.0312969	0.0539946	0.0312969	TRUE	FALSE	FALSE
1850	0	0	0.653865	0.284228	0.0246025	0.00560056	0.0317032	FALSE	FALSE	TRUE
1851	0	0	0.8862	0.0556	0.0238	0.0175	0.0169	FALSE	FALSE	TRUE
1852	0.206897	0	0.6978	0.2357	0.0249	0.0057	0.0359	TRUE	FALSE	FALSE
1853	0.240741	0.111111	0.812119	0.10199	0.0474953	0.0142986	0.0240976	FALSE	TRUE	FALSE
1854	0.285714	0.285714	0.0082	0.0011	0.0057	0.9687	0.0163	FALSE	TRUE	FALSE
1855	0	0	0.8449	0.0968	0.0295	0.00495	0.02385	FALSE	FALSE	TRUE
1856	0	0	0.655766	0.289329	0.0212021	0.00460046	0.0291029	FALSE	FALSE	TRUE
1857	0.2	0	0.9485	0	0.0171667	0.0171667	0.0171667	TRUE	FALSE	FALSE
1858	0.454545	0.0909091	0.7558	0.185	0.0244	0.0049	0.0299	TRUE	FALSE	FALSE
1859	0.454545	0.0909091	0.8485	0.0796	0.0209	0.0053	0.0457	TRUE	FALSE	FALSE
1860	0.148148	0	0.9597	0.00915	0.022	0	0.00915	TRUE	FALSE	FALSE
1861	0.148148	0.0185185	0.8974	0.048	0.0236	0.0062	0.0248	FALSE	TRUE	FALSE
1862	0	0	0.0658	0	0.0142	0.8276	0.0924	FALSE	FALSE	TRUE
1863	0	0	0.8258	0.0131	0.0473	0.0949	0.0189	FALSE	FALSE	TRUE
1864	0	0	0.969897	0.00250025	0.0163016	0.00470047	0.00660066	FALSE	FALSE	TRUE
1865	0.333333	0	0.9236	0.0278	0.0226	0.0071	0.0189	TRUE	FALSE	FALSE
1866	0.166667	0	0.0312	0.00175	0.0116	0.9246	0.03085	TRUE	FALSE	FALSE
1867	0.4	0.2	0.9032	0.0134333	0.0565	0	0.0268667	TRUE	FALSE	FALSE
1868	0.273973	0	0.8639	0.01045	0.0471	0.0262	0.05235	TRUE	FALSE	FALSE
1869	0.666667	0.333333	0.0113	0.0027	0.0037	0.9609	0.0214	TRUE	FALSE	FALSE
1870	0.285714	0.142857	0.0294971	0.00319968	0.00619938	0.937406	0.0236976	FALSE	TRUE	FALSE
1871	0.047619	0.047619	0.6665	0.0853	0.1367	0.0797	0.0318	FALSE	TRUE	FALSE
1872	0	0	0.0258026	0.00360036	0.00570057	0.941994	0.0229023	FALSE	FALSE	TRUE
1873	0.5	0.285714	0.0472	0	0.00315	0.9151	0.03455	TRUE	FALSE	FALSE
1874	0.0952381	0	0.0429	0.0448	0.025	0.8277	0.0596	TRUE	FALSE	FALSE
1875	0.03125	0	0.6665	0.0853	0.1367	0.0797	0.0318	TRUE	FALSE	FALSE
1876	0	0	0.0723	0.0177	0.9025	0.0043	0.0032	FALSE	FALSE	TRUE
1877	0	0	0.0763	0.0184	0.0099	0.8561	0.0393	FALSE	FALSE	TRUE
1878	0.142857	0	0.054	0.0095	0.9106	0.0204	0.0055	TRUE	FALSE	FALSE
1879	0	0	0.0242024	0.00140014	0.00570057	0.942894	0.0258026	FALSE	FALSE	TRUE
1880	0.0512821	0	0.0303	0.0015	0.0015	0.9418	0.0249	TRUE	FALSE	FALSE
1881	0.130435	0.057971	0.6665	0.0853	0.1367	0.0797	0.0318	FALSE	TRUE	FALSE
1882	0.125	0	0.6665	0.0853	0.1367	0.0797	0.0318	TRUE	FALSE	FALSE
1883	0.148148	0	0.0688	0.00935	0.00935	0.8375	0.075	TRUE	FALSE	FALSE
1884	0	0	0.766223	0.157884	0.0234976	0.010399	0.0419958	FALSE	FALSE	TRUE
1885	0.166667	0.0714286	0.6665	0.0853	0.1367	0.0797	0.0318	FALSE	TRUE	FALSE
1886	0.117647	0.0147059	0.6665	0.0853	0.1367	0.0797	0.0318	FALSE	TRUE	FALSE
1887	0	0	0.6022	0.3347	0.0248	0.0048	0.0335	FALSE	FALSE	TRUE
1888	0.111111	0	0.934593	0.0040004	0.0235024	0.0125013	0.0254025	TRUE	FALSE	FALSE
1889	0.142857	0	0.949395	0.00590059	0.0213021	0.00580058	0.0176018	TRUE	FALSE	FALSE
1890	0	0	0.6665	0.0853	0.1367	0.0797	0.0318	FALSE	FALSE	TRUE
1891	0	0	0.9147	0.0421	0.0192	0.006	0.018	FALSE	FALSE	TRUE
1892	0.347826	0	0.9386	0.0087	0.026	0.0101	0.0166	TRUE	FALSE	FALSE
1893	0	0	0.40486	0.531547	0.0226977	0.00329967	0.0375962	FALSE	FALSE	TRUE
1894	0	0	0.956504	0.00309969	0.020198	0.00639936	0.0137986	FALSE	FALSE	TRUE
1895	0.222222	0	0.6665	0.0853	0.1367	0.0797	0.0318	TRUE	FALSE	FALSE
1896	0.075	0	0.0371	0.0046	0.0648	0.81	0.0835	TRUE	FALSE	FALSE
1897	0.125	0	0.709071	0.231123	0.0240024	0.0050005	0.0308031	TRUE	FALSE	FALSE
1898	0	0	0.0259026	0.00290029	0.00350035	0.952495	0.0152015	FALSE	FALSE	TRUE
1899	0.555556	0	0.6665	0.0853	0.1367	0.0797	0.0318	TRUE	FALSE	FALSE
1900	0	0	0.0549	0.006	0	0.9331	0.006	FALSE	FALSE	TRUE
1901	0	0	0.0163	0.0016	0.0016	0.9544	0.0261	FALSE	FALSE	TRUE
1902	0.0322581	0	0.9134	0.00226667	0.0611	0.00226667	0.0209667	TRUE	FALSE	FALSE
1903	0	0.0526316	0.9693	0.0028	0.0223	0.0028	0.0028	FALSE	TRUE	FALSE
1904	0.25641	0	0.018	0.0024	0.0077	0.9513	0.0206	TRUE	FALSE	FALSE
1905	0.0555556	0	0.0622	0.00795	0.024	0.8597	0.04615	TRUE	FALSE	FALSE
1906	0.130435	0.0434783	0.0284	0.9267	0.0189	0.00355	0.02245	FALSE	TRUE	FALSE
1907	0.666667	0.5	0.460346	0.480548	0.0349035	0.00480048	0.0194019	TRUE	FALSE	FALSE
1908	0.126761	0.0422535	0.244	0.5136	0.0296	0.1374	0.0754	FALSE	TRUE	FALSE
1909	0.0714286	0	0.6665	0.0853	0.1367	0.0797	0.0318	TRUE	FALSE	FALSE
1910	0.153846	0.153846	0.6665	0.0853	0.1367	0.0797	0.0318	FALSE	TRUE	FALSE
1911	0.253165	0.0126582	0.8263	0.006	0.1617	0.006	0	TRUE	FALSE	FALSE
1912	0.142857	0	0.847915	0.0928907	0.0249975	0.0069993	0.0271973	TRUE	FALSE	FALSE
1913	0.5	0	0.930907	0.00749925	0.0266973	0.0129987	0.0218978	TRUE	FALSE	FALSE
1914	0.0574713	0	0.9393	0.0021	0.0329	0.0103	0.0154	TRUE	FALSE	FALSE
1915	0.222222	0.12963	0.9841	0	0.0053	0	0.0106	FALSE	TRUE	FALSE
1916	0.375	0.3125	0.2768	0.01785	0.2232	0.4643	0.01785	FALSE	TRUE	FALSE
1917	0	0	0.930407	0.0182982	0.0193981	0.00609939	0.0257974	FALSE	FALSE	TRUE
1918	0	0	0.9581	0.0035	0.0196	0.0059	0.0129	FALSE	FALSE	TRUE
1919	0	0	0.8923	0.0464	0.022	0.006	0.0333	FALSE	FALSE	TRUE
1920	0.209302	0	0.6665	0.0853	0.1367	0.0797	0.0318	TRUE	FALSE	FALSE
1921	0	0.111111	0.017	0.00135	0.018	0.9397	0.02395	FALSE	TRUE	FALSE
1922	0.0384615	0	0.0389	0.0031	0.9448	0.0093	0.0039	TRUE	FALSE	FALSE
1923	0	0	0.709071	0.231123	0.0240024	0.0050005	0.0308031	FALSE	FALSE	TRUE
1924	0.2	0	0.6665	0.0853	0.1367	0.0797	0.0318	TRUE	FALSE	FALSE
1925	0.384615	0.384615	0.0308031	0.00240024	0.00580058	0.932593	0.0284028	FALSE	TRUE	FALSE
1926	0	0	0.6665	0.0853	0.1367	0.0797	0.0318	FALSE	FALSE	TRUE
1927	0.203704	0.0185185	0.0358964	0.00939906	0.0069993	0.917308	0.030397	TRUE	FALSE	FALSE
1928	0.466667	0	0.6665	0.0853	0.1367	0.0797	0.0318	TRUE	FALSE	FALSE
1929	0.166667	0.2	0.946895	0.00490049	0.0177018	0.0177018	0.0128013	FALSE	TRUE	FALSE
1930	0.2	0	0.763976	0.173317	0.0255025	0.00520052	0.0320032	TRUE	FALSE	FALSE
1931	0.342857	0.142857	0.6665	0.0853	0.1367	0.0797	0.0318	TRUE	FALSE	FALSE
1932	0.047619	0	0.9329	0.0035	0.0326	0.0098	0.0212	TRUE	FALSE	FALSE
1933	0.25	0.125	0.6665	0.0853	0.1367	0.0797	0.0318	FALSE	TRUE	FALSE
1934	0.461538	0	0.6665	0.0853	0.1367	0.0797	0.0318	TRUE	FALSE	FALSE
1935	0.139785	0.0645161	0.6665	0.0853	0.1367	0.0797	0.0318	FALSE	TRUE	FALSE
1936	0	0.111111	0.6665	0.0853	0.1367	0.0797	0.0318	FALSE	TRUE	FALSE
1937	0.25	0	0.1315	0.6093	0.0313	0.1647	0.0632	TRUE	FALSE	FALSE
1938	0.04	0.024	0.6665	0.0853	0.1367	0.0797	0.0318	FALSE	TRUE	FALSE
1939	0	0	0.0338	0.9288	0.0046	0.0041	0.0287	FALSE	FALSE	TRUE
1940	0	0	0.722	0.00495	0.0484	0.0269	0.19775	FALSE	FALSE	TRUE
1941	0.217391	0.0144928	0.6665	0.0853	0.1367	0.0797	0.0318	TRUE	FALSE	FALSE
1942	0.206897	0.12069	0.6665	0.0853	0.1367	0.0797	0.0318	FALSE	TRUE	FALSE
1943	0.166667	0	0.0688931	0.0385961	0.0219978	0.812419	0.0580942	TRUE	FALSE	FALSE
1944	0.0571429	0	0.9387	0.0097	0.0357	0.0075	0.0084	TRUE	FALSE	FALSE
1945	0	0	0.6665	0.0853	0.1367	0.0797	0.0318	FALSE	FALSE	TRUE
1946	0	0	0.6665	0.0853	0.1367	0.0797	0.0318	FALSE	FALSE	TRUE
1947	0.097561	0.0487805	0.0134	0.00276667	0.00276667	0.9499	0.0311667	FALSE	TRUE	FALSE
1948	0.138889	0.0555556	0.6665	0.0853	0.1367	0.0797	0.0318	FALSE	TRUE	FALSE
1949	0.357143	0.142857	0.6665	0.0853	0.1367	0.0797	0.0318	TRUE	FALSE	FALSE
1950	0.5	0.375	0.6665	0.0853	0.1367	0.0797	0.0318	FALSE	TRUE	FALSE
1951	0.0967742	0.0967742	0.965	0.0116667	0.0116667	0.0116667	0	FALSE	TRUE	FALSE
1952	0.6	0	0.0131	0.00255	0.00255	0.9661	0.0157	TRUE	FALSE	FALSE
1953	0.130435	0.0434783	0.9582	0.0027	0.0179	0.0062	0.015	FALSE	TRUE	FALSE
1954	0.237288	0.0508475	0.6665	0.0853	0.1367	0.0797	0.0318	TRUE	FALSE	FALSE
1955	0	0	0.756476	0.179518	0.0259026	0.010101	0.0280028	FALSE	FALSE	TRUE
1956	0.3	0	0.0331967	0.00259974	0.00559944	0.933107	0.0254975	TRUE	FALSE	FALSE
1957	0.421053	0.0263158	0.0535	0.0045	0.0166	0.8798	0.0456	TRUE	FALSE	FALSE
1958	0.3	0	0.6665	0.0853	0.1367	0.0797	0.0318	TRUE	FALSE	FALSE
1959	0.428571	0.214286	0.0561944	0.0144986	0.0108989	0.873113	0.0452955	TRUE	FALSE	FALSE
1960	0.2	0.16	0.6665	0.0853	0.1367	0.0797	0.0318	FALSE	TRUE	FALSE
1961	0.1	0.2	0.0174	0	0	0.9217	0.0609	FALSE	TRUE	FALSE
1962	0.09375	0.03125	0.9261	0.0163	0.0344	0.00385	0.01935	FALSE	TRUE	FALSE
1963	0.0714286	0	0.0223	0.00325	0.0057	0.9436	0.02515	TRUE	FALSE	FALSE
1964	0.214286	0.0714286	0.0708	0.0796	0.031	0.7655	0.0531	FALSE	TRUE	FALSE
1965	0.148649	0	0.0358964	0.00939906	0.0069993	0.917308	0.030397	TRUE	FALSE	FALSE
1966	0.0625	0	0.0356036	0.00760076	0.00860086	0.906491	0.0417042	TRUE	FALSE	FALSE
1967	0	0	0.90371	0.0208979	0.0255974	0.00929907	0.040496	FALSE	FALSE	TRUE
1968	0	0	0.0429	0.0448	0.025	0.8277	0.0596	FALSE	FALSE	TRUE
1969	0	0	0.0457	0.0042	0.0071	0.9122	0.0308	FALSE	FALSE	TRUE
1970	0.153846	0.102564	0.0352035	0.0040004	0.0080008	0.921992	0.0308031	FALSE	TRUE	FALSE
1971	0.147059	0	0.133	0.0968	0.0134	0.7229	0.0339	TRUE	FALSE	FALSE
1972	0.110132	0.0528634	0.0314031	0.00260026	0.00480048	0.937894	0.0233023	FALSE	TRUE	FALSE
1973	0	0	0.0535	0.0045	0.0166	0.8798	0.0456	FALSE	FALSE	TRUE
1974	0.163043	0.076087	0.0704	0.0016	0.008	0.8808	0.0392	FALSE	TRUE	FALSE
1975	0.0940171	0.042735	0.1546	0.0186	0.0371	0.767	0.0227	FALSE	TRUE	FALSE
1976	0.179487	0.25641	0.0491	0.0167	0.0063	0.8442	0.0837	FALSE	TRUE	FALSE
1977	0.227273	0.0909091	0.6665	0.0853	0.1367	0.0797	0.0318	FALSE	TRUE	FALSE
1978	0.08	0	0.0113	0.0027	0.0037	0.9609	0.0214	TRUE	FALSE	FALSE
1979	0.25	0.166667	0.739	0.2034	0.0236	0.0056	0.0284	FALSE	TRUE	FALSE
1980	0	0	0.8623	0.0834	0.0264	0.0069	0.021	FALSE	FALSE	TRUE
1981	0.0869565	0	0.0457	0.0042	0.0071	0.9122	0.0308	TRUE	FALSE	FALSE
1982	0.0208333	0	0.0446	0.0282	0.0198	0.8616	0.0458	TRUE	FALSE	FALSE
1983	0.0714286	0	0.0652	0.0046	0.0154	0.8838	0.031	TRUE	FALSE	FALSE
1984	0.25	0	0.0383962	0.00319968	0.00789921	0.906809	0.0436956	TRUE	FALSE	FALSE
1985	0	0	0.9068	0.036	0.0264	0.009	0.0218	FALSE	FALSE	TRUE
1986	0	0	0.1241	0.0057	0.8545	0.007	0.0087	FALSE	FALSE	TRUE
1987	0	0.3	0.9221	0.0298	0.0259	0.0066	0.0156	FALSE	TRUE	FALSE
1988	0.375	0.4375	0.9599	0.00285	0.0186	0.0068	0.01185	FALSE	TRUE	FALSE
1989	0.0909091	0	0.952395	0.00290029	0.0229023	0.00560056	0.0162016	TRUE	FALSE	FALSE
1990	0.285714	0.142857	0.6665	0.0853	0.1367	0.0797	0.0318	FALSE	TRUE	FALSE
1991	0.15	0.025	0.6665	0.0853	0.1367	0.0797	0.0318	FALSE	TRUE	FALSE
1992	0	0	0.6665	0.0853	0.1367	0.0797	0.0318	FALSE	FALSE	TRUE
1993	0.272727	0	0.01895	0	0	0.9621	0.01895	TRUE	FALSE	FALSE
1994	0.214286	0	0.0352	0.00355	0.00355	0.9272	0.0305	TRUE	FALSE	FALSE
1995	0.0625	0	0.6665	0.0853	0.1367	0.0797	0.0318	TRUE	FALSE	FALSE
1996	0.0655738	0.00819672	0.709071	0.231123	0.0240024	0.0050005	0.0308031	FALSE	TRUE	FALSE
1997	0	0	0.6665	0.0853	0.1367	0.0797	0.0318	FALSE	FALSE	TRUE
1998	0.168831	0.012987	0.8015	0.0153	0.0153	0.0458	0.1221	TRUE	FALSE	FALSE
[truncated: 48,414 more rows]
