# Supplementary material for: Most researchers would receive more recognition if assessed by article-level metrics than by journal-level metrics
Source: PLoS Biol. 2025 Dec 16;23(12):e3003532. doi: 10.1371/journal.pbio.3003532 (PMC12707641; doi:10.1371/journal.pbio.3003532)
Supplement: S8 Data — (XLSX) [file pbio.3003532.s009.xlsx]

## Sheet: Sheet1
	Of Citation Elite	Of Journal Elite			Of Female	Of Male	Of Asian	Of Black	Of Hispanic	Of White	Of Early	Of Mid	Of Senior	Of All
Male %	63.8	67.3		Citation Elite Higher %	96.64	96.1	95.64	95.54	97.13	96.34	93.98	95.86	96.32	96.23
Female %	36.19	32.7		Journal Elite Higher %	3.36	3.9	4.36	4.46	2.87	3.66	6.01	4.14	3.67	3.76
